# Supplementary material for: Metabolic Network Analysis and Metatranscriptomics Reveal Auxotrophies and Nutrient Sources of the Cosmopolitan Freshwater Microbial Lineage acI
Source: mSystems. 2017 Aug 29;2(4):e00091-17. doi: 10.1128/mSystems.00091-17 (PMC5574706; doi:10.1128/mSystems.00091-17)
Supplement: DATA SET S1 [file sys005172131sd2.xlsx]

## Sheet: ToC
Table	Description
Table S1	SAGs and MAGs used in this study
Table S2	Predicted seed compounds and their weights
Table S3	Manually curated sets of seed compounds which represent auxotrophies
Table S4	Manually curated sets of seed compounds which can be degraded
Table S5	Biosynthetic pathways associated with predicted auxotrophies
Table S6	Summary statistics for RNA sequencing
Table S7	Total reads recruited by reference genomes
Table S8	Protein clusters identified by OrthoMCL, and most common annotation as assigned by Kbase
Table S9	Expression values and annotations for actively-expressed COGs
Table S10	Peptidases
Table S11	Glycoside hydrolases
Table S12	Manually curated transport proteins and their expression levels in each clade
Table S13	Subset of transport proteins plotted in Figure 4 (highlighted in green) and justification for their selection
Table S14	Metagenomic sequences from Lake Mendota and Trout Bog
Table S15	Metagenomic assemblies from Lake Mendota and Trout Bog
Table S16	Size of metabolic network reconstructions generated by Kbase
Table S17	Size of clade-level, composite metabolic network graphs
Table S18	Size distribution of seed sets for each clade
Table S19	Outgroup genomes used to construct the phylogenetic tree in Figure S5

## Sheet: Table S1
Table S1 - SAGs and MAGs used in this study
Genome Name	IMG Taxon OID	Type	Lineage	Clade	Tribe	Genome Size (MB)	# Contigs	# Genes	% GC Content	% Completeness **** (CheckM)	% Contamination **** (CheckM)	Reference
AAA023D18	2236661009	SAG	acI	acI-B	acI-B1	0.753259	67	827	40	48.18	0.84	Ghylin, T. W., Garcia, S. L., Moya, F., Oyserman, B. O., Schwientek, P., Forest, K. T., … McMahon, K. D. (2014). Comparative single-cell genomics reveals potential ecological niches for the freshwater acI Actinobacteria lineage. The ISME Journal, 8(12), 2503–2516. http://doi.org/10.1038/ismej.2014.135
AAA023J06	2236661001	SAG	acI	acI-A	acI-A7	0.695943	98	818	45	43.7	0	Ghylin, T. W., Garcia, S. L., Moya, F., Oyserman, B. O., Schwientek, P., Forest, K. T., … McMahon, K. D. (2014). Comparative single-cell genomics reveals potential ecological niches for the freshwater acI Actinobacteria lineage. The ISME Journal, 8(12), 2503–2516. http://doi.org/10.1038/ismej.2014.135
AAA024D14	2264265190	SAG	acI	acI-A	acI-A7	0.778696	82	892	45	58.35	0.98	Ghylin, T. W., Garcia, S. L., Moya, F., Oyserman, B. O., Schwientek, P., Forest, K. T., … McMahon, K. D. (2014). Comparative single-cell genomics reveals potential ecological niches for the freshwater acI Actinobacteria lineage. The ISME Journal, 8(12), 2503–2516. http://doi.org/10.1038/ismej.2014.135
AAA027J17	2236661002	SAG	acI	acI-B	acI-B1	0.966755	81	1094	42	73.08	0.84	Ghylin, T. W., Garcia, S. L., Moya, F., Oyserman, B. O., Schwientek, P., Forest, K. T., … McMahon, K. D. (2014). Comparative single-cell genomics reveals potential ecological niches for the freshwater acI Actinobacteria lineage. The ISME Journal, 8(12), 2503–2516. http://doi.org/10.1038/ismej.2014.135
AAA027L06	2505679121	SAG	acI	acI-B	acI-B1	1.16358	75	1282	42	87.39	4.37	Garcia, S. L., McMahon, K. D., Martinez-Garcia, M., Srivastava, A., Sczyrba, A., Stepanauskas, R., … Warnecke, F. (2013). Metabolic potential of a single cell belonging to one of the most abundant lineages in freshwater bacterioplankton. The ISME Journal, 7(1), 137–147. http://doi.org/10.1038/ismej.2012.86
AAA027M14	2236661003	SAG	acI	acI-A	acI-A1	0.822296	22	863	47	49.58	0	Ghylin, T. W., Garcia, S. L., Moya, F., Oyserman, B. O., Schwientek, P., Forest, K. T., … McMahon, K. D. (2014). Comparative single-cell genomics reveals potential ecological niches for the freshwater acI Actinobacteria lineage. The ISME Journal, 8(12), 2503–2516. http://doi.org/10.1038/ismej.2014.135
AAA028A23	2236661004	SAG	acI	acI-B	acI-B1	0.833294	64	913	42	67.65	0.19	Ghylin, T. W., Garcia, S. L., Moya, F., Oyserman, B. O., Schwientek, P., Forest, K. T., … McMahon, K. D. (2014). Comparative single-cell genomics reveals potential ecological niches for the freshwater acI Actinobacteria lineage. The ISME Journal, 8(12), 2503–2516. http://doi.org/10.1038/ismej.2014.135
AAA028E20	2602042079	SAG	acI	acI-A	acI-A6	0.884811	51	953	46	60.22	0	This work
AAA028G02	2606217190	SAG	acI	acI-A	acI-A5	1.34757	35	1386	46	86.97	0	This work
AAA028I14	2545555832	SAG	acI	acI-A	acI-A6	0.783186	54	848	45	50.84	0	This work
AAA041L13	2519899769	SAG	acI	acI-A	acI-A7	1.38162	103	1579	44	80.39	4.2	This work
AAA044D11	2524023189	SAG	acI	acI-B	acI-B4	1.15458	30	1214	44	75.21	0.84	This work
AAA044N04	2236661005	SAG	acI	acI-A	acI-A7	1.28666	23	1341	46	87.98	0	Ghylin, T. W., Garcia, S. L., Moya, F., Oyserman, B. O., Schwientek, P., Forest, K. T., … McMahon, K. D. (2014). Comparative single-cell genomics reveals potential ecological niches for the freshwater acI Actinobacteria lineage. The ISME Journal, 8(12), 2503–2516. http://doi.org/10.1038/ismej.2014.135
AAA044O16	2606217199	SAG	acI	acI-A	acI-A5	1.41294	35	1438	46	85.71	0	This work
AAA278I18	2236661006	SAG	acI	acI-B	acI-B1	0.944397	54	1037	41	69.04	0.17	Ghylin, T. W., Garcia, S. L., Moya, F., Oyserman, B. O., Schwientek, P., Forest, K. T., … McMahon, K. D. (2014). Comparative single-cell genomics reveals potential ecological niches for the freshwater acI Actinobacteria lineage. The ISME Journal, 8(12), 2503–2516. http://doi.org/10.1038/ismej.2014.135
AAA278O22	2236661007	SAG	acI	acI-A	acI-A1	1.13849	43	1238	48	78.15	0.42	Ghylin, T. W., Garcia, S. L., Moya, F., Oyserman, B. O., Schwientek, P., Forest, K. T., … McMahon, K. D. (2014). Comparative single-cell genomics reveals potential ecological niches for the freshwater acI Actinobacteria lineage. The ISME Journal, 8(12), 2503–2516. http://doi.org/10.1038/ismej.2014.135
AB141P03	2236876028	SAG	acI	acI-B	acI-B1	0.660403	66	736	41	44.45	3.36	Ghylin, T. W., Garcia, S. L., Moya, F., Oyserman, B. O., Schwientek, P., Forest, K. T., … McMahon, K. D. (2014). Comparative single-cell genomics reveals potential ecological niches for the freshwater acI Actinobacteria lineage. The ISME Journal, 8(12), 2503–2516. http://doi.org/10.1038/ismej.2014.135
acIB-AMD-6	** JNSH00000000	MAG	acI	acI-B	acI-B1	0.52314	31	551	42	37.82	13.59	Ghai, R., Mizuno, C. M., Picazo, A., Camacho, A., & Rodriguez-Valera, F. (2014). Key roles for freshwater Actinobacteria revealed by deep metagenomic sequencing. Molecular Ecology, 23(24), 6073–6090. http://doi.org/10.1111/mec.12985
acIB-AMD-7	** JNSI00000000	MAG	acI	acI-B	acI-B1	0.974886	66	1004	40	51.12	18.49	Ghai, R., Mizuno, C. M., Picazo, A., Camacho, A., & Rodriguez-Valera, F. (2014). Key roles for freshwater Actinobacteria revealed by deep metagenomic sequencing. Molecular Ecology, 23(24), 6073–6090. http://doi.org/10.1111/mec.12985
bin_10 *	***	MAG	acI	acI-C	Unknown	0.979038	95	1171		75.67	0	Tsementzi, D., Poretsky, R. S., Rodriguez-R, L. M., Luo, C., & Konstantinidis, K. T. (2014). Evaluation of metatranscriptomic protocols and application to the study of freshwater microbial communities. Environmental Microbiology Reports, 6(6), 640–655. http://doi.org/10.1111/1758-2229.12180
FNEF8-2 bin_7 acI-B	2596583568	MAG	acI	acI-B	acI-B2	1.9646	105	2108	49	72.59	19.27	Garcia, S. L., Buck, M., McMahon, K. D., Grossart, H.-P., Eiler, A., & Warnecke, F. (2015). Auxotrophy and intra-population complementary in the “interactome” of a cultivated freshwater model community. Molecular Ecology, 24(17), 4449–4459. http://doi.org/10.1111/mec.13319
ME00283	2582580555	MAG	acI	acI-B	acI-B1	0.734855	58	804	40	64.45	2.52	This work
ME00885	2582580608	MAG	acI	acI-C	Unknown	0.866493	78	906	44	55.66	4.76	This work
ME01363	2582580528	MAG	acI	acI-A	Unknown	0.911592	40	977	45	63.7	7.14	This work
ME02297	2582580550	MAG	acI	acI-A	Unknown	1.36612	60	1427	47	81.79	9.52	This work
ME03864	2582580572	MAG	acI	acI-C	Unknown	0.786155	70	839	48	53.03	3.78	This work
ME04252	2582580575	MAG	acI	acI-B	acI-B4	1.14427	99	1209	45	71.51	4.06	This work
TE02057	2593339190	MAG	acI	acI-B	Unknown	0.971617	97	1063	50	76.89	3.5	Bendall, M. L., Stevens, S. L., Chan, L.-K., Malfatti, S., Schwientek, P., Tremblay, J., … Malmstrom, R. R. (2016). Genome-wide selective sweeps and gene-specific sweeps in natural bacterial populations. The ISME Journal, 10(7), 1589–1601. https://doi.org/10.1038/ismej.2015.241
TE02754	2582580627	MAG	acI	acI-B	Unknown	1.36136	73	1441	50	84.06	2.52	Bendall, M. L., Stevens, S. L., Chan, L.-K., Malfatti, S., Schwientek, P., Tremblay, J., … Malmstrom, R. R. (2016). Genome-wide selective sweeps and gene-specific sweeps in natural bacterial populations. The ISME Journal, 10(7), 1589–1601. https://doi.org/10.1038/ismej.2015.241
TE03207	2582580630	MAG	acI	acI-B	Unknown	1.24579	119	1338	47	77.77	0.98	Bendall, M. L., Stevens, S. L., Chan, L.-K., Malfatti, S., Schwientek, P., Tremblay, J., … Malmstrom, R. R. (2016). Genome-wide selective sweeps and gene-specific sweeps in natural bacterial populations. The ISME Journal, 10(7), 1589–1601. https://doi.org/10.1038/ismej.2015.241
TE03475	2582580632	MAG	acI	acI-B	Unknown	0.94924	105	1031	51	74.42	1.68	Bendall, M. L., Stevens, S. L., Chan, L.-K., Malfatti, S., Schwientek, P., Tremblay, J., … Malmstrom, R. R. (2016). Genome-wide selective sweeps and gene-specific sweeps in natural bacterial populations. The ISME Journal, 10(7), 1589–1601. https://doi.org/10.1038/ismej.2015.241
TE04208	2582580635	MAG	acI	acI-B	Unknown	0.992136	99	1081	46	69.78	1.68	Bendall, M. L., Stevens, S. L., Chan, L.-K., Malfatti, S., Schwientek, P., Tremblay, J., … Malmstrom, R. R. (2016). Genome-wide selective sweeps and gene-specific sweeps in natural bacterial populations. The ISME Journal, 10(7), 1589–1601. https://doi.org/10.1038/ismej.2015.241
TH00680	2582580705	MAG	acI	acI-B	Unknown	1.2578	81	1353	50	75.18	4.2	Bendall, M. L., Stevens, S. L., Chan, L.-K., Malfatti, S., Schwientek, P., Tremblay, J., … Malmstrom, R. R. (2016). Genome-wide selective sweeps and gene-specific sweeps in natural bacterial populations. The ISME Journal, 10(7), 1589–1601. https://doi.org/10.1038/ismej.2015.241
TH02152	2582580657	MAG	acI	acI-B	Unknown	0.845311	113	980	46	67.09	0.84	Bendall, M. L., Stevens, S. L., Chan, L.-K., Malfatti, S., Schwientek, P., Tremblay, J., … Malmstrom, R. R. (2016). Genome-wide selective sweeps and gene-specific sweeps in natural bacterial populations. The ISME Journal, 10(7), 1589–1601. https://doi.org/10.1038/ismej.2015.241
TH03463	2582580675	MAG	acI	acI-B	Unknown	1.21418	125	1314	47	85.78	0.42	Bendall, M. L., Stevens, S. L., Chan, L.-K., Malfatti, S., Schwientek, P., Tremblay, J., … Malmstrom, R. R. (2016). Genome-wide selective sweeps and gene-specific sweeps in natural bacterial populations. The ISME Journal, 10(7), 1589–1601. https://doi.org/10.1038/ismej.2015.241
TH03838	2593339186	MAG	acI	acI-B	Unknown	0.468462	54	514	50	30.25	0	Bendall, M. L., Stevens, S. L., Chan, L.-K., Malfatti, S., Schwientek, P., Tremblay, J., … Malmstrom, R. R. (2016). Genome-wide selective sweeps and gene-specific sweeps in natural bacterial populations. The ISME Journal, 10(7), 1589–1601. https://doi.org/10.1038/ismej.2015.241
* Referred to as 'Actinobacterium-10'' throughout the manuscript.
** Indicates Genbank accession number
*** Genome available online at http://enve-omics.ce.gatech.edu/data/MTR
**** Inferred using the set of 204 Actinobacteria-specific marker genes.

## Sheet: Table S2
Table S2 - Predicted seed compounds and their weights
Metabolite ID: Unique identifier for each compound used by Kbase. Weight: If a seed set contains multiple seed compounds, each compound is assigned a weight equal to the inverse of the number of compounds in the seed set.
		Weight
Metabolite ID	Common Name	acI-A	acI-B	acI-C
cpd00008	ADP	1	0	0
cpd00022	Acetyl-CoA	0	1	0
cpd00038	GTP	0.5	0.2	0.5
cpd00085	beta-Alanine	1	1	1
cpd00086	Propionyl-CoA	0	0	0.333333
cpd00087	Tetrahydrofolate	1	1	1
cpd00096	CDP	1	0	0
cpd00146	Carbamoylphosphate	1	1	1
cpd00158	CELB	1	1	1
cpd00170	Gluconolactone	1	1	0
cpd00179	Maltose	1	1	1
cpd00183	Sarcosine	0	1	0
cpd00206	dCMP	1	0	1
cpd00214	Palmitate	1	1	1
cpd00227	L-Homoserine	0	0	0.333333
cpd00229	Glycolaldehyde	0.166667	0	0
cpd00268	H2S2O3	1	1	1
cpd00287	3-Oxo-2-methylpropanoate	0	0	0.333333
cpd00294	dAMP	1	0	1
cpd00296	dGMP	1	0	1
cpd00307	Cytosine	0	1	0
cpd00340	2,5-Dioxopentanoate	1	1	0
cpd00346	L-Aspartate4-semialdehyde	0	0	0.333333
cpd00355	Nicotinamide ribonucleotide	1	0	1
cpd00378	Formamide	1	1	0
cpd00403	D-Mannonate	0	1	0
cpd00443	ABEE	0.166667	0	0
cpd00478	Pyridoxine phosphate	1	1	1
cpd00493	Pyridoxamine phosphate	1	1	1
cpd00504	LL-2,6-Diaminopimelate	0.5	0.5	0.5
cpd00507	Glycerophosphocholine	1	1	1
cpd00516	meso-2,6-Diaminopimelate	0.5	0.5	0.5
cpd00608	D-Altronate	1	1	0
cpd00616	Pretyrosine	1	1	1
cpd00654	Deoxycytidine	0	1	0
cpd00683	Dihydropteroate	0.166667	0	0
cpd00809	O-Phospho-L-homoserine	0	0	0.333333
cpd00810	Orotidylic acid	0	0	1
cpd00822	O-Succinyl-L-homoserine	0	0	1
cpd00851	trans-4-Hydroxy-L-proline	0.333333	0.333333	0
cpd00908	Glycerophosphoethanolamine	1	1	1
cpd00954	6-hydroxymethyl dihydropterin	0.166667	0	0
cpd00956	1-(2-carboxyphenylamino)-1-deoxyribulose 5-phosphate	1	1	1
cpd01080	ocdca	1	1	1
cpd01133	Stachyose	1	1	1
cpd01587	5-Methylcytosine	0	1	0
cpd02065	3-Hydroxy-L-kynurenine	1	1	1
cpd02090	Glycerophosphoglycerol	1	1	1
cpd02124	2-Methylacetoacetyl-CoA	0	0	0.333333
cpd02175	cis-4-Hydroxy-D-proline	0.333333	0.333333	0
cpd02182	(R)-S-Lactoylglutathione	1	1	1
cpd02197	5-Formyltetrahydrofolate	1	1	1
cpd02230	Inositol 4-phosphate	1	1	1
cpd02484	Inositol 3-phosphate	1	1	1
cpd02625	3-Hydroxy-L-1-pyrroline-5-carboxylate	0.333333	0.333333	0
cpd02724	N-Succinyl-L-2-amino-6-oxopimelate	1	1	1
cpd02740	Guanosine 5'-triphosphate,3'-diphosphate	0.5	0.2	0.5
cpd02760	cellobiose 6-phoshate	0	1	0
cpd02920	2-Amino-4-hydroxy-6-hydroxymethyl-7-8-dihydropteridinediphosphate	0.166667	0	0
cpd02961	Dihydroneopterin	0.166667	0	0
cpd03200	Manninotriose	1	1	1
cpd03560	Propionyladenylate	1	1	0
cpd03698	Salicin-6P	0	1	0
cpd03734	Acetamide	0	1	0
cpd03847	Myristic acid	1	1	1
cpd03918	Adenosyl cobinamide	0	0.2	0
cpd03919	Adenosyl cobinamide phosphate	0	0.2	0
cpd03920	Adenosylcobinamide-GDP	0	0.2	0
cpd04122	Aminoacetaldehyde	1	1	1
cpd11430	fa1	1	1	1
cpd11431	fa11	1	1	1
cpd11433	fa12	1	1	1
cpd11436	fa3	1	1	1
cpd11438	fa4	1	1	1
cpd11440	fa6	1	1	1
cpd11465	But-2-enoyl-[acyl-carrier protein]	1	1	0
cpd11466	Myristoyl-ACP	0	0	1
cpd11467	(2E)-Tetradecenoyl-[acp]	1	1	0
cpd11468	Dodecanoyl-ACP	0	0	1
cpd11469	(2E)-Dodecenoyl-[acp]	1	1	0
cpd11471	(2E)-Octenoyl-[acp]	1	1	0
cpd11473	(2E)-Hexenoyl-[acp]	1	1	0
cpd11475	(2E)-Decenoyl-[acp]	1	1	0
cpd11477	(2E)-Hexadecenoyl-[acp]	1	1	0
cpd11498	4-methyl-trans-hex-2-enoyl-ACP	1	1	0
cpd11502	6-methyl-trans-oct-2-enoyl-ACP	1	1	0
cpd11506	8-methyl-trans-dec-2-enoyl-ACP	1	1	0
cpd11510	10-methyl-trans-dodec-2-enoyl-ACP	1	1	0
cpd11514	12-methyl-trans-tetra-dec-2-enoyl-ACP	1	1	0
cpd11518	14-methyl-trans-hexa-dec-2-enoyl-ACP	1	1	0
cpd11523	5-methyl-trans-hex-2-enoyl-ACP	1	1	0
cpd11527	7-methyl-trans-oct-2-enoyl-ACP	1	1	0
cpd11531	9-methyl-trans-dec-2-enoyl-ACP	1	1	0
cpd11535	11-methyl-trans-dodec-2-enoyl-ACP	1	1	0
cpd11539	13-methyl-trans-tetra-dec-2-enoyl-ACP	1	1	0
cpd11543	15-methyl-trans-hexa-dec-2-enoyl-ACP	1	1	0
cpd11548	4-methyl-trans-pent-2-enoyl-ACP	1	1	0
cpd11552	6-methyl-trans-hept-2-enoyl-ACP	1	1	0
cpd11556	8-methyl-trans-non-2-enoyl-ACP	1	1	0
cpd11560	10-methyl-trans-undec-2-enoyl-ACP	1	1	0
cpd11564	12-methyl-trans-tridec-2-enoyl-ACP	1	1	0
cpd11568	14-methyl-trans-pentadec-2-enoyl-ACP	1	1	0
cpd11572	trans-Octodec-2-enoyl-ACP	1	1	0
cpd11583	Ala-Leu	1	1	1
cpd11588	gly-pro-L	1	1	1
cpd11825	Octadecenoyl-ACP	1	1	1
cpd11912	tRNA-Glu	1	0	1
cpd12115	Arabinan	0	1	0
cpd15239	Hexadecenoyl-ACP	1	1	1
cpd15268	Octadecanoyl-ACP	1	1	1
cpd15277	Palmitoyl-ACP	1	1	1
cpd15294	Tetradecenoyl-ACP	1	1	1
cpd15325	1-dodecanoyl-sn-glycerol 3-phosphate	1	1	1
cpd15326	1-hexadec-9-enoyl-sn-glycerol 3-phosphate	1	1	1
cpd15327	1-hexadecanoyl-sn-glycerol 3-phosphate	1	1	1
cpd15328	1-octadec-11-enoyl-sn-glycerol 3-phosphate	1	1	1
cpd15329	1-octadecanoyl-sn-glycerol 3-phosphate	1	1	1
cpd15330	1-tetradec-7-enoyl-sn-glycerol 3-phosphate	1	1	1
cpd15331	1-tetradecanoyl-sn-glycerol 3-phosphate	1	1	1
cpd15671	1-isoheptadecanoyl-sn-glycerol 3-phosphate	1	1	1
cpd15672	1-anteisoheptadecanoyl-sn-glycerol 3-phosphate	1	1	1
cpd15673	1-isotetradecanoyl-sn-glycerol 3-phosphate	1	1	1
cpd15674	1-isopentadecanoyl-sn-glycerol 3-phosphate	1	1	1
cpd15675	1-anteisopentadecanoyl-sn-glycerol 3-phosphate	1	1	1
cpd15676	1-isohexadecanoyl-sn-glycerol 3-phosphate	1	1	1

## Sheet: Table S3
Table S3 - Manually curated sets of seed compounds which represent auxotrophies
Metabolite ID: Unique identifier for each compound used by Kbase. A '✔' indicates the compound was predicted to be a seed compound and was manually found to be such. A 'X' indicates the compound was predicted to be a seed compound and was manually found not to be such. A '---' indicates the compound was not predicted to be a seed compound.
Metabolite ID	Common Name	Potential Auxtrophy For	acI-A	acI-B	acI-C
cpd00616	Pretyrosine	Tyrosine	X	X	X
cpd00516	meso-2,6-Diaminopimelate	Lysine	X	X	✔
cpd00504	LL-2,6-Diaminopimelate
cpd02724	N-Succinyl-L-2-amino-6-oxopimelate
cpd00268	H2S2O3	Methionine	X	X	X
cpd00822	O-Succinyl-L-homoserine		---	---	X
cpd00956	1-(2-carboxyphenylamino)-1-deoxyribulose 5-phosphate	Tryptophan	X	X	X
cpd00227	L-Homoserine	Homserine	---	---	✔
cpd00346	L-Aspartate4-semialdehyde
cpd00809	O-Phospho-L-homoserine
cpd00085	beta-Alanine	Pantothenate (Vitamin B5)	✔	✔	✔
cpd00478	Pyridoxine phosphate	Pyridoxal 5-phosphate (Vitamin B6)	✔	✔	✔
cpd00493	Pyridoxamine phosphate
cpd00229	Glycolaldehyde	Tetrahydrofolate (Vitamin B9)	✔	---	---
cpd00443	ABEE
cpd00683	Dihydropteroate
cpd00954	6-hydroxymethyl dihydropterin
cpd02920	2-Amino-4-hydroxy-6-hydroxymethyl-7-8-dihydropteridinediphosphate
cpd02961	Dihydroneopterin
cpd03918	Adenosyl cobinamide	Adenosylcobalamin (Vitamin B12)	---	✔	---
cpd03919	Adenosyl cobinamide phosphate
cpd03920	Adenosylcobinamide-GDP
cpd00810	Orotidylic acid	Uridine monophosphate	---	X	✔

## Sheet: Table S4
Table S4 - Manually curated sets of seed compounds which can be degraded
Metabolite ID: Unique identifier for each compound used by Kbase. A '✔' indicates the compound was predicted to be a seed compound and was manually found to be such. A 'X' indicates the compound was predicted to be a seed compound and was manually found not to be such. A '---' indicates the compound was not predicted to be a seed compound.
Metabolite ID	Common Name	Degradation of	acI-A	acI-B	acI-C
cpd04122	Aminoacetaldehyde	Taurine	X	X	X
cpd00851	trans-4-Hydroxy-L-proline	trans-4-Hydroxy-L-proline	✔	✔	X
cpd02625	3-Hydroxy-L-1-pyrroline-5-carboxylate
cpd00340	2,5-Dioxopentanoate
cpd02175	cis-4-Hydroxy-D-proline		---	✔
cpd00507	Glycerophosphocholine	Phospholipids	X	X	X
cpd00908	Glycerophosphoethanolamine
cpd02090	Glycerophosphoglycerol
cpd00608	D-Altronate	D-Altronate	✔	✔	X
cpd00183	Sarcosine	Glycine betaine / creatine	---	✔	X
cpd11583	Ala-Leu	Dipeptides	✔	✔	✔
cpd11588	gly-pro-L
cpd00179	Maltose	alpha-D-glucosides	✔	✔	✔
		Pullalan / mallotriose	✔	---	✔
cpd01133	Stachyose	alpha-D-galactosides	✔	---	✔
cpd03200	Manninotriose
cpd00158	CELB	beta-D-glucosides	✔	---	✔

## Sheet: Table S5
Table S5 - Biosynthetic pathways associated with predicted auxotrophies
For each seed compound, the associated auxotrophy and biosynthetic pathway are shown. For each pathway step, the corresponding Kbase reaction is indicated. If we found genomic evidence for that reaction, the COG is given, as well as the total number of genomes containing that COG.
Seed Compound	Auxotrophy for	Biosynthesis Pathway (beta-alanine)	Reaction	Reaction Name	COG	acI-A	acI-B	acI-C
beta-Alanine	Pantothenate (by means of beta-alanine)	4.1.1.1	rxn00346	L-aspartate 1-carboxy-lyase (beta-alanine-forming)	N/A	0	0	0
		Biosynthesis Pathway (Pantothenate)
		2.1.2.11	rxn00912	5,10-Methylenetetrahydrofolate:3-methyl-2-oxobutanoate hydroxymethyltransferase	group00464	8	11	2
		1.1.1.169	rxn01790	(R)-Pantoate:NADP+ 2-oxidoreductase	group00329	11	16	1
		6.3.2.1	rxn01791	(R)-Pantoate:beta-alanine ligase (AMP-forming)	group00231	8	17	1
Seed Compound	Auxotrophy for	Biosynthesis Pathway	Reaction	Reaction Name	COG	acI-A	acI-B	acI-C
Pyridoxine phosphate Pyridoxamine phosphate	Pyridoxal-5'-Phosphate	1.2.1.72	rxn01331	D-erythrose 4-phosphate:NAD+ oxidoreductase	group00413	6	19	3
		1.1.1.290	rxn02939	4-phospho-D-erythronate:NAD+ 2-oxidoreductase	N/A	0	0	0
		2.6.1.52	rxn03445	O-Phospho-4-hydroxy-L-threonine:2-oxoglutarate aminotransferase	group00569	9	15	2
		1.1.1.262	rxn03951	NAD-dependent threonine 4-phosphate dehydrogenase	N/A	0	0	0
		2.2.1.7	rxn03909	1-Deoxy-D-xylulose-5-phosphate pyruvate-lyase (carboxylating)	group00068	9	18	3
		2.6.99.2	rxn04070	pyridoxine 5'-phosphate synthase	N/A	0	0	0
		1.4.3.5	rxn00209	Pyridoxine 5-phosphate:oxygen oxidoreductase	group00504	10	12	1
Seed Compound	Auxotrophy for	Biosynthesis Pathway	Reaction	Reaction Name	COG	acI-A
2-Amino-4-hydroxy-6-hydroxymethyl-7-8-dihydropteridinediphosphate 6-hydroxymethyl dihydropterin ABEE Dihydropteroate Glycolaldehyde	Tetrahydrofolate	3.5.4.16	rxn00299	GTP 7,8-8,9-dihydrolase	group00561	9
		3.6.1.67	rxn03167	2-Amino-4-hydroxy-6-(erythro-1,2,3-trihydroxypropyl) dihydropteridine triphosphate phosphohydrolase (alkaline optimum)	N/A	0
		3.6.1.-	rxn03167	2-Amino-4-hydroxy-6-(erythro-1,2,3-trihydroxypropyl) dihydropteridine triphosphate phosphohydrolase (alkaline optimum)	N/A	0
		4.1.2.25	rxn02504	2-amino-4-hydroxy-6-(D-erythro-1,2,3-trihydroxypropyl)-7,8-dihydropteridine glycolaldehyde-lyase	group00625	8
		2.7.6.3	rxn02503	ATP:2-amino-4-hydroxy-6-hydroxymethyl-7,8-dihydropteridine 6'-pyrophosphotransferase	group00624	8
		2.6.1.85	rxn11258	para-aminobenzoate synthetase component II	N/A	0
		4.1.3.38	rxn11258	para-aminobenzoate synthetase component II	N/A	0
		2.5.1.15	rxn02201	2-amino-4-hydroxy-6-hydroxymethyl-7,8-dihydropteridine-diphosphate:4-aminobenzoate 2-amino-4-hydroxydihydropteridine-6-methenyltransferase	group00341	8
		6.3.2.12	rxn01603	7,8-dihydropteroate:L-glutamate ligase (ADP-forming)	group00070	8
		1.5.1.3	rxn00684	5,6,7,8-tetrahydrofolate:NAD+ oxidoreductase	N/A	0
Seed Compound	Auxotrophy for	Biosynthesis Pathway	Reaction	Reaction Name	COG		acI-B
Adenosyl cobinamide Adenosyl cobinamide phosphate Adenosylcobinamide-GDP	Adenosylcobalamin	6.1.1.17	rxn00181	ATP:L-glutamate 1-phosphotransferase	N/A		0
		1.2.1.70	rxn02990	(S)-4-Amino-5-oxopentanoate:NADP+ 5-oxidoreductase	N/A		0
		5.4.3.8	rxn01629	(S)-4-Amino-5-oxopentanoate 4,5-aminomutase	group00073		18
		4.2.1.24	rxn00029	5-aminolevulinate hydro-lyase (adding 5-aminolevulinate and cyclizing; porphobilinogen-forming)	group01191		2
		2.5.1.61	rxn00060	porphobilinogen:(4-[2-carboxyethyl]-3-[carboxymethyl]pyrrol-2-yl)methyltransferase (hydrolysing)	group01160		2
		4.2.1.75	rxn02264	Hydroxymethylbilane hydro-lyase(cyclizing)	group02585		2
		2.1.1.107	rxn02287	S-adenosyl-L-methionine:uroporphyrin-III C-methyltransferase	N/A		0
		2.1.1.130	rxn02287	S-adenosyl-L-methionine:uroporphyrin-III C-methyltransferase	N/A		0
		1.14.13.83	rxn03532	precorrin-3A,NADH:oxygen oxidoreductase (20-hydroxylating)	N/A		0
		2.1.1.131	rxn03513	S-adenosyl-L-methionine:precorrin-3B C17-methyltransferase	N/A		0
		2.1.1.133	rxn03514	S-adenosyl-L-methionine:precorrin-4 C11 methyltransferase	N/A		0
		2.1.1.152	rxn03534	precorrin-6A synthase	N/A		0
		1.3.1.54	rxn03492	precorrin-6Y:NADP+ oxidoreductase	N/A		0
		2.1.1.132	rxn03491	S-Adenosyl-L-methionine:1-precorrin-6Y C5,15-methyltransferase (C-12-decarboxylating)	N/A		0
		5.4.99.61	rxn03512	Precorrin 8X 11,12-methylmutase	N/A		0
		6.3.5.9	rxn06887	cobyrinic acid a,c-diamide synthase	N/A		0
		6.6.1.2	rxn03542	hydrogenobyrinic-acid-a,c-diamide:cobalt cobalt-ligase (ADP-forming)	N/A		0
		1.16.8.1	rxn03533	cob(II)yrinic acid-a,c-diamide:FMN oxidoreductase	N/A		0
		2.5.1.17	rxn03535	ATP:cob(I)yrinic acid-a,c-diamide Cobeta-adenosyltransferase	N/A		0
		6.3.5.10	rxn03540	adenosylcobyric acid synthase	N/A		0
		6.3.1.10	rxn04384	adenosylcobyric acid:(R)-1-aminopropan-2-yl phosphate ligase	N/A		0
		2.7.7.62	rxn03537	adenosylcobinamide-phosphate guanylyltransferase	group02067		1
		2.7.8.26 3.1.3.73	rxn03538	adenosylcobinamide-GDP ribazoletransferase	N/A		0
Seed Compound	Auxotrophy for	Biosynthesis Pathway	Reaction	Reaction Name	COG			acI-C
Orotidylic acid	Uridine monophosphate	6.3.5.5	rxn00113	Carbon-dioxide:ammonia ligase (ADP-forming,carbamate-phosphorylating)	N/A			0
		2.1.3.2	rxn01018	carbamoyl-phosphate:L-aspartate carbamoyltransferase	group00150			2
		3.5.2.3	rxn01465	(S)-dihydroorotate amidohydrolase	group00082			2
		1.3.5.2	rxn01360	(S)-dihydroorotate:fumarate oxidoreductase	group00444 group00882			3
		2.4.2.10	rxn01362	Orotidine-5'-phosphate:diphosphate phospho-alpha-D-ribosyl-transferase	group00490			0
		4.1.1.23	rxn00710	orotidine-5'-phosphate carboxy-lyase (UMP-forming)	group00892			3
					N/A
N-Succinyl-L-2-amino-6-oxopimelate meso-2,6-Diaminopimelate LL-2,6-Diaminopimelate	Lysine	2.7.2.4	rxn00337	ATP:L-aspartate 4-phosphotransferase	group00288			0
		1.2.1.11	rxn01643	L-Aspartate-4-semialdehyde:NADP+ oxidoreductase (phosphorylating)	group00367			0
		4.3.3.7	rxn01644	L-Aspartate-4-semialdehyde hydro-lyase (adding pyruvate and cyclizing)	N/A			0
		1.17.1.8	rxn02928 rxn02929	2,3,4,5-Tetrahydrodipicolinate:NAD(P)+ oxidoreductase	N/A			0
		2.3.1.117	rxn03031	Succinyl-CoA:2,3,4,5-tetrahydropyridine-2,6-dicarboxylate N-succinyltransferase	group00575			3
		2.6.1.17	rxn03087	N-Succinyl-L-2,6-diaminoheptanedioate:2-oxoglutarate amino-transferase	N/A			0
		3.5.1.18	rxn01973	N-Succinyl-LL-2,6-diaminoheptanedioate amidohydrolase	N/A			0
		5.1.1.7	rxn01974	LL-2,6-Diaminoheptanedioate 2-epimerase	group00188			3
		4.1.1.20	rxn00313	meso-2,6-diaminoheptanedioate carboxy-lyase (L-lysine-forming)	group00091			3
L-Aspartate4-semialdehyde L-Homoserine O-Phospho-L-homoserine	Homoserine	2.7.2.4	rxn00337	ATP:L-aspartate 4-phosphotransferase	group00288			0
		1.2.1.11	rxn01643	L-Aspartate-4-semialdehyde:NADP+ oxidoreductase (phosphorylating)	group00367			0
		1.1.1.3	rxn01301 rxn01302	L-Homoserine:NAD(P)+ oxidoreductase	N/A			3

## Sheet: Table S6
Table S6 - Summary statistics for RNA sequencing
Raw metatranscriptome reads are accessible via the NCBI Biosample ID. Total pairs: total number of paired ends. Trimmed pairs: number of paired ends after trimming with Sickle. Merged pairs: number of reads after merging with FLASH. rRNA: number of merged reads identified as rRNA by SortMeRNA. mRNA: number of merged reads after in-silico removal with SortMeRNA. % Reads Remaining: (mRNA / Total Pa…
Sample	NCBI BIoSample ID	Sequencing	Total Pairs	Trimmed Pairs	Merged Pairs	rRNA	mRNA	% Reads Remaining
TOIL_4hr_RNA_Rep1	SAMN06249452	2x100 paired ends	41718174	41522906	29139662	8223041	20916621	0.501379
TOIL_6hr_RNA_Rep1	SAMN06249453	2x100 paired ends	43380332	43197575	30801889	9452443	21349446	0.492146
TOIL_16hr_RNA_Rep1	SAMN06249454	2x100 paired ends	35827515	35669504	26216507	6982845	19233662	0.536841
TOIL_20hr_RNA_Rep1	SAMN06249455	2x100 paired ends	39980228	39788183	28354882	8082240	20272642	0.507067
Total	---	---	160906249	160178168	114512940	32740569	81772371	0.508199

## Sheet: Table S7
Table S7 - Total reads recruited by reference genomes
Total number and percentage of reads which map to each genome, summed across all samples.
		Read Count	Coverage	% Total Reads	% acI Reads
acI-A	AAA028E20	181896	28.1393	0.222442	18.1011
	AAA028I14	14374	2.64633	0.0175781	1.43041
	AAA024D14	11862	2.23442	0.0145061	1.18043
	AAA023J06	3306	0.690342	0.00404293	0.328992
	AAA027M14	13248	2.335	0.0162011	1.31835
	ME01363	12238	1.95716	0.0149659	1.21785
	AAA278O22	2503	0.306113	0.00306094	0.249082
	AAA044N04	3857	0.423234	0.00471675	0.383823
	ME02297	12241	1.30446	0.0149696	1.21814
	AAA041L13	4177	0.439682	0.00510808	0.415668
	AAA028G02	4232	0.467766	0.00517534	0.421141
	AAA044O16	1361	0.136885	0.00166438	0.135438
	Total	265295	41.0807	0.324431	26.4004
acI-B	AAA027J17	110312	16.9056	0.134901	10.9775
	ME00283	20438	4.08623	0.0249938	2.03386
	AAA023D18	13053	2.55009	0.0159626	1.29895
	AAA027L06	23623	2.9899	0.0288887	2.35081
	AB141P03	16248	3.68363	0.0198698	1.6169
	AAA028A23	15806	2.81172	0.0193293	1.57291
	acIB-AMD-7	8174	1.22541	0.00999604	0.813423
	ME04252	10936	1.40148	0.0133737	1.08828
	AAA278I18	4420	0.694364	0.00540525	0.43985
	acIB-AMD-6	2398	0.665138	0.00293253	0.238633
	AAA044D11	2087	0.259501	0.00255221	0.207685
	TH02152	60	0.00839336	7.33744e-05	0.00597081
	TE04208	764	0.11114	0.000934301	0.0760283
	TH03463	0	0	0	0
	TE03475	0	0	0	0
	TE02057	0	0	0	0
	bin_7_acI-B2	0	0	0	0
	TH03838	0	0	0	0
	TE02754	0	0	0	0
	TH00680	0	0	0	0
	TE03207	0	0	0	0
	Total	228319	37.3926	0.279213	22.7208
acI-C	ME00885	382557	49.5721	0.467832	38.0696
	BIN_10	115300	16.9176	0.141001	11.4739
	ME03864	13418	2.48891	0.016409	1.33527
	Total	511275	68.9786	0.625242	50.8788
	Total (all clades)	1004889	147.452	1.22889	100
* Indicates reads mapping to COGs (protein-coding sequences) only

## Sheet: Table S8
Table S8 - Protein clusters identified by OrthoMCL, and most common annotation as assigned by Kbase
For each genome, semi-colon separated list of genes in that COG. A blank cell indicates that COG was not present in that genome. The annotation given is the the consensus (most common) annotation for all genes within that COG.
				acI-A												acI-B																					acI-C
COG	Annotation	Confidence Score	Total	AAA023J06	AAA024D14	AAA027M14	AAA028E20	AAA028G02	AAA028I14	AAA041L13	AAA044N04	AAA044O16	AAA278O22	MEint1363	MEint2297	AAA023D18	AAA027J17	AAA027L06	AAA028A23	AAA044D11	AAA278I18	AB141P03	MEint283	MEint4252	TBepi2057	TBepi2754	TBepi3207	TBepi3475	TBepi4208	TBhypo2152	TBhypo3463	TBhypo3838	TBhypo680	acIB-AMD-6	acIB-AMD-7	bin_7_acI-B2	BIN_10	MEint885	MEint3864
group00000	3-oxoacyl-acyl-carrier protein reductase (EC 1.1.1.100)	0.595238	42	AAA023J06.genome.CDS.1227;AAA023J06.genome.CDS.862		AAA027M14.genome.CDS.1561	AAA028E20.genome.CDS.1596;AAA028E20.genome.CDS.1180	AAA028G02.genome.CDS.1677		AAA041L13.genome.CDS.2752	AAA044N04.genome.CDS.1853;AAA044N04.genome.CDS.2563	AAA044O16.genome.CDS.2606;AAA044O16.genome.CDS.2770	AAA278O22.genome.CDS.1772		MEint2297.genome.CDS.2250;MEint2297.genome.CDS.1647;MEint2297.genome.CDS.1810;MEint2297.genome.CDS.2248	AAA023D18.genome.CDS.1002;AAA023D18.genome.CDS.925;AAA023D18.genome.CDS.939	AAA027J17.genome.CDS.1709	AAA027L06.genome.CDS.1987;AAA027L06.genome.CDS.1684;AAA027L06.genome.CDS.1918		AAA044D11.genome.CDS.2161;AAA044D11.genome.CDS.2057;AAA044D11.genome.CDS.1520;AAA044D11.genome.CDS.2307	AAA278I18.genome.CDS.1252	AB141P03.genome.CDS.1275		MEint4252.genome.CDS.1223;MEint4252.genome.CDS.1856;MEint4252.genome.CDS.1868		TBepi2754.genome.CDS.2370	TBepi3207.genome.CDS.1976		TBepi4208.genome.CDS.1706;TBepi4208.genome.CDS.1552	TBhypo2152.genome.CDS.1319	TBhypo3463.genome.CDS.1590		TBhypo680.genome.CDS.2286		acIB-AMD-7.genome.CDS.1123;acIB-AMD-7.genome.CDS.1663				MEint3864.genome.CDS.1418
group00001	DNA gyrase subunit A (EC 5.99.1.3)	0.508475	59	AAA023J06.genome.CDS.798	AAA024D14.genome.CDS.945;AAA024D14.genome.CDS.1601	AAA027M14.genome.CDS.1401	AAA028E20.genome.CDS.1655;AAA028E20.genome.CDS.1094	AAA028G02.genome.CDS.1929	AAA028I14.genome.CDS.1418;AAA028I14.genome.CDS.903	AAA041L13.genome.CDS.2349;AAA041L13.genome.CDS.2240	AAA044N04.genome.CDS.1898;AAA044N04.genome.CDS.2449	AAA044O16.genome.CDS.2750;AAA044O16.genome.CDS.2753	AAA278O22.genome.CDS.1734;AAA278O22.genome.CDS.2322	MEint1363.genome.CDS.1040	MEint2297.genome.CDS.1660;MEint2297.genome.CDS.2595	AAA023D18.genome.CDS.800	AAA027J17.genome.CDS.1551	AAA027L06.genome.CDS.1322;AAA027L06.genome.CDS.2067	AAA028A23.genome.CDS.1537	AAA044D11.genome.CDS.1852;AAA044D11.genome.CDS.1722	AAA278I18.genome.CDS.1362;AAA278I18.genome.CDS.1297	AB141P03.genome.CDS.1136;AB141P03.genome.CDS.1174		MEint4252.genome.CDS.2115;MEint4252.genome.CDS.2204	TBepi2057.genome.CDS.1120;TBepi2057.genome.CDS.1242	TBepi2754.genome.CDS.1443;TBepi2754.genome.CDS.2169	TBepi3207.genome.CDS.2270;TBepi3207.genome.CDS.1589	TBepi3475.genome.CDS.1251	TBepi4208.genome.CDS.1504;TBepi4208.genome.CDS.1505;TBepi4208.genome.CDS.1105	TBhypo2152.genome.CDS.1824;TBhypo2152.genome.CDS.1427;TBhypo2152.genome.CDS.1823	TBhypo3463.genome.CDS.1408;TBhypo3463.genome.CDS.1621		TBhypo680.genome.CDS.2623;TBhypo680.genome.CDS.1710	acIB-AMD-6.genome.CDS.1041	acIB-AMD-7.genome.CDS.1777	bin_7_acI-B2.genome.CDS.2632;bin_7_acI-B2.genome.CDS.2862	BIN_10.genome.CDS.445;BIN_10.genome.CDS.1333	MEint885.genome.CDS.1126;MEint885.genome.CDS.1056	MEint3864.genome.CDS.854
group00002	Peptidyl-prolyl cis-trans isomerase (EC 5.2.1.8)	0.740741	54	AAA023J06.genome.CDS.799	AAA024D14.genome.CDS.946;AAA024D14.genome.CDS.1037	AAA027M14.genome.CDS.1627;AAA027M14.genome.CDS.982	AAA028E20.genome.CDS.1656;AAA028E20.genome.CDS.956	AAA028G02.genome.CDS.1931;AAA028G02.genome.CDS.2520	AAA028I14.genome.CDS.1417;AAA028I14.genome.CDS.1026	AAA041L13.genome.CDS.2348;AAA041L13.genome.CDS.1654	AAA044N04.genome.CDS.1897;AAA044N04.genome.CDS.2123	AAA044O16.genome.CDS.2487;AAA044O16.genome.CDS.1647	AAA278O22.genome.CDS.2309	MEint1363.genome.CDS.1039;MEint1363.genome.CDS.1031	MEint2297.genome.CDS.2192	AAA023D18.genome.CDS.797;AAA023D18.genome.CDS.1182	AAA027J17.genome.CDS.1550	AAA027L06.genome.CDS.1323;AAA027L06.genome.CDS.1786	AAA028A23.genome.CDS.1492;AAA028A23.genome.CDS.1031	AAA044D11.genome.CDS.1851	AAA278I18.genome.CDS.1361	AB141P03.genome.CDS.1137;AB141P03.genome.CDS.1100	MEint283.genome.CDS.981	MEint4252.genome.CDS.2114;MEint4252.genome.CDS.1613	TBepi2057.genome.CDS.1026;TBepi2057.genome.CDS.1920;TBepi2057.genome.CDS.1121	TBepi2754.genome.CDS.1441;TBepi2754.genome.CDS.1627	TBepi3207.genome.CDS.2271;TBepi3207.genome.CDS.2423	TBepi3475.genome.CDS.1165	TBepi4208.genome.CDS.1763	TBhypo2152.genome.CDS.1825;TBhypo2152.genome.CDS.1418	TBhypo3463.genome.CDS.1409;TBhypo3463.genome.CDS.1750		TBhypo680.genome.CDS.2082;TBhypo680.genome.CDS.1315				BIN_10.genome.CDS.1334;BIN_10.genome.CDS.1600	MEint885.genome.CDS.1289	MEint3864.genome.CDS.914
group00003	Topoisomerase IV subunit B (EC 5.99.1.-)	0.553571	56	AAA023J06.genome.CDS.797	AAA024D14.genome.CDS.944	AAA027M14.genome.CDS.1400	AAA028E20.genome.CDS.1654;AAA028E20.genome.CDS.1521	AAA028G02.genome.CDS.1928;AAA028G02.genome.CDS.1404	AAA028I14.genome.CDS.1419;AAA028I14.genome.CDS.906	AAA041L13.genome.CDS.2350;AAA041L13.genome.CDS.2238	AAA044N04.genome.CDS.1899;AAA044N04.genome.CDS.2451	AAA044O16.genome.CDS.2749;AAA044O16.genome.CDS.2357	AAA278O22.genome.CDS.1737		MEint2297.genome.CDS.2596;MEint2297.genome.CDS.1658	AAA023D18.genome.CDS.801	AAA027J17.genome.CDS.1552	AAA027L06.genome.CDS.1321;AAA027L06.genome.CDS.1867	AAA028A23.genome.CDS.1538	AAA044D11.genome.CDS.1853;AAA044D11.genome.CDS.1720	AAA278I18.genome.CDS.1363;AAA278I18.genome.CDS.1295	AB141P03.genome.CDS.1135;AB141P03.genome.CDS.1265	MEint283.genome.CDS.1479	MEint4252.genome.CDS.2203;MEint4252.genome.CDS.2067	TBepi2057.genome.CDS.1119;TBepi2057.genome.CDS.1241;TBepi2057.genome.CDS.1762	TBepi2754.genome.CDS.2101	TBepi3207.genome.CDS.2269;TBepi3207.genome.CDS.1306	TBepi3475.genome.CDS.1250	TBepi4208.genome.CDS.1503;TBepi4208.genome.CDS.1104	TBhypo2152.genome.CDS.1822;TBhypo2152.genome.CDS.1428	TBhypo3463.genome.CDS.1407;TBhypo3463.genome.CDS.1620	TBhypo3838.genome.CDS.900	TBhypo680.genome.CDS.2622;TBhypo680.genome.CDS.1712	acIB-AMD-6.genome.CDS.1043	acIB-AMD-7.genome.CDS.1779	bin_7_acI-B2.genome.CDS.3940;bin_7_acI-B2.genome.CDS.2631	BIN_10.genome.CDS.1552	MEint885.genome.CDS.1127	MEint3864.genome.CDS.1004;MEint3864.genome.CDS.853
group00004	Branched-chain amino acid transport ATP-binding protein LivG (TC 3.A.1.4.1)	1	56	AAA023J06.genome.CDS.1360	AAA024D14.genome.CDS.1271	AAA027M14.genome.CDS.1631;AAA027M14.genome.CDS.1629	AAA028E20.genome.CDS.1711	AAA028G02.genome.CDS.1562;AAA028G02.genome.CDS.2537	AAA028I14.genome.CDS.1116	AAA041L13.genome.CDS.1572	AAA044N04.genome.CDS.2486;AAA044N04.genome.CDS.1306	AAA044O16.genome.CDS.1427;AAA044O16.genome.CDS.1664;AAA044O16.genome.CDS.2050	AAA278O22.genome.CDS.1869	MEint1363.genome.CDS.1358;MEint1363.genome.CDS.1285	MEint2297.genome.CDS.2175;MEint2297.genome.CDS.1707	AAA023D18.genome.CDS.1073;AAA023D18.genome.CDS.1195	AAA027J17.genome.CDS.1948	AAA027L06.genome.CDS.1464;AAA027L06.genome.CDS.531	AAA028A23.genome.CDS.1611;AAA028A23.genome.CDS.1044	AAA044D11.genome.CDS.1540;AAA044D11.genome.CDS.1458;AAA044D11.genome.CDS.1384	AAA278I18.genome.CDS.1130		MEint283.genome.CDS.231	MEint4252.genome.CDS.1241;MEint4252.genome.CDS.1648;MEint4252.genome.CDS.1368;MEint4252.genome.CDS.1310;MEint4252.genome.CDS.2246	TBepi2057.genome.CDS.1509	TBepi2754.genome.CDS.1670;TBepi2754.genome.CDS.2686;TBepi2754.genome.CDS.1742;TBepi2754.genome.CDS.2684	TBepi3207.genome.CDS.2127	TBepi3475.genome.CDS.1144	TBepi4208.genome.CDS.1144;TBepi4208.genome.CDS.1231	TBhypo2152.genome.CDS.1454	TBhypo3463.genome.CDS.1567		TBhypo680.genome.CDS.2063;TBhypo680.genome.CDS.2546;TBhypo680.genome.CDS.2159		acIB-AMD-7.genome.CDS.1318;acIB-AMD-7.genome.CDS.1437	bin_7_acI-B2.genome.CDS.3645	BIN_10.genome.CDS.1906	MEint885.genome.CDS.1395	MEint3864.genome.CDS.1570
group00005	Aldehyde dehydrogenase (EC 1.2.1.3)	0.853659	41	AAA023J06.genome.CDS.882;AAA023J06.genome.CDS.1172	AAA024D14.genome.CDS.1545;AAA024D14.genome.CDS.1194			AAA028G02.genome.CDS.2496		AAA041L13.genome.CDS.2006;AAA041L13.genome.CDS.1628	AAA044N04.genome.CDS.2149;AAA044N04.genome.CDS.1372;AAA044N04.genome.CDS.1459	AAA044O16.genome.CDS.1623	AAA278O22.genome.CDS.1748	MEint1363.genome.CDS.1005;MEint1363.genome.CDS.996;MEint1363.genome.CDS.1198	MEint2297.genome.CDS.2213	AAA023D18.genome.CDS.1161	AAA027J17.genome.CDS.1002	AAA027L06.genome.CDS.1204	AAA028A23.genome.CDS.1011	AAA044D11.genome.CDS.1191	AAA278I18.genome.CDS.1814	AB141P03.genome.CDS.1120	MEint283.genome.CDS.1173			TBepi2754.genome.CDS.1869;TBepi2754.genome.CDS.1952	TBepi3207.genome.CDS.2331;TBepi3207.genome.CDS.1740	TBepi3475.genome.CDS.1053	TBepi4208.genome.CDS.1791		TBhypo3463.genome.CDS.1794;TBhypo3463.genome.CDS.1890;TBhypo3463.genome.CDS.1918		TBhypo680.genome.CDS.2052;TBhypo680.genome.CDS.2399	acIB-AMD-6.genome.CDS.582	acIB-AMD-7.genome.CDS.1290;acIB-AMD-7.genome.CDS.1490	bin_7_acI-B2.genome.CDS.2310;bin_7_acI-B2.genome.CDS.2827	BIN_10.genome.CDS.1629
group00006	TsaB protein, required for threonylcarbamoyladenosine (t(6)A) formation in tRNA	0.731707	41	AAA023J06.genome.CDS.1341;AAA023J06.genome.CDS.1340		AAA027M14.genome.CDS.1638;AAA027M14.genome.CDS.1639	AAA028E20.genome.CDS.937;AAA028E20.genome.CDS.965	AAA028G02.genome.CDS.2530;AAA028G02.genome.CDS.2529			AAA044N04.genome.CDS.1313;AAA044N04.genome.CDS.1314	AAA044O16.genome.CDS.1657;AAA044O16.genome.CDS.1656	AAA278O22.genome.CDS.1862;AAA278O22.genome.CDS.1861	MEint1363.genome.CDS.1293;MEint1363.genome.CDS.1292	MEint2297.genome.CDS.2182;MEint2297.genome.CDS.2183	AAA023D18.genome.CDS.1188	AAA027J17.genome.CDS.964	AAA027L06.genome.CDS.1754;AAA027L06.genome.CDS.2287	AAA028A23.genome.CDS.194	AAA044D11.genome.CDS.1465		AB141P03.genome.CDS.1304	MEint283.genome.CDS.987	MEint4252.genome.CDS.1641	TBepi2057.genome.CDS.1769	TBepi2754.genome.CDS.1735	TBepi3207.genome.CDS.1612		TBepi4208.genome.CDS.1238	TBhypo2152.genome.CDS.1470	TBhypo3463.genome.CDS.1581		TBhypo680.genome.CDS.2167		acIB-AMD-7.genome.CDS.1444	bin_7_acI-B2.genome.CDS.2540;bin_7_acI-B2.genome.CDS.2713	BIN_10.genome.CDS.1980;BIN_10.genome.CDS.1979		MEint3864.genome.CDS.924;MEint3864.genome.CDS.925
group00007	Heat shock protein 60 family chaperone GroEL	1	50	AAA023J06.genome.CDS.1395	AAA024D14.genome.CDS.1532	AAA027M14.genome.CDS.975	AAA028E20.genome.CDS.1765;AAA028E20.genome.CDS.962	AAA028G02.genome.CDS.1844;AAA028G02.genome.CDS.2526		AAA041L13.genome.CDS.2685	AAA044N04.genome.CDS.1317;AAA044N04.genome.CDS.2036	AAA044O16.genome.CDS.1653;AAA044O16.genome.CDS.2235	AAA278O22.genome.CDS.1709;AAA278O22.genome.CDS.1858	MEint1363.genome.CDS.1296;MEint1363.genome.CDS.1543	MEint2297.genome.CDS.2186	AAA023D18.genome.CDS.1185;AAA023D18.genome.CDS.1252	AAA027J17.genome.CDS.1384	AAA027L06.genome.CDS.1757	AAA028A23.genome.CDS.1034;AAA028A23.genome.CDS.1316	AAA044D11.genome.CDS.1963	AAA278I18.genome.CDS.1643	AB141P03.genome.CDS.1097;AB141P03.genome.CDS.694	MEint283.genome.CDS.984	MEint4252.genome.CDS.1638;MEint4252.genome.CDS.1756	TBepi2057.genome.CDS.1087;TBepi2057.genome.CDS.1765	TBepi2754.genome.CDS.1633;TBepi2754.genome.CDS.1733	TBepi3207.genome.CDS.1610;TBepi3207.genome.CDS.2429	TBepi3475.genome.CDS.164	TBepi4208.genome.CDS.1241	TBhypo2152.genome.CDS.1467;TBhypo2152.genome.CDS.1631	TBhypo3463.genome.CDS.1579	TBhypo3838.genome.CDS.617	TBhypo680.genome.CDS.1309;TBhypo680.genome.CDS.2169	acIB-AMD-6.genome.CDS.916		bin_7_acI-B2.genome.CDS.2542;bin_7_acI-B2.genome.CDS.2715	BIN_10.genome.CDS.1810;BIN_10.genome.CDS.1976		MEint3864.genome.CDS.921
group00008	Chromosome (plasmid) partitioning protein ParA	0.961538	52	AAA023J06.genome.CDS.786;AAA023J06.genome.CDS.1235	AAA024D14.genome.CDS.933	AAA027M14.genome.CDS.1376	AAA028E20.genome.CDS.1643	AAA028G02.genome.CDS.1916;AAA028G02.genome.CDS.2327	AAA028I14.genome.CDS.1430;AAA028I14.genome.CDS.1592	AAA041L13.genome.CDS.2119;AAA041L13.genome.CDS.1781	AAA044N04.genome.CDS.1910;AAA044N04.genome.CDS.1819	AAA044O16.genome.CDS.1484	AAA278O22.genome.CDS.2245;AAA278O22.genome.CDS.1996	MEint1363.genome.CDS.1878	MEint2297.genome.CDS.2036;MEint2297.genome.CDS.2609;MEint2297.genome.CDS.1422	AAA023D18.genome.CDS.812	AAA027J17.genome.CDS.1563	AAA027L06.genome.CDS.1307;AAA027L06.genome.CDS.1485	AAA028A23.genome.CDS.1531;AAA028A23.genome.CDS.923	AAA044D11.genome.CDS.1865;AAA044D11.genome.CDS.1275	AAA278I18.genome.CDS.1373	AB141P03.genome.CDS.1004;AB141P03.genome.CDS.877	MEint283.genome.CDS.1433	MEint4252.genome.CDS.2192	TBepi2057.genome.CDS.1197	TBepi2754.genome.CDS.2782;TBepi2754.genome.CDS.1453	TBepi3207.genome.CDS.1965;TBepi3207.genome.CDS.1442;TBepi3207.genome.CDS.2148	TBepi3475.genome.CDS.1627;TBepi3475.genome.CDS.1875	TBepi4208.genome.CDS.1492;TBepi4208.genome.CDS.1955	TBhypo2152.genome.CDS.779	TBhypo3463.genome.CDS.1190;TBhypo3463.genome.CDS.1191;TBhypo3463.genome.CDS.2430	TBhypo3838.genome.CDS.756	TBhypo680.genome.CDS.2118		acIB-AMD-7.genome.CDS.1951	bin_7_acI-B2.genome.CDS.3702	BIN_10.genome.CDS.1487
group00009	ATP-dependent RNA helicase	0.757576	33			AAA027M14.genome.CDS.1208;AAA027M14.genome.CDS.1041	AAA028E20.genome.CDS.1193	AAA028G02.genome.CDS.1649		AAA041L13.genome.CDS.1597;AAA041L13.genome.CDS.2598;AAA041L13.genome.CDS.2437	AAA044N04.genome.CDS.2211;AAA044N04.genome.CDS.2180	AAA044O16.genome.CDS.2131	AAA278O22.genome.CDS.1721	MEint1363.genome.CDS.962	MEint2297.genome.CDS.2673;MEint2297.genome.CDS.908	AAA023D18.genome.CDS.778	AAA027J17.genome.CDS.1864	AAA027L06.genome.CDS.1336	AAA028A23.genome.CDS.1479	AAA044D11.genome.CDS.1834	AAA278I18.genome.CDS.1502	AB141P03.genome.CDS.1150	MEint283.genome.CDS.1241	MEint4252.genome.CDS.1652		TBepi2754.genome.CDS.1773	TBepi3207.genome.CDS.2208		TBepi4208.genome.CDS.1479	TBhypo2152.genome.CDS.1876	TBhypo3463.genome.CDS.2065		TBhypo680.genome.CDS.1450		acIB-AMD-7.genome.CDS.1458	bin_7_acI-B2.genome.CDS.2789;bin_7_acI-B2.genome.CDS.2302			MEint3864.genome.CDS.1041
group00010	Ribose ABC transport system, ATP-binding protein RbsA (TC 3.A.1.2.1)	0.320755	53	AAA023J06.genome.CDS.1401;AAA023J06.genome.CDS.818	AAA024D14.genome.CDS.1053	AAA027M14.genome.CDS.1006	AAA028E20.genome.CDS.940	AAA028G02.genome.CDS.2503		AAA041L13.genome.CDS.2393;AAA041L13.genome.CDS.1638	AAA044N04.genome.CDS.2544;AAA044N04.genome.CDS.2139	AAA044O16.genome.CDS.1630	AAA278O22.genome.CDS.1377;AAA278O22.genome.CDS.1942	MEint1363.genome.CDS.1015	MEint2297.genome.CDS.1998;MEint2297.genome.CDS.2264	AAA023D18.genome.CDS.1013;AAA023D18.genome.CDS.1168	AAA027J17.genome.CDS.995	AAA027L06.genome.CDS.1801	AAA028A23.genome.CDS.1018	AAA044D11.genome.CDS.1389;AAA044D11.genome.CDS.2289	AAA278I18.genome.CDS.1243;AAA278I18.genome.CDS.1807	AB141P03.genome.CDS.1186;AB141P03.genome.CDS.1113	MEint283.genome.CDS.1287;MEint283.genome.CDS.967;MEint283.genome.CDS.1469	MEint4252.genome.CDS.1363;MEint4252.genome.CDS.1955;MEint4252.genome.CDS.2015	TBepi2057.genome.CDS.1968;TBepi2057.genome.CDS.1134	TBepi2754.genome.CDS.2253	TBepi3207.genome.CDS.1832;TBepi3207.genome.CDS.2338	TBepi3475.genome.CDS.1471	TBepi4208.genome.CDS.1511	TBhypo2152.genome.CDS.1865	TBhypo3463.genome.CDS.1277;TBhypo3463.genome.CDS.1335;TBhypo3463.genome.CDS.1948		TBhypo680.genome.CDS.1811	acIB-AMD-6.genome.CDS.964;acIB-AMD-6.genome.CDS.589	acIB-AMD-7.genome.CDS.1110;acIB-AMD-7.genome.CDS.1706;acIB-AMD-7.genome.CDS.1483	bin_7_acI-B2.genome.CDS.3825	BIN_10.genome.CDS.1640		MEint3864.genome.CDS.899
group00011	ATP-dependent Clp protease, ATP-binding subunit ClpC / Negative regulator of genetic competence clcC/mecB	1	41		AAA024D14.genome.CDS.1251	AAA027M14.genome.CDS.929	AAA028E20.genome.CDS.1272	AAA028G02.genome.CDS.1621		AAA041L13.genome.CDS.2281;AAA041L13.genome.CDS.2740	AAA044N04.genome.CDS.2244	AAA044O16.genome.CDS.2427;AAA044O16.genome.CDS.1618	AAA278O22.genome.CDS.2269		MEint2297.genome.CDS.1762;MEint2297.genome.CDS.2577	AAA023D18.genome.CDS.754;AAA023D18.genome.CDS.1419	AAA027J17.genome.CDS.1815	AAA027L06.genome.CDS.1361;AAA027L06.genome.CDS.1360	AAA028A23.genome.CDS.1618	AAA044D11.genome.CDS.1318	AAA278I18.genome.CDS.1544	AB141P03.genome.CDS.1007;AB141P03.genome.CDS.1217	MEint283.genome.CDS.793	MEint4252.genome.CDS.1455	TBepi2057.genome.CDS.1623;TBepi2057.genome.CDS.1830	TBepi2754.genome.CDS.2556	TBepi3207.genome.CDS.1924	TBepi3475.genome.CDS.1177	TBepi4208.genome.CDS.1628	TBhypo2152.genome.CDS.1206	TBhypo3463.genome.CDS.1762	TBhypo3838.genome.CDS.665;TBhypo3838.genome.CDS.840	TBhypo680.genome.CDS.2434		acIB-AMD-7.genome.CDS.1259;acIB-AMD-7.genome.CDS.1356	bin_7_acI-B2.genome.CDS.3390	BIN_10.genome.CDS.1874	MEint885.genome.CDS.1418	MEint3864.genome.CDS.1166
group00012	Putrescine transport ATP-binding protein PotG (TC 3.A.1.11.2)	0.416667	48	AAA023J06.genome.CDS.1167;AAA023J06.genome.CDS.1178;AAA023J06.genome.CDS.1000	AAA024D14.genome.CDS.1199;AAA024D14.genome.CDS.1180	AAA027M14.genome.CDS.1472	AAA028E20.genome.CDS.1177	AAA028G02.genome.CDS.2077		AAA041L13.genome.CDS.2937;AAA041L13.genome.CDS.2365	AAA044N04.genome.CDS.1454;AAA044N04.genome.CDS.1565;AAA044N04.genome.CDS.1867	AAA044O16.genome.CDS.2295;AAA044O16.genome.CDS.1551;AAA044O16.genome.CDS.2537	AAA278O22.genome.CDS.1534	MEint1363.genome.CDS.1431;MEint1363.genome.CDS.1322	MEint2297.genome.CDS.1522;MEint2297.genome.CDS.2328	AAA023D18.genome.CDS.1343	AAA027J17.genome.CDS.1604	AAA027L06.genome.CDS.1571;AAA027L06.genome.CDS.1677			AAA278I18.genome.CDS.1001		MEint283.genome.CDS.1497;MEint283.genome.CDS.1346		TBepi2057.genome.CDS.1609;TBepi2057.genome.CDS.1780	TBepi2754.genome.CDS.1560;TBepi2754.genome.CDS.2611;TBepi2754.genome.CDS.2600	TBepi3207.genome.CDS.2196;TBepi3207.genome.CDS.229	TBepi3475.genome.CDS.1913			TBhypo3463.genome.CDS.1629;TBhypo3463.genome.CDS.27	TBhypo3838.genome.CDS.777	TBhypo680.genome.CDS.1540;TBhypo680.genome.CDS.1774			bin_7_acI-B2.genome.CDS.3203;bin_7_acI-B2.genome.CDS.3979	BIN_10.genome.CDS.1198	MEint885.genome.CDS.1585;MEint885.genome.CDS.1596;MEint885.genome.CDS.959	MEint3864.genome.CDS.1305
group00013	Fumarylacetoacetate hydrolase family protein	0.745098	51		AAA024D14.genome.CDS.1476;AAA024D14.genome.CDS.1578	AAA027M14.genome.CDS.983	AAA028E20.genome.CDS.1161;AAA028E20.genome.CDS.1591	AAA028G02.genome.CDS.1508	AAA028I14.genome.CDS.1527	AAA041L13.genome.CDS.1459	AAA044N04.genome.CDS.2417		AAA278O22.genome.CDS.1797;AAA278O22.genome.CDS.1791	MEint1363.genome.CDS.1683	MEint2297.genome.CDS.1993;MEint2297.genome.CDS.2269	AAA023D18.genome.CDS.1094	AAA027J17.genome.CDS.1833;AAA027J17.genome.CDS.1536	AAA027L06.genome.CDS.1856;AAA027L06.genome.CDS.2121	AAA028A23.genome.CDS.1240;AAA028A23.genome.CDS.1173	AAA044D11.genome.CDS.1980;AAA044D11.genome.CDS.2171	AAA278I18.genome.CDS.1587;AAA278I18.genome.CDS.1147	AB141P03.genome.CDS.1283	MEint283.genome.CDS.1004	MEint4252.genome.CDS.1771;MEint4252.genome.CDS.1987	TBepi2057.genome.CDS.1737	TBepi2754.genome.CDS.2724	TBepi3207.genome.CDS.1359;TBepi3207.genome.CDS.2570	TBepi3475.genome.CDS.1010	TBepi4208.genome.CDS.2034	TBhypo2152.genome.CDS.1775	TBhypo3463.genome.CDS.1528;TBhypo3463.genome.CDS.2409	TBhypo3838.genome.CDS.959	TBhypo680.genome.CDS.1430	acIB-AMD-6.genome.CDS.731;acIB-AMD-6.genome.CDS.955;acIB-AMD-6.genome.CDS.865	acIB-AMD-7.genome.CDS.1829;acIB-AMD-7.genome.CDS.1855	bin_7_acI-B2.genome.CDS.3748;bin_7_acI-B2.genome.CDS.2574;bin_7_acI-B2.genome.CDS.3815	BIN_10.genome.CDS.1748	MEint885.genome.CDS.1361	MEint3864.genome.CDS.942
group00014	Inosine-5-monophosphate dehydrogenase (EC 1.1.1.205) / CBS domain	0.634615	52	AAA023J06.genome.CDS.1121	AAA024D14.genome.CDS.1587;AAA024D14.genome.CDS.1034	AAA027M14.genome.CDS.840;AAA027M14.genome.CDS.979	AAA028E20.genome.CDS.1695;AAA028E20.genome.CDS.959	AAA028G02.genome.CDS.1965;AAA028G02.genome.CDS.2523	AAA028I14.genome.CDS.997	AAA041L13.genome.CDS.2480;AAA041L13.genome.CDS.1657	AAA044N04.genome.CDS.1871;AAA044N04.genome.CDS.2120	AAA044O16.genome.CDS.1737;AAA044O16.genome.CDS.1650	AAA278O22.genome.CDS.1391;AAA278O22.genome.CDS.1855	MEint1363.genome.CDS.1299	MEint2297.genome.CDS.2189	AAA023D18.genome.CDS.776	AAA027J17.genome.CDS.1866	AAA027L06.genome.CDS.1338	AAA028A23.genome.CDS.1477	AAA044D11.genome.CDS.1296	AAA278I18.genome.CDS.1504		MEint283.genome.CDS.1239	MEint4252.genome.CDS.1610;MEint4252.genome.CDS.1633;MEint4252.genome.CDS.2134	TBepi2057.genome.CDS.1730;TBepi2057.genome.CDS.1917	TBepi2754.genome.CDS.2522;TBepi2754.genome.CDS.1630	TBepi3207.genome.CDS.1793;TBepi3207.genome.CDS.2426		TBepi4208.genome.CDS.1845;TBepi4208.genome.CDS.1760	TBhypo2152.genome.CDS.1364	TBhypo3463.genome.CDS.1541;TBhypo3463.genome.CDS.1753		TBhypo680.genome.CDS.2468;TBhypo680.genome.CDS.1312		acIB-AMD-7.genome.CDS.1456	bin_7_acI-B2.genome.CDS.3866	BIN_10.genome.CDS.2220;BIN_10.genome.CDS.1972;BIN_10.genome.CDS.1108	MEint885.genome.CDS.1451;MEint885.genome.CDS.1286	MEint3864.genome.CDS.1541;MEint3864.genome.CDS.917
group00015	TsaC protein (YrdC-Sua5 domains) required for threonylcarbamoyladenosine t(6)A37 modification in tRNA	0.442308	52	AAA023J06.genome.CDS.729	AAA024D14.genome.CDS.1088;AAA024D14.genome.CDS.885	AAA027M14.genome.CDS.896;AAA027M14.genome.CDS.1146	AAA028E20.genome.CDS.1543;AAA028E20.genome.CDS.1039	AAA028G02.genome.CDS.2030;AAA028G02.genome.CDS.2669	AAA028I14.genome.CDS.939	AAA041L13.genome.CDS.1985	AAA044N04.genome.CDS.1972;AAA044N04.genome.CDS.1394	AAA044O16.genome.CDS.1823;AAA044O16.genome.CDS.1906	AAA278O22.genome.CDS.1279;AAA278O22.genome.CDS.1458	MEint1363.genome.CDS.1082;MEint1363.genome.CDS.1867	MEint2297.genome.CDS.2710;MEint2297.genome.CDS.2116	AAA023D18.genome.CDS.900	AAA027J17.genome.CDS.1448;AAA027J17.genome.CDS.1514	AAA027L06.genome.CDS.2143	AAA028A23.genome.CDS.1195	AAA044D11.genome.CDS.1651;AAA044D11.genome.CDS.1931	AAA278I18.genome.CDS.1875;AAA278I18.genome.CDS.1169		MEint283.genome.CDS.1068	MEint4252.genome.CDS.2048	TBepi2057.genome.CDS.1579;TBepi2057.genome.CDS.998	TBepi2754.genome.CDS.2113	TBepi3207.genome.CDS.2021;TBepi3207.genome.CDS.2512	TBepi3475.genome.CDS.1892	TBepi4208.genome.CDS.1266	TBhypo2152.genome.CDS.1658			TBhypo680.genome.CDS.1626	acIB-AMD-6.genome.CDS.772	acIB-AMD-7.genome.CDS.1562;acIB-AMD-7.genome.CDS.972;acIB-AMD-7.genome.CDS.1968	bin_7_acI-B2.genome.CDS.3114;bin_7_acI-B2.genome.CDS.3083;bin_7_acI-B2.genome.CDS.2495	BIN_10.genome.CDS.2048;BIN_10.genome.CDS.1774	MEint885.genome.CDS.979	MEint3864.genome.CDS.1272
group00016	Branched-chain amino acid transport ATP-binding protein LivF (TC 3.A.1.4.1)	0.980769	52	AAA023J06.genome.CDS.1359	AAA024D14.genome.CDS.1272	AAA027M14.genome.CDS.1632	AAA028E20.genome.CDS.1712	AAA028G02.genome.CDS.1563;AAA028G02.genome.CDS.2536	AAA028I14.genome.CDS.1117	AAA041L13.genome.CDS.1573	AAA044N04.genome.CDS.2487;AAA044N04.genome.CDS.1307	AAA044O16.genome.CDS.1428;AAA044O16.genome.CDS.1663;AAA044O16.genome.CDS.2049	AAA278O22.genome.CDS.2338;AAA278O22.genome.CDS.1868	MEint1363.genome.CDS.1357;MEint1363.genome.CDS.1286	MEint2297.genome.CDS.2176;MEint2297.genome.CDS.1708	AAA023D18.genome.CDS.1072;AAA023D18.genome.CDS.1194	AAA027J17.genome.CDS.1947	AAA027L06.genome.CDS.1463;AAA027L06.genome.CDS.1749	AAA028A23.genome.CDS.1610;AAA028A23.genome.CDS.1043	AAA044D11.genome.CDS.1541;AAA044D11.genome.CDS.1383;AAA044D11.genome.CDS.1459	AAA278I18.genome.CDS.1129		MEint283.genome.CDS.993	MEint4252.genome.CDS.1647;MEint4252.genome.CDS.2245;MEint4252.genome.CDS.1311;MEint4252.genome.CDS.1369	TBepi2057.genome.CDS.1508	TBepi2754.genome.CDS.1671;TBepi2754.genome.CDS.1741		TBepi3475.genome.CDS.1145;TBepi3475.genome.CDS.199	TBepi4208.genome.CDS.1145;TBepi4208.genome.CDS.1232	TBhypo2152.genome.CDS.1453	TBhypo3463.genome.CDS.1568		TBhypo680.genome.CDS.2062;TBhypo680.genome.CDS.2160		acIB-AMD-7.genome.CDS.1319;acIB-AMD-7.genome.CDS.1438	bin_7_acI-B2.genome.CDS.3646	BIN_10.genome.CDS.1907	MEint885.genome.CDS.1394	MEint3864.genome.CDS.1569
group00017	HtrA protease/chaperone protein	0.34	50	AAA023J06.genome.CDS.1494		AAA027M14.genome.CDS.1033	AAA028E20.genome.CDS.1683		AAA028I14.genome.CDS.850	AAA041L13.genome.CDS.1603;AAA041L13.genome.CDS.2608	AAA044N04.genome.CDS.2174		AAA278O22.genome.CDS.1851	MEint1363.genome.CDS.972;MEint1363.genome.CDS.1219	MEint2297.genome.CDS.2289;MEint2297.genome.CDS.2663;MEint2297.genome.CDS.1498		AAA027J17.genome.CDS.1019;AAA027J17.genome.CDS.1487	AAA027L06.genome.CDS.1221;AAA027L06.genome.CDS.1640	AAA028A23.genome.CDS.1443	AAA044D11.genome.CDS.1172;AAA044D11.genome.CDS.1828	AAA278I18.genome.CDS.1485	AB141P03.genome.CDS.1195;AB141P03.genome.CDS.957	MEint283.genome.CDS.1190	MEint4252.genome.CDS.1394;MEint4252.genome.CDS.1782	TBepi2057.genome.CDS.1686;TBepi2057.genome.CDS.1923	TBepi2754.genome.CDS.1595;TBepi2754.genome.CDS.1786	TBepi3207.genome.CDS.2215;TBepi3207.genome.CDS.1782	TBepi3475.genome.CDS.1322;TBepi3475.genome.CDS.1674	TBepi4208.genome.CDS.1005;TBepi4208.genome.CDS.1463	TBhypo2152.genome.CDS.1143;TBhypo2152.genome.CDS.1163	TBhypo3463.genome.CDS.1820	TBhypo3838.genome.CDS.918	TBhypo680.genome.CDS.1348;TBhypo680.genome.CDS.1912	acIB-AMD-6.genome.CDS.564	acIB-AMD-7.genome.CDS.1689;acIB-AMD-7.genome.CDS.1054	bin_7_acI-B2.genome.CDS.2720;bin_7_acI-B2.genome.CDS.2695	BIN_10.genome.CDS.1897	MEint885.genome.CDS.1449	MEint3864.genome.CDS.1543
group00018	Cytosol aminopeptidase PepA (EC 3.4.11.1)	1	55	AAA023J06.genome.CDS.1466		AAA027M14.genome.CDS.1031		AAA028G02.genome.CDS.2203	AAA028I14.genome.CDS.1249	AAA041L13.genome.CDS.1605;AAA041L13.genome.CDS.2379	AAA044N04.genome.CDS.2172;AAA044N04.genome.CDS.1694	AAA044O16.genome.CDS.2666	AAA278O22.genome.CDS.2080	MEint1363.genome.CDS.974;MEint1363.genome.CDS.1383	MEint2297.genome.CDS.2291;MEint2297.genome.CDS.2315		AAA027J17.genome.CDS.1017;AAA027J17.genome.CDS.1214	AAA027L06.genome.CDS.1219;AAA027L06.genome.CDS.2357	AAA028A23.genome.CDS.1705;AAA028A23.genome.CDS.1152	AAA044D11.genome.CDS.1174;AAA044D11.genome.CDS.2264	AAA278I18.genome.CDS.1487	AB141P03.genome.CDS.1197	MEint283.genome.CDS.1188;MEint283.genome.CDS.1511	MEint4252.genome.CDS.1392;MEint4252.genome.CDS.1932	TBepi2057.genome.CDS.1313;TBepi2057.genome.CDS.1552;TBepi2057.genome.CDS.1684	TBepi2754.genome.CDS.1597;TBepi2754.genome.CDS.2675	TBepi3207.genome.CDS.2213	TBepi3475.genome.CDS.1324;TBepi3475.genome.CDS.1655	TBepi4208.genome.CDS.1003;TBepi4208.genome.CDS.1580	TBhypo2152.genome.CDS.1145;TBhypo2152.genome.CDS.940	TBhypo3463.genome.CDS.1822;TBhypo3463.genome.CDS.1983		TBhypo680.genome.CDS.1346;TBhypo680.genome.CDS.1951	acIB-AMD-6.genome.CDS.566	acIB-AMD-7.genome.CDS.1618;acIB-AMD-7.genome.CDS.742	bin_7_acI-B2.genome.CDS.2800;bin_7_acI-B2.genome.CDS.3337	BIN_10.genome.CDS.1416;BIN_10.genome.CDS.2119	MEint885.genome.CDS.1296;MEint885.genome.CDS.1544	MEint3864.genome.CDS.1435;MEint3864.genome.CDS.1340
group00019	Ammonium transporter	1	44	AAA023J06.genome.CDS.915	AAA024D14.genome.CDS.831		AAA028E20.genome.CDS.1718	AAA028G02.genome.CDS.2137	AAA028I14.genome.CDS.1312;AAA028I14.genome.CDS.1350	AAA041L13.genome.CDS.1500;AAA041L13.genome.CDS.1722	AAA044N04.genome.CDS.2354;AAA044N04.genome.CDS.1623	AAA044O16.genome.CDS.1586;AAA044O16.genome.CDS.2594	AAA278O22.genome.CDS.1596		MEint2297.genome.CDS.1604		AAA027J17.genome.CDS.1891;AAA027J17.genome.CDS.1264	AAA027L06.genome.CDS.1833	AAA028A23.genome.CDS.1429	AAA044D11.genome.CDS.1798;AAA044D11.genome.CDS.1476	AAA278I18.genome.CDS.1564	AB141P03.genome.CDS.1073	MEint283.genome.CDS.849	MEint4252.genome.CDS.1596	TBepi2057.genome.CDS.1497	TBepi2754.genome.CDS.2498	TBepi3207.genome.CDS.2313;TBepi3207.genome.CDS.2385	TBepi3475.genome.CDS.1032	TBepi4208.genome.CDS.1156	TBhypo2152.genome.CDS.1515	TBhypo3463.genome.CDS.2220;TBhypo3463.genome.CDS.2248	TBhypo3838.genome.CDS.867	TBhypo680.genome.CDS.1549;TBhypo680.genome.CDS.2597	acIB-AMD-6.genome.CDS.655;acIB-AMD-6.genome.CDS.796	acIB-AMD-7.genome.CDS.1213;acIB-AMD-7.genome.CDS.1735	bin_7_acI-B2.genome.CDS.3449	BIN_10.genome.CDS.1727	MEint885.genome.CDS.1184	MEint3864.genome.CDS.981
group00020	Dipeptide transport ATP-binding protein DppD (TC 3.A.1.5.2)	0.444444	36	AAA023J06.genome.CDS.1259;AAA023J06.genome.CDS.1188	AAA024D14.genome.CDS.1222		AAA028E20.genome.CDS.1704;AAA028E20.genome.CDS.1279	AAA028G02.genome.CDS.2224	AAA028I14.genome.CDS.826	AAA041L13.genome.CDS.2265;AAA041L13.genome.CDS.2276	AAA044N04.genome.CDS.1477;AAA044N04.genome.CDS.1430		AAA278O22.genome.CDS.1186	MEint1363.genome.CDS.1460	MEint2297.genome.CDS.2565;MEint2297.genome.CDS.1867		AAA027J17.genome.CDS.1106	AAA027L06.genome.CDS.2200		AAA044D11.genome.CDS.2046;AAA044D11.genome.CDS.1687	AAA278I18.genome.CDS.1889				TBepi2057.genome.CDS.1805	TBepi2754.genome.CDS.2720	TBepi3207.genome.CDS.1711	TBepi3475.genome.CDS.1353;TBepi3475.genome.CDS.1275	TBepi4208.genome.CDS.1091	TBhypo2152.genome.CDS.962	TBhypo3463.genome.CDS.1430	TBhypo3838.genome.CDS.786	TBhypo680.genome.CDS.1887;TBhypo680.genome.CDS.1998		acIB-AMD-7.genome.CDS.1301	bin_7_acI-B2.genome.CDS.2750;bin_7_acI-B2.genome.CDS.2135;bin_7_acI-B2.genome.CDS.3358			MEint3864.genome.CDS.1407
group00021	Oligopeptide transport system permease protein OppC (TC 3.A.1.5.1)	0.676471	34	AAA023J06.genome.CDS.1257;AAA023J06.genome.CDS.1189	AAA024D14.genome.CDS.1223	AAA027M14.genome.CDS.1665	AAA028E20.genome.CDS.1278	AAA028G02.genome.CDS.2226	AAA028I14.genome.CDS.825	AAA041L13.genome.CDS.2267;AAA041L13.genome.CDS.2274	AAA044N04.genome.CDS.1475;AAA044N04.genome.CDS.1429		AAA278O22.genome.CDS.1189	MEint1363.genome.CDS.1457	MEint2297.genome.CDS.2027;MEint2297.genome.CDS.1868		AAA027J17.genome.CDS.1104	AAA027L06.genome.CDS.2197		AAA044D11.genome.CDS.1684;AAA044D11.genome.CDS.2047	AAA278I18.genome.CDS.1885				TBepi2057.genome.CDS.1614	TBepi2754.genome.CDS.2719	TBepi3207.genome.CDS.1713	TBepi3475.genome.CDS.1355		TBhypo2152.genome.CDS.959	TBhypo3463.genome.CDS.1428	TBhypo3838.genome.CDS.784	TBhypo680.genome.CDS.1999			bin_7_acI-B2.genome.CDS.2752;bin_7_acI-B2.genome.CDS.2132		MEint885.genome.CDS.1310;MEint885.genome.CDS.1314	MEint3864.genome.CDS.1402;MEint3864.genome.CDS.1406
group00022	RNA polymerase sigma factor RpoD	1	28				AAA028E20.genome.CDS.1524	AAA028G02.genome.CDS.1402	AAA028I14.genome.CDS.908	AAA041L13.genome.CDS.2235	AAA044N04.genome.CDS.2454	AAA044O16.genome.CDS.2354	AAA278O22.genome.CDS.1740					AAA027L06.genome.CDS.1870		AAA044D11.genome.CDS.1718	AAA278I18.genome.CDS.1292	AB141P03.genome.CDS.1262	MEint283.genome.CDS.1482	MEint4252.genome.CDS.2065	TBepi2057.genome.CDS.1759	TBepi2754.genome.CDS.2104	TBepi3207.genome.CDS.1304	TBepi3475.genome.CDS.1247	TBepi4208.genome.CDS.1101	TBhypo2152.genome.CDS.1431	TBhypo3463.genome.CDS.1618	TBhypo3838.genome.CDS.897	TBhypo680.genome.CDS.1715	acIB-AMD-6.genome.CDS.1046	acIB-AMD-7.genome.CDS.1782	bin_7_acI-B2.genome.CDS.2627	BIN_10.genome.CDS.546	MEint885.genome.CDS.1131	MEint3864.genome.CDS.1008
group00023	1D-myo-inositol 2-acetamido-2-deoxy-alpha-D-glucopyranoside deacetylase (EC 3.5.1.103)	0.965517	29			AAA027M14.genome.CDS.1045		AAA028G02.genome.CDS.2388		AAA041L13.genome.CDS.2601	AAA044N04.genome.CDS.2183	AAA044O16.genome.CDS.1566		MEint1363.genome.CDS.958	MEint2297.genome.CDS.2277;MEint2297.genome.CDS.2677		AAA027J17.genome.CDS.1026	AAA027L06.genome.CDS.1230	AAA028A23.genome.CDS.1680		AAA278I18.genome.CDS.1476	AB141P03.genome.CDS.1178	MEint283.genome.CDS.1093	MEint4252.genome.CDS.1405	TBepi2057.genome.CDS.1934	TBepi2754.genome.CDS.1587	TBepi3207.genome.CDS.2223	TBepi3475.genome.CDS.1313	TBepi4208.genome.CDS.1016	TBhypo2152.genome.CDS.1110	TBhypo3463.genome.CDS.1812		TBhypo680.genome.CDS.1356	acIB-AMD-6.genome.CDS.555	acIB-AMD-7.genome.CDS.1680;acIB-AMD-7.genome.CDS.1232	bin_7_acI-B2.genome.CDS.2707	BIN_10.genome.CDS.329	MEint885.genome.CDS.1107
group00024	Alkyl hydroperoxide reductase subunit C-like protein	1	24	AAA023J06.genome.CDS.1194	AAA024D14.genome.CDS.915						AAA044N04.genome.CDS.1424	AAA044O16.genome.CDS.1935	AAA278O22.genome.CDS.1248	MEint1363.genome.CDS.1657	MEint2297.genome.CDS.1563	AAA023D18.genome.CDS.1520	AAA027J17.genome.CDS.1074	AAA027L06.genome.CDS.1510	AAA028A23.genome.CDS.958	AAA044D11.genome.CDS.1679	AAA278I18.genome.CDS.1426	AB141P03.genome.CDS.800;AB141P03.genome.CDS.822			TBepi2057.genome.CDS.1230	TBepi2754.genome.CDS.1909;TBepi2754.genome.CDS.2324	TBepi3207.genome.CDS.1380	TBepi3475.genome.CDS.1452					TBhypo680.genome.CDS.1812			bin_7_acI-B2.genome.CDS.3119	BIN_10.genome.CDS.1335	MEint885.genome.CDS.838
group00025	Long-chain-fatty-acid--CoA ligase (EC 6.2.1.3)	0.911765	34					AAA028G02.genome.CDS.2173;AAA028G02.genome.CDS.1664	AAA028I14.genome.CDS.1279	AAA041L13.genome.CDS.1853	AAA044N04.genome.CDS.1662	AAA044O16.genome.CDS.2635;AAA044O16.genome.CDS.2019		MEint1363.genome.CDS.1412	MEint2297.genome.CDS.1935	AAA023D18.genome.CDS.1327		AAA027L06.genome.CDS.2037	AAA028A23.genome.CDS.1652	AAA044D11.genome.CDS.1508;AAA044D11.genome.CDS.1585	AAA278I18.genome.CDS.1328	AB141P03.genome.CDS.1374;AB141P03.genome.CDS.1373;AB141P03.genome.CDS.1295		MEint4252.genome.CDS.1919	TBepi2057.genome.CDS.980;TBepi2057.genome.CDS.981	TBepi2754.genome.CDS.2585	TBepi3207.genome.CDS.1374	TBepi3475.genome.CDS.1698		TBhypo2152.genome.CDS.1287	TBhypo3463.genome.CDS.1649	TBhypo3838.genome.CDS.485	TBhypo680.genome.CDS.2569			bin_7_acI-B2.genome.CDS.2259;bin_7_acI-B2.genome.CDS.2379;bin_7_acI-B2.genome.CDS.3478	BIN_10.genome.CDS.1162	MEint885.genome.CDS.1228	MEint3864.genome.CDS.1020
group00026	Serine/threonine protein kinase PrkC, regulator of stationary phase	1	35	AAA023J06.genome.CDS.803	AAA024D14.genome.CDS.950	AAA027M14.genome.CDS.1621	AAA028E20.genome.CDS.1660	AAA028G02.genome.CDS.1936;AAA028G02.genome.CDS.1935	AAA028I14.genome.CDS.1022	AAA041L13.genome.CDS.2344	AAA044N04.genome.CDS.1893	AAA044O16.genome.CDS.2491	AAA278O22.genome.CDS.2311;AAA278O22.genome.CDS.198	MEint1363.genome.CDS.1035	MEint2297.genome.CDS.2738	AAA023D18.genome.CDS.840	AAA027J17.genome.CDS.2045	AAA027L06.genome.CDS.1655	AAA028A23.genome.CDS.1459	AAA044D11.genome.CDS.1892	AAA278I18.genome.CDS.1401	AB141P03.genome.CDS.975		MEint4252.genome.CDS.1302;MEint4252.genome.CDS.1994	TBepi2057.genome.CDS.1941	TBepi2754.genome.CDS.1752	TBepi3207.genome.CDS.2464		TBepi4208.genome.CDS.1562	TBhypo2152.genome.CDS.1717	TBhypo3463.genome.CDS.1646	TBhypo3838.genome.CDS.878	TBhypo680.genome.CDS.2342		acIB-AMD-7.genome.CDS.1038	bin_7_acI-B2.genome.CDS.2683;bin_7_acI-B2.genome.CDS.3566	BIN_10.genome.CDS.1618
group00027	D-3-phosphoglycerate dehydrogenase (EC 1.1.1.95)	1	48	AAA023J06.genome.CDS.1373	AAA024D14.genome.CDS.1293	AAA027M14.genome.CDS.1490	AAA028E20.genome.CDS.383;AAA028E20.genome.CDS.1441;AAA028E20.genome.CDS.1592	AAA028G02.genome.CDS.2063		AAA041L13.genome.CDS.2369	AAA044N04.genome.CDS.1551;AAA044N04.genome.CDS.2306	AAA044O16.genome.CDS.2523	AAA278O22.genome.CDS.1550;AAA278O22.genome.CDS.1224	MEint1363.genome.CDS.1176;MEint1363.genome.CDS.1516	MEint2297.genome.CDS.1537	AAA023D18.genome.CDS.1358	AAA027J17.genome.CDS.1622	AAA027L06.genome.CDS.377	AAA028A23.genome.CDS.711	AAA044D11.genome.CDS.1058;AAA044D11.genome.CDS.1616	AAA278I18.genome.CDS.986			MEint4252.genome.CDS.920;MEint4252.genome.CDS.1272;MEint4252.genome.CDS.2016	TBepi2057.genome.CDS.1458;TBepi2057.genome.CDS.1137	TBepi2754.genome.CDS.1408	TBepi3207.genome.CDS.1988;TBepi3207.genome.CDS.1987	TBepi3475.genome.CDS.1855	TBepi4208.genome.CDS.1870;TBepi4208.genome.CDS.1342	TBhypo2152.genome.CDS.1403	TBhypo3463.genome.CDS.1353		TBhypo680.genome.CDS.2246	acIB-AMD-6.genome.CDS.1052	acIB-AMD-7.genome.CDS.1114;acIB-AMD-7.genome.CDS.1915	bin_7_acI-B2.genome.CDS.2930;bin_7_acI-B2.genome.CDS.4010	BIN_10.genome.CDS.1964;BIN_10.genome.CDS.1800	MEint885.genome.CDS.963;MEint885.genome.CDS.1716	MEint3864.genome.CDS.1222;MEint3864.genome.CDS.1585
group00028	Rod shape-determining protein MreB	1	32					AAA028G02.genome.CDS.2045		AAA041L13.genome.CDS.1475	AAA044N04.genome.CDS.2380		AAA278O22.genome.CDS.1568	MEint1363.genome.CDS.1156	MEint2297.genome.CDS.2367	AAA023D18.genome.CDS.1468	AAA027J17.genome.CDS.1691	AAA027L06.genome.CDS.1412	AAA028A23.genome.CDS.1366	AAA044D11.genome.CDS.2239;AAA044D11.genome.CDS.1217	AAA278I18.genome.CDS.1785;AAA278I18.genome.CDS.1949			MEint4252.genome.CDS.1744;MEint4252.genome.CDS.1885	TBepi2057.genome.CDS.1481	TBepi2754.genome.CDS.1425	TBepi3207.genome.CDS.2239	TBepi3475.genome.CDS.1481	TBepi4208.genome.CDS.1337;TBepi4208.genome.CDS.1747	TBhypo2152.genome.CDS.1760	TBhypo3463.genome.CDS.2189	TBhypo3838.genome.CDS.859	TBhypo680.genome.CDS.2265	acIB-AMD-6.genome.CDS.1084		bin_7_acI-B2.genome.CDS.3055	BIN_10.genome.CDS.2058	MEint885.genome.CDS.1011;MEint885.genome.CDS.1630	MEint3864.genome.CDS.1349
group00029	hypothetical protein	0.675	40	AAA023J06.genome.CDS.1369;AAA023J06.genome.CDS.1323;AAA023J06.genome.CDS.1405		AAA027M14.genome.CDS.1217;AAA027M14.genome.CDS.1597	AAA028E20.genome.CDS.1371	AAA028G02.genome.CDS.1820		AAA041L13.genome.CDS.1928	AAA044N04.genome.CDS.2050	AAA044O16.genome.CDS.2212	AAA278O22.genome.CDS.1726	MEint1363.genome.CDS.1537	MEint2297.genome.CDS.1493;MEint2297.genome.CDS.2520	AAA023D18.genome.CDS.1456	AAA027J17.genome.CDS.1086;AAA027J17.genome.CDS.1404	AAA027L06.genome.CDS.1781	AAA028A23.genome.CDS.1302			AB141P03.genome.CDS.708	MEint283.genome.CDS.1211	MEint4252.genome.CDS.1813	TBepi2057.genome.CDS.1420	TBepi2754.genome.CDS.1714;TBepi2754.genome.CDS.2729	TBepi3207.genome.CDS.1789;TBepi3207.genome.CDS.2437	TBepi3475.genome.CDS.1510	TBepi4208.genome.CDS.1423	TBhypo2152.genome.CDS.1666	TBhypo3463.genome.CDS.1960	TBhypo3838.genome.CDS.644;TBhypo3838.genome.CDS.645	TBhypo680.genome.CDS.2026;TBhypo680.genome.CDS.1459		acIB-AMD-7.genome.CDS.1395	bin_7_acI-B2.genome.CDS.3916;bin_7_acI-B2.genome.CDS.3354	BIN_10.genome.CDS.1984		MEint3864.genome.CDS.1088
group00030	DNA polymerase III alpha subunit (EC 2.7.7.7)	1	35			AAA027M14.genome.CDS.1291		AAA028G02.genome.CDS.2417;AAA028G02.genome.CDS.2449	AAA028I14.genome.CDS.1092	AAA041L13.genome.CDS.1548		AAA044O16.genome.CDS.1403	AAA278O22.genome.CDS.1048	MEint1363.genome.CDS.1573	MEint2297.genome.CDS.1838	AAA023D18.genome.CDS.1089	AAA027J17.genome.CDS.1298	AAA027L06.genome.CDS.1941		AAA044D11.genome.CDS.2329	AAA278I18.genome.CDS.1758		MEint283.genome.CDS.1111	MEint4252.genome.CDS.2081	TBepi2057.genome.CDS.1208	TBepi2754.genome.CDS.1841;TBepi2754.genome.CDS.1996	TBepi3207.genome.CDS.1547	TBepi3475.genome.CDS.1772;TBepi3475.genome.CDS.1773	TBepi4208.genome.CDS.1596	TBhypo2152.genome.CDS.1559;TBhypo2152.genome.CDS.1398	TBhypo3463.genome.CDS.2027;TBhypo3463.genome.CDS.2261	TBhypo3838.genome.CDS.948	TBhypo680.genome.CDS.2372	acIB-AMD-6.genome.CDS.697;acIB-AMD-6.genome.CDS.912	acIB-AMD-7.genome.CDS.1309		BIN_10.genome.CDS.1258	MEint885.genome.CDS.888	MEint3864.genome.CDS.1383
group00031	Transketolase (EC 2.2.1.1)	0.875	32	AAA023J06.genome.CDS.1045;AAA023J06.genome.CDS.1275		AAA027M14.genome.CDS.1127			AAA028I14.genome.CDS.1137	AAA041L13.genome.CDS.1593;AAA041L13.genome.CDS.1978	AAA044N04.genome.CDS.2507	AAA044O16.genome.CDS.1446		MEint1363.genome.CDS.1338	MEint2297.genome.CDS.2099	AAA023D18.genome.CDS.1054		AAA027L06.genome.CDS.1529	AAA028A23.genome.CDS.1400	AAA044D11.genome.CDS.1559	AAA278I18.genome.CDS.1915		MEint283.genome.CDS.1326	MEint4252.genome.CDS.1199		TBepi2754.genome.CDS.1690	TBepi3207.genome.CDS.1473	TBepi3475.genome.CDS.1086	TBepi4208.genome.CDS.1821	TBhypo2152.genome.CDS.1432	TBhypo3463.genome.CDS.2355		TBhypo680.genome.CDS.1424;TBhypo680.genome.CDS.2282	acIB-AMD-6.genome.CDS.615	acIB-AMD-7.genome.CDS.1586;acIB-AMD-7.genome.CDS.1634	bin_7_acI-B2.genome.CDS.3666	BIN_10.genome.CDS.1523	MEint885.genome.CDS.915	MEint3864.genome.CDS.884
group00032	Acetyl-coenzyme A carboxyl transferase alpha chain (EC 6.4.1.2) / Acetyl-coenzyme A carboxyl transferase beta chain (EC 6.4.1.2); Propionyl-CoA carboxylase beta chain (EC 6.4.1.3)	0.769231	26	AAA023J06.genome.CDS.1447;AAA023J06.genome.CDS.1445		AAA027M14.genome.CDS.1018		AAA028G02.genome.CDS.2489	AAA028I14.genome.CDS.871	AAA041L13.genome.CDS.1621;AAA041L13.genome.CDS.1697	AAA044N04.genome.CDS.2156;AAA044N04.genome.CDS.1515	AAA044O16.genome.CDS.2367	AAA278O22.genome.CDS.1827	MEint1363.genome.CDS.989	MEint2297.genome.CDS.2304;MEint2297.genome.CDS.592					AAA044D11.genome.CDS.1186				MEint4252.genome.CDS.1380	TBepi2057.genome.CDS.1046	TBepi2754.genome.CDS.1608	TBepi3207.genome.CDS.2404	TBepi3475.genome.CDS.1183	TBepi4208.genome.CDS.1798	TBhypo2152.genome.CDS.1116	TBhypo3463.genome.CDS.1699	TBhypo3838.genome.CDS.550	TBhypo680.genome.CDS.1335			bin_7_acI-B2.genome.CDS.2790
group00033	O-acetylhomoserine sulfhydrylase (EC 2.5.1.49) / O-succinylhomoserine sulfhydrylase (EC 2.5.1.48)	1	44		AAA024D14.genome.CDS.870	AAA027M14.genome.CDS.1158;AAA027M14.genome.CDS.911	AAA028E20.genome.CDS.1512	AAA028G02.genome.CDS.1639		AAA041L13.genome.CDS.2233;AAA041L13.genome.CDS.2300	AAA044N04.genome.CDS.1365;AAA044N04.genome.CDS.2456;AAA044N04.genome.CDS.2229	AAA044O16.genome.CDS.1888;AAA044O16.genome.CDS.2116	AAA278O22.genome.CDS.1293;AAA278O22.genome.CDS.1478		MEint2297.genome.CDS.1779;MEint2297.genome.CDS.2594	AAA023D18.genome.CDS.1524		AAA027L06.genome.CDS.1872;AAA027L06.genome.CDS.1873		AAA044D11.genome.CDS.1716	AAA278I18.genome.CDS.1290	AB141P03.genome.CDS.1241	MEint283.genome.CDS.1484	MEint4252.genome.CDS.2063;MEint4252.genome.CDS.1472	TBepi2057.genome.CDS.1757	TBepi2754.genome.CDS.2106;TBepi2754.genome.CDS.2642	TBepi3207.genome.CDS.1302	TBepi3475.genome.CDS.1245;TBepi3475.genome.CDS.1345;TBepi3475.genome.CDS.1842	TBepi4208.genome.CDS.1099;TBepi4208.genome.CDS.1431	TBhypo2152.genome.CDS.970	TBhypo3463.genome.CDS.1616	TBhypo3838.genome.CDS.895	TBhypo680.genome.CDS.1717;TBhypo680.genome.CDS.2539		acIB-AMD-7.genome.CDS.1784	bin_7_acI-B2.genome.CDS.2025;bin_7_acI-B2.genome.CDS.2041	BIN_10.genome.CDS.1651		MEint3864.genome.CDS.1286
group00034	Cytochrome c oxidase polypeptide I (EC 1.9.3.1)	1	36				AAA028E20.genome.CDS.1271	AAA028G02.genome.CDS.2212	AAA028I14.genome.CDS.1238		AAA044N04.genome.CDS.1705;AAA044N04.genome.CDS.2216	AAA044O16.genome.CDS.2675;AAA044O16.genome.CDS.2126	AAA278O22.genome.CDS.2093;AAA278O22.genome.CDS.1467	MEint1363.genome.CDS.1374	MEint2297.genome.CDS.2079		AAA027J17.genome.CDS.1203	AAA027L06.genome.CDS.2368	AAA028A23.genome.CDS.1141	AAA044D11.genome.CDS.2278;AAA044D11.genome.CDS.1291	AAA278I18.genome.CDS.1512		MEint283.genome.CDS.1503	MEint4252.genome.CDS.1945		TBepi2754.genome.CDS.2662;TBepi2754.genome.CDS.2527	TBepi3207.genome.CDS.1327	TBepi3475.genome.CDS.1494;TBepi3475.genome.CDS.1920	TBepi4208.genome.CDS.1277;TBepi4208.genome.CDS.1840	TBhypo2152.genome.CDS.1524		TBhypo3838.genome.CDS.639	TBhypo680.genome.CDS.1932;TBhypo680.genome.CDS.1964;TBhypo680.genome.CDS.2463		acIB-AMD-7.genome.CDS.1695	bin_7_acI-B2.genome.CDS.3323;bin_7_acI-B2.genome.CDS.3861	BIN_10.genome.CDS.2131		MEint3864.genome.CDS.870
group00035	2-C-methyl-D-erythritol 2,4-cyclodiphosphate synthase (EC 4.6.1.12)	0.88	25			AAA027M14.genome.CDS.1609	AAA028E20.genome.CDS.1779;AAA028E20.genome.CDS.1842;AAA028E20.genome.CDS.1841	AAA028G02.genome.CDS.1857		AAA041L13.genome.CDS.2247	AAA044N04.genome.CDS.2022	AAA044O16.genome.CDS.2248	AAA278O22.genome.CDS.1699	MEint1363.genome.CDS.1185		AAA023D18.genome.CDS.1232	AAA027J17.genome.CDS.1777	AAA027L06.genome.CDS.2205	AAA028A23.genome.CDS.1326	AAA044D11.genome.CDS.1221	AAA278I18.genome.CDS.1657			MEint4252.genome.CDS.1881	TBepi2057.genome.CDS.119;TBepi2057.genome.CDS.1074	TBepi2754.genome.CDS.1893	TBepi3207.genome.CDS.1722			TBhypo2152.genome.CDS.1309	TBhypo3463.genome.CDS.1694					bin_7_acI-B2.genome.CDS.2624	BIN_10.genome.CDS.1300
group00036	None Provided	0.181818	44	AAA023J06.genome.CDS.822				AAA028G02.genome.CDS.1665;AAA028G02.genome.CDS.1671		AAA041L13.genome.CDS.2394	AAA044N04.genome.CDS.2543	AAA044O16.genome.CDS.2034	AAA278O22.genome.CDS.1361			AAA023D18.genome.CDS.941;AAA023D18.genome.CDS.937	AAA027J17.genome.CDS.1877			AAA044D11.genome.CDS.2148;AAA044D11.genome.CDS.2146;AAA044D11.genome.CDS.991;AAA044D11.genome.CDS.2066	AAA278I18.genome.CDS.1261		MEint283.genome.CDS.939	MEint4252.genome.CDS.1263;MEint4252.genome.CDS.2054;MEint4252.genome.CDS.1262;MEint4252.genome.CDS.2056;MEint4252.genome.CDS.2017	TBepi2057.genome.CDS.1130;TBepi2057.genome.CDS.1139	TBepi2754.genome.CDS.2680;TBepi2754.genome.CDS.1882	TBepi3207.genome.CDS.2123;TBepi3207.genome.CDS.1675		TBepi4208.genome.CDS.1403;TBepi4208.genome.CDS.1209	TBhypo2152.genome.CDS.986	TBhypo3463.genome.CDS.1311;TBhypo3463.genome.CDS.1595;TBhypo3463.genome.CDS.1603		TBhypo680.genome.CDS.1835	acIB-AMD-6.genome.CDS.965;acIB-AMD-6.genome.CDS.966	acIB-AMD-7.genome.CDS.1107;acIB-AMD-7.genome.CDS.1704;acIB-AMD-7.genome.CDS.1108;acIB-AMD-7.genome.CDS.1665;acIB-AMD-7.genome.CDS.1705;acIB-AMD-7.genome.CDS.1661	bin_7_acI-B2.genome.CDS.3361;bin_7_acI-B2.genome.CDS.2493
group00037	Aspartate aminotransferase (EC 2.6.1.1)	1	23		AAA024D14.genome.CDS.1500		AAA028E20.genome.CDS.1425	AAA028G02.genome.CDS.2451				AAA044O16.genome.CDS.2412	AAA278O22.genome.CDS.1921			AAA023D18.genome.CDS.1443	AAA027J17.genome.CDS.2002	AAA027L06.genome.CDS.2002	AAA028A23.genome.CDS.1278	AAA044D11.genome.CDS.1404	AAA278I18.genome.CDS.1836	AB141P03.genome.CDS.1306	MEint283.genome.CDS.1259	MEint4252.genome.CDS.1348	TBepi2057.genome.CDS.1335	TBepi2754.genome.CDS.1531	TBepi3207.genome.CDS.1940			TBhypo2152.genome.CDS.1551	TBhypo3463.genome.CDS.2471		TBhypo680.genome.CDS.1820			bin_7_acI-B2.genome.CDS.2266;bin_7_acI-B2.genome.CDS.3591	BIN_10.genome.CDS.1686
group00038	DNA-binding response regulator	0.444444	36	AAA023J06.genome.CDS.759;AAA023J06.genome.CDS.1082	AAA024D14.genome.CDS.1116	AAA027M14.genome.CDS.1076	AAA028E20.genome.CDS.1618	AAA028G02.genome.CDS.1891;AAA028G02.genome.CDS.1697		AAA041L13.genome.CDS.2101;AAA041L13.genome.CDS.1519	AAA044N04.genome.CDS.1937;AAA044N04.genome.CDS.2336	AAA044O16.genome.CDS.2289;AAA044O16.genome.CDS.1968	AAA278O22.genome.CDS.1610		MEint2297.genome.CDS.2735;MEint2297.genome.CDS.1881	AAA023D18.genome.CDS.836	AAA027J17.genome.CDS.1592	AAA027L06.genome.CDS.2246	AAA028A23.genome.CDS.1463	AAA044D11.genome.CDS.1889	AAA278I18.genome.CDS.1397	AB141P03.genome.CDS.979		MEint4252.genome.CDS.1997	TBepi2057.genome.CDS.1981	TBepi2754.genome.CDS.1749;TBepi2754.genome.CDS.1966			TBepi4208.genome.CDS.1517		TBhypo3463.genome.CDS.2149	TBhypo3838.genome.CDS.938	TBhypo680.genome.CDS.2345;TBhypo680.genome.CDS.1467		acIB-AMD-7.genome.CDS.1034	bin_7_acI-B2.genome.CDS.2680;bin_7_acI-B2.genome.CDS.3563;bin_7_acI-B2.genome.CDS.3347
group00039	Proposed peptidoglycan lipid II flippase MurJ	0.666667	39	AAA023J06.genome.CDS.780	AAA024D14.genome.CDS.927	AAA027M14.genome.CDS.1382	AAA028E20.genome.CDS.1637	AAA028G02.genome.CDS.1910;AAA028G02.genome.CDS.1685	AAA028I14.genome.CDS.1393;AAA028I14.genome.CDS.1436	AAA041L13.genome.CDS.2125	AAA044N04.genome.CDS.1916	AAA044O16.genome.CDS.1955;AAA044O16.genome.CDS.2426;AAA044O16.genome.CDS.2314	AAA278O22.genome.CDS.2251		MEint2297.genome.CDS.2042;MEint2297.genome.CDS.2615	AAA023D18.genome.CDS.818	AAA027J17.genome.CDS.1570	AAA027L06.genome.CDS.2103	AAA028A23.genome.CDS.1527	AAA044D11.genome.CDS.1871	AAA278I18.genome.CDS.1379	AB141P03.genome.CDS.997	MEint283.genome.CDS.1426	MEint4252.genome.CDS.2186	TBepi2057.genome.CDS.1891	TBepi2754.genome.CDS.2775;TBepi2754.genome.CDS.1363	TBepi3207.genome.CDS.2154	TBepi3475.genome.CDS.1633	TBepi4208.genome.CDS.1486;TBepi4208.genome.CDS.1456	TBhypo2152.genome.CDS.1814	TBhypo3463.genome.CDS.2476	TBhypo3838.genome.CDS.846	TBhypo680.genome.CDS.2112		acIB-AMD-7.genome.CDS.1717;acIB-AMD-7.genome.CDS.1813	bin_7_acI-B2.genome.CDS.3541
group00040	ATP-dependent DNA helicase RecG (EC 3.6.1.-)	1	38	AAA023J06.genome.CDS.923	AAA024D14.genome.CDS.839		AAA028E20.genome.CDS.1527;AAA028E20.genome.CDS.1790	AAA028G02.genome.CDS.2128	AAA028I14.genome.CDS.1358	AAA041L13.genome.CDS.1731	AAA044N04.genome.CDS.1614	AAA044O16.genome.CDS.2585	AAA278O22.genome.CDS.1493		MEint2297.genome.CDS.1595		AAA027J17.genome.CDS.1901	AAA027L06.genome.CDS.1843	AAA028A23.genome.CDS.1251	AAA044D11.genome.CDS.1968;AAA044D11.genome.CDS.1467	AAA278I18.genome.CDS.1574	AB141P03.genome.CDS.1083	MEint283.genome.CDS.859	MEint4252.genome.CDS.1517	TBepi2057.genome.CDS.1951	TBepi2754.genome.CDS.2489	TBepi3207.genome.CDS.2377	TBepi3475.genome.CDS.1023	TBepi4208.genome.CDS.1165	TBhypo2152.genome.CDS.1730;TBhypo2152.genome.CDS.1729	TBhypo3463.genome.CDS.2256		TBhypo680.genome.CDS.1558	acIB-AMD-6.genome.CDS.665;acIB-AMD-6.genome.CDS.786	acIB-AMD-7.genome.CDS.1203;acIB-AMD-7.genome.CDS.1725	bin_7_acI-B2.genome.CDS.3439	BIN_10.genome.CDS.1736	MEint885.genome.CDS.1174;MEint885.genome.CDS.1349	MEint3864.genome.CDS.972
group00041	Chromosome partition protein smc	1	35	AAA023J06.genome.CDS.917	AAA024D14.genome.CDS.833		AAA028E20.genome.CDS.1716	AAA028G02.genome.CDS.797	AAA028I14.genome.CDS.1352	AAA041L13.genome.CDS.1724	AAA044N04.genome.CDS.1621	AAA044O16.genome.CDS.2592			MEint2297.genome.CDS.1602		AAA027J17.genome.CDS.1893	AAA027L06.genome.CDS.1835	AAA028A23.genome.CDS.1431	AAA044D11.genome.CDS.1474	AAA278I18.genome.CDS.1566	AB141P03.genome.CDS.1075	MEint283.genome.CDS.851	MEint4252.genome.CDS.1598	TBepi2057.genome.CDS.1499	TBepi2754.genome.CDS.2496	TBepi3207.genome.CDS.2383	TBepi3475.genome.CDS.1030	TBepi4208.genome.CDS.1158	TBhypo2152.genome.CDS.1724	TBhypo3463.genome.CDS.2250		TBhypo680.genome.CDS.1551;TBhypo680.genome.CDS.2599	acIB-AMD-6.genome.CDS.657;acIB-AMD-6.genome.CDS.794	acIB-AMD-7.genome.CDS.1211;acIB-AMD-7.genome.CDS.1733	bin_7_acI-B2.genome.CDS.1386;bin_7_acI-B2.genome.CDS.3446	BIN_10.genome.CDS.1729	MEint885.genome.CDS.1182	MEint3864.genome.CDS.979
group00042	Mrp protein homolog	0.862069	29	AAA023J06.genome.CDS.1409		AAA027M14.genome.CDS.1035				AAA041L13.genome.CDS.1601;AAA041L13.genome.CDS.2606	AAA044N04.genome.CDS.2176			MEint1363.genome.CDS.970	MEint2297.genome.CDS.2287;MEint2297.genome.CDS.2665		AAA027J17.genome.CDS.1021	AAA027L06.genome.CDS.1223		AAA044D11.genome.CDS.1170	AAA278I18.genome.CDS.1483	AB141P03.genome.CDS.1193	MEint283.genome.CDS.1101	MEint4252.genome.CDS.1396	TBepi2057.genome.CDS.1687	TBepi2754.genome.CDS.1594	TBepi3207.genome.CDS.2216	TBepi3475.genome.CDS.1320	TBepi4208.genome.CDS.1007	TBhypo2152.genome.CDS.1142	TBhypo3463.genome.CDS.1819	TBhypo3838.genome.CDS.919	TBhypo680.genome.CDS.1349	acIB-AMD-6.genome.CDS.562	acIB-AMD-7.genome.CDS.1687	bin_7_acI-B2.genome.CDS.2719	BIN_10.genome.CDS.1419	MEint885.genome.CDS.1115
group00043	Citrate synthase (si) (EC 2.3.3.1)	0.810811	37		AAA024D14.genome.CDS.1600;AAA024D14.genome.CDS.1637	AAA027M14.genome.CDS.1203	AAA028E20.genome.CDS.969	AAA028G02.genome.CDS.1836		AAA041L13.genome.CDS.2856	AAA044N04.genome.CDS.2044	AAA044O16.genome.CDS.2101;AAA044O16.genome.CDS.2227	AAA278O22.genome.CDS.1717	MEint1363.genome.CDS.1550	MEint2297.genome.CDS.2445;MEint2297.genome.CDS.2506	AAA023D18.genome.CDS.1258	AAA027J17.genome.CDS.1390	AAA027L06.genome.CDS.1460	AAA028A23.genome.CDS.1607;AAA028A23.genome.CDS.1310	AAA044D11.genome.CDS.1820	AAA278I18.genome.CDS.1639	AB141P03.genome.CDS.1317;AB141P03.genome.CDS.700	MEint283.genome.CDS.1203	MEint4252.genome.CDS.1168;MEint4252.genome.CDS.1820;MEint4252.genome.CDS.2029	TBepi2057.genome.CDS.1094	TBepi2754.genome.CDS.1725	TBepi3207.genome.CDS.808	TBepi3475.genome.CDS.1102					TBhypo680.genome.CDS.2177	acIB-AMD-6.genome.CDS.922	acIB-AMD-7.genome.CDS.1604	bin_7_acI-B2.genome.CDS.2765			MEint3864.genome.CDS.1099;MEint3864.genome.CDS.1491;MEint3864.genome.CDS.836
group00044	Enolase (EC 4.2.1.11)	1	40			AAA027M14.genome.CDS.1241;AAA027M14.genome.CDS.985	AAA028E20.genome.CDS.1347	AAA028G02.genome.CDS.1795		AAA041L13.genome.CDS.1952	AAA044N04.genome.CDS.2074	AAA044O16.genome.CDS.2187	AAA278O22.genome.CDS.2219	MEint1363.genome.CDS.1136	MEint2297.genome.CDS.1468	AAA023D18.genome.CDS.1096	AAA027J17.genome.CDS.1429;AAA027J17.genome.CDS.1538	AAA027L06.genome.CDS.2336;AAA027L06.genome.CDS.2119	AAA028A23.genome.CDS.1103;AAA028A23.genome.CDS.1171	AAA044D11.genome.CDS.2169	AAA278I18.genome.CDS.1145	AB141P03.genome.CDS.733	MEint283.genome.CDS.768	MEint4252.genome.CDS.2034;MEint4252.genome.CDS.1215	TBepi2057.genome.CDS.1429	TBepi2754.genome.CDS.1842;TBepi2754.genome.CDS.1568	TBepi3207.genome.CDS.1386;TBepi3207.genome.CDS.1973	TBepi3475.genome.CDS.1664	TBepi4208.genome.CDS.1775;TBepi4208.genome.CDS.1200		TBhypo3463.genome.CDS.1474;TBhypo3463.genome.CDS.1946		TBhypo680.genome.CDS.1375		acIB-AMD-7.genome.CDS.1790;acIB-AMD-7.genome.CDS.1857	bin_7_acI-B2.genome.CDS.3757	BIN_10.genome.CDS.1656	MEint885.genome.CDS.1170	MEint3864.genome.CDS.1234
group00045	Cell envelope-associated transcriptional attenuator LytR-CpsA-Psr, subfamily A1 (as in PMID19099556)	0.925926	27	AAA023J06.genome.CDS.1431	AAA024D14.genome.CDS.1607	AAA027M14.genome.CDS.1023		AAA028G02.genome.CDS.2483		AAA041L13.genome.CDS.1615	AAA044N04.genome.CDS.2162			MEint1363.genome.CDS.984	MEint2297.genome.CDS.2299	AAA023D18.genome.CDS.1153	AAA027J17.genome.CDS.1010	AAA027L06.genome.CDS.1212	AAA028A23.genome.CDS.1003	AAA044D11.genome.CDS.1831	AAA278I18.genome.CDS.1822	AB141P03.genome.CDS.1128	MEint283.genome.CDS.1181	MEint4252.genome.CDS.1650		TBepi2754.genome.CDS.403	TBepi3207.genome.CDS.1785		TBepi4208.genome.CDS.1467	TBhypo2152.genome.CDS.1159		TBhypo3838.genome.CDS.894	TBhypo680.genome.CDS.594	acIB-AMD-6.genome.CDS.573	acIB-AMD-7.genome.CDS.1625	bin_7_acI-B2.genome.CDS.2691	BIN_10.genome.CDS.1408
group00046	Protein-N(5)-glutamine methyltransferase PrmC, methylates polypeptide chain release factors RF1 and RF2	1	36		AAA024D14.genome.CDS.884	AAA027M14.genome.CDS.1147	AAA028E20.genome.CDS.1040	AAA028G02.genome.CDS.2668			AAA044N04.genome.CDS.1393	AAA044O16.genome.CDS.1905	AAA278O22.genome.CDS.1280	MEint1363.genome.CDS.1083;MEint1363.genome.CDS.1866	MEint2297.genome.CDS.2709		AAA027J17.genome.CDS.1513	AAA027L06.genome.CDS.2144	AAA028A23.genome.CDS.1196	AAA044D11.genome.CDS.2176	AAA278I18.genome.CDS.1170		MEint283.genome.CDS.1067	MEint4252.genome.CDS.1982	TBepi2057.genome.CDS.1928	TBepi2754.genome.CDS.2349	TBepi3207.genome.CDS.1658	TBepi3475.genome.CDS.1059	TBepi4208.genome.CDS.1318	TBhypo2152.genome.CDS.1336	TBhypo3463.genome.CDS.1678	TBhypo3838.genome.CDS.932	TBhypo680.genome.CDS.2078	acIB-AMD-6.genome.CDS.773	acIB-AMD-7.genome.CDS.1969;acIB-AMD-7.genome.CDS.1794	bin_7_acI-B2.genome.CDS.2166;bin_7_acI-B2.genome.CDS.2962;bin_7_acI-B2.genome.CDS.3508;bin_7_acI-B2.genome.CDS.4041		MEint885.genome.CDS.1139;MEint885.genome.CDS.978	MEint3864.genome.CDS.1273
group00047	Aconitate hydratase (EC 4.2.1.3)	0.97619	42		AAA024D14.genome.CDS.806		AAA028E20.genome.CDS.1738	AAA028G02.genome.CDS.2160	AAA028I14.genome.CDS.1292	AAA041L13.genome.CDS.1866	AAA044N04.genome.CDS.1649	AAA044O16.genome.CDS.2622		MEint1363.genome.CDS.1113	MEint2297.genome.CDS.1625	AAA023D18.genome.CDS.1312;AAA023D18.genome.CDS.563	AAA027J17.genome.CDS.2032	AAA027L06.genome.CDS.2051	AAA028A23.genome.CDS.1668;AAA028A23.genome.CDS.1645	AAA044D11.genome.CDS.1493	AAA278I18.genome.CDS.1314	AB141P03.genome.CDS.1158	MEint283.genome.CDS.873	MEint4252.genome.CDS.1574	TBepi2057.genome.CDS.972	TBepi2754.genome.CDS.2575	TBepi3207.genome.CDS.2402	TBepi3475.genome.CDS.1227;TBepi3475.genome.CDS.1570		TBhypo2152.genome.CDS.1256;TBhypo2152.genome.CDS.1257;TBhypo2152.genome.CDS.1258		TBhypo3838.genome.CDS.477	TBhypo680.genome.CDS.2579	acIB-AMD-6.genome.CDS.939	acIB-AMD-7.genome.CDS.1569	bin_7_acI-B2.genome.CDS.2089;bin_7_acI-B2.genome.CDS.2249;bin_7_acI-B2.genome.CDS.2369;bin_7_acI-B2.genome.CDS.3468	BIN_10.genome.CDS.1712;BIN_10.genome.CDS.2086	MEint885.genome.CDS.1199;MEint885.genome.CDS.1212	MEint3864.genome.CDS.1310;MEint3864.genome.CDS.996
group00048	Carbamoyl-phosphate synthase large chain (EC 6.3.5.5)	1	36		AAA024D14.genome.CDS.1363	AAA027M14.genome.CDS.1436	AAA028E20.genome.CDS.1217	AAA028G02.genome.CDS.2272	AAA028I14.genome.CDS.1184	AAA041L13.genome.CDS.1891	AAA044N04.genome.CDS.1762	AAA044O16.genome.CDS.1541	AAA278O22.genome.CDS.2052	MEint1363.genome.CDS.1756	MEint2297.genome.CDS.1388;MEint2297.genome.CDS.2531	AAA023D18.genome.CDS.1480		AAA027L06.genome.CDS.2443	AAA028A23.genome.CDS.868		AAA278I18.genome.CDS.1081		MEint283.genome.CDS.964	MEint4252.genome.CDS.1671;MEint4252.genome.CDS.1795	TBepi2057.genome.CDS.1955	TBepi2754.genome.CDS.1505	TBepi3207.genome.CDS.1391		TBepi4208.genome.CDS.1048	TBhypo2152.genome.CDS.1337	TBhypo3463.genome.CDS.2290	TBhypo3838.genome.CDS.901	TBhypo680.genome.CDS.2214	acIB-AMD-6.genome.CDS.1068;acIB-AMD-6.genome.CDS.720	acIB-AMD-7.genome.CDS.1033;acIB-AMD-7.genome.CDS.1372	bin_7_acI-B2.genome.CDS.2834	BIN_10.genome.CDS.2175	MEint885.genome.CDS.1554	MEint3864.genome.CDS.1123;MEint3864.genome.CDS.1452
group00049	Nucleoside ABC transporter, periplasmic nucleoside-binding protein	0.541667	48		AAA024D14.genome.CDS.1052	AAA027M14.genome.CDS.1005	AAA028E20.genome.CDS.941	AAA028G02.genome.CDS.2505;AAA028G02.genome.CDS.2504		AAA041L13.genome.CDS.1639	AAA044N04.genome.CDS.2138	AAA044O16.genome.CDS.1632;AAA044O16.genome.CDS.1631		MEint1363.genome.CDS.1016	MEint2297.genome.CDS.2002;MEint2297.genome.CDS.2260;MEint2297.genome.CDS.2208	AAA023D18.genome.CDS.1169	AAA027J17.genome.CDS.994	AAA027L06.genome.CDS.1800	AAA028A23.genome.CDS.1019	AAA044D11.genome.CDS.1193;AAA044D11.genome.CDS.2288	AAA278I18.genome.CDS.1805;AAA278I18.genome.CDS.1806	AB141P03.genome.CDS.1112	MEint283.genome.CDS.968	MEint4252.genome.CDS.1954	TBepi2057.genome.CDS.1042;TBepi2057.genome.CDS.1621	TBepi2754.genome.CDS.1612;TBepi2754.genome.CDS.2250	TBepi3207.genome.CDS.2408;TBepi3207.genome.CDS.2339	TBepi3475.genome.CDS.1470	TBepi4208.genome.CDS.1786;TBepi4208.genome.CDS.2042		TBhypo3463.genome.CDS.1703;TBhypo3463.genome.CDS.1949	TBhypo3838.genome.CDS.554	TBhypo680.genome.CDS.1331;TBhypo680.genome.CDS.1808	acIB-AMD-6.genome.CDS.591;acIB-AMD-6.genome.CDS.970;acIB-AMD-6.genome.CDS.969;acIB-AMD-6.genome.CDS.971;acIB-AMD-6.genome.CDS.590	acIB-AMD-7.genome.CDS.1482		BIN_10.genome.CDS.1637	MEint885.genome.CDS.1513	MEint3864.genome.CDS.901;MEint3864.genome.CDS.900
group00050	Glutamate synthase NADPH large chain (EC 1.4.1.13)	1	38			AAA027M14.genome.CDS.1274		AAA028G02.genome.CDS.2435	AAA028I14.genome.CDS.1109	AAA041L13.genome.CDS.1565	AAA044N04.genome.CDS.2479;AAA044N04.genome.CDS.2581	AAA044O16.genome.CDS.1420	AAA278O22.genome.CDS.2346;AAA278O22.genome.CDS.2284;AAA278O22.genome.CDS.2326	MEint1363.genome.CDS.1556	MEint2297.genome.CDS.1855	AAA023D18.genome.CDS.1080	AAA027J17.genome.CDS.1287	AAA027L06.genome.CDS.1930	AAA028A23.genome.CDS.1379	AAA044D11.genome.CDS.2316	AAA278I18.genome.CDS.968		MEint283.genome.CDS.1096	MEint4252.genome.CDS.1316	TBepi2057.genome.CDS.1516;TBepi2057.genome.CDS.1880	TBepi2754.genome.CDS.1663	TBepi3207.genome.CDS.1530	TBepi3475.genome.CDS.1306	TBepi4208.genome.CDS.1137	TBhypo2152.genome.CDS.1568	TBhypo3463.genome.CDS.1514;TBhypo3463.genome.CDS.2163	TBhypo3838.genome.CDS.828	TBhypo680.genome.CDS.2354	acIB-AMD-6.genome.CDS.754	acIB-AMD-7.genome.CDS.1304	bin_7_acI-B2.genome.CDS.3638	BIN_10.genome.CDS.1899;BIN_10.genome.CDS.2074	MEint885.genome.CDS.903	MEint3864.genome.CDS.1374
group00051	Phosphate regulon transcriptional regulatory protein PhoB (SphR)	1	22		AAA024D14.genome.CDS.1191			AAA028G02.genome.CDS.1860	AAA028I14.genome.CDS.816		AAA044N04.genome.CDS.1462	AAA044O16.genome.CDS.2251	AAA278O22.genome.CDS.1842	MEint1363.genome.CDS.1188	MEint2297.genome.CDS.1807	AAA023D18.genome.CDS.1229	AAA027J17.genome.CDS.1780	AAA027L06.genome.CDS.2210	AAA028A23.genome.CDS.1329	AAA044D11.genome.CDS.1224	AAA278I18.genome.CDS.1660			MEint4252.genome.CDS.1878	TBepi2057.genome.CDS.1662	TBepi2754.genome.CDS.1896	TBepi3207.genome.CDS.1725				TBhypo3463.genome.CDS.1691				acIB-AMD-7.genome.CDS.1878		BIN_10.genome.CDS.1303	MEint885.genome.CDS.1618
group00052	Butyryl-CoA dehydrogenase (EC 1.3.8.1)	0.730769	26	AAA023J06.genome.CDS.1371		AAA027M14.genome.CDS.1220	AAA028E20.genome.CDS.1366	AAA028G02.genome.CDS.1815		AAA041L13.genome.CDS.1933	AAA044N04.genome.CDS.2055	AAA044O16.genome.CDS.2207	AAA278O22.genome.CDS.1732	MEint1363.genome.CDS.1532	MEint2297.genome.CDS.1488;MEint2297.genome.CDS.2525	AAA023D18.genome.CDS.1474	AAA027J17.genome.CDS.1186;AAA027J17.genome.CDS.1409	AAA027L06.genome.CDS.2385	AAA028A23.genome.CDS.1124;AAA028A23.genome.CDS.1687		AAA278I18.genome.CDS.1206	AB141P03.genome.CDS.713	MEint283.genome.CDS.1216	MEint4252.genome.CDS.1809		TBepi2754.genome.CDS.2754	TBepi3207.genome.CDS.2129						TBhypo680.genome.CDS.2503		acIB-AMD-7.genome.CDS.1390		BIN_10.genome.CDS.1676
group00053	NADH-ubiquinone oxidoreductase chain K (EC 1.6.5.3)	1	28			AAA027M14.genome.CDS.965	AAA028E20.genome.CDS.1475	AAA028G02.genome.CDS.1580		AAA041L13.genome.CDS.2029	AAA044N04.genome.CDS.2284	AAA044O16.genome.CDS.2376	AAA278O22.genome.CDS.1950	MEint1363.genome.CDS.1260	MEint2297.genome.CDS.1725	AAA023D18.genome.CDS.1280	AAA027J17.genome.CDS.1740	AAA027L06.genome.CDS.1398	AAA028A23.genome.CDS.1288	AAA044D11.genome.CDS.1358	AAA278I18.genome.CDS.1695	AB141P03.genome.CDS.1042	MEint283.genome.CDS.1271	MEint4252.genome.CDS.2286		TBepi2754.genome.CDS.1642	TBepi3207.genome.CDS.1693	TBepi3475.genome.CDS.1738	TBepi4208.genome.CDS.1441	TBhypo2152.genome.CDS.1622	TBhypo3463.genome.CDS.1992		TBhypo680.genome.CDS.1300	acIB-AMD-6.genome.CDS.835;acIB-AMD-6.genome.CDS.892			BIN_10.genome.CDS.1382
group00054	Valyl-tRNA synthetase (EC 6.1.1.9)	1	33	AAA023J06.genome.CDS.1332	AAA024D14.genome.CDS.1547			AAA028G02.genome.CDS.2647;AAA028G02.genome.CDS.2041		AAA041L13.genome.CDS.1479	AAA044N04.genome.CDS.2376	AAA044O16.genome.CDS.1611	AAA278O22.genome.CDS.1572	MEint1363.genome.CDS.1152	MEint2297.genome.CDS.2363	AAA023D18.genome.CDS.1150	AAA027J17.genome.CDS.1695	AAA027L06.genome.CDS.1416	AAA028A23.genome.CDS.1362	AAA044D11.genome.CDS.2243	AAA278I18.genome.CDS.1786		MEint283.genome.CDS.1225	MEint4252.genome.CDS.1740	TBepi2057.genome.CDS.1870	TBepi2754.genome.CDS.2318	TBepi3207.genome.CDS.1809	TBepi3475.genome.CDS.1476	TBepi4208.genome.CDS.1333	TBhypo2152.genome.CDS.1378	TBhypo3463.genome.CDS.2185	TBhypo3838.genome.CDS.863;TBhypo3838.genome.CDS.927	TBhypo680.genome.CDS.2269	acIB-AMD-6.genome.CDS.1088		bin_7_acI-B2.genome.CDS.3050	BIN_10.genome.CDS.2062	MEint885.genome.CDS.1634	MEint3864.genome.CDS.1353
group00055	Peptide chain release factor 1	0.974359	39		AAA024D14.genome.CDS.883	AAA027M14.genome.CDS.1148	AAA028E20.genome.CDS.1041	AAA028G02.genome.CDS.2667			AAA044N04.genome.CDS.1392	AAA044O16.genome.CDS.1904	AAA278O22.genome.CDS.1281	MEint1363.genome.CDS.1084;MEint1363.genome.CDS.1865	MEint2297.genome.CDS.2708		AAA027J17.genome.CDS.1512	AAA027L06.genome.CDS.2145	AAA028A23.genome.CDS.1197	AAA044D11.genome.CDS.2177	AAA278I18.genome.CDS.1171		MEint283.genome.CDS.1066	MEint4252.genome.CDS.1981	TBepi2057.genome.CDS.1929	TBepi2754.genome.CDS.2350	TBepi3207.genome.CDS.1657	TBepi3475.genome.CDS.1060	TBepi4208.genome.CDS.1307;TBepi4208.genome.CDS.1319	TBhypo2152.genome.CDS.1335	TBhypo3463.genome.CDS.1677	TBhypo3838.genome.CDS.931	TBhypo680.genome.CDS.2079	acIB-AMD-6.genome.CDS.774	acIB-AMD-7.genome.CDS.1795;acIB-AMD-7.genome.CDS.1970	bin_7_acI-B2.genome.CDS.2167;bin_7_acI-B2.genome.CDS.2963;bin_7_acI-B2.genome.CDS.3507;bin_7_acI-B2.genome.CDS.4042	BIN_10.genome.CDS.1329;BIN_10.genome.CDS.229	MEint885.genome.CDS.1140;MEint885.genome.CDS.977	MEint3864.genome.CDS.1274
group00056	Lysyl-tRNA synthetase (class II) (EC 6.1.1.6)	1	34		AAA024D14.genome.CDS.1253	AAA027M14.genome.CDS.926	AAA028E20.genome.CDS.1788	AAA028G02.genome.CDS.1623		AAA041L13.genome.CDS.2283	AAA044N04.genome.CDS.2242	AAA044O16.genome.CDS.1616	AAA278O22.genome.CDS.2271		MEint2297.genome.CDS.1764;MEint2297.genome.CDS.2579	AAA023D18.genome.CDS.756	AAA027J17.genome.CDS.1813	AAA027L06.genome.CDS.1358	AAA028A23.genome.CDS.1616	AAA044D11.genome.CDS.1316	AAA278I18.genome.CDS.1546	AB141P03.genome.CDS.1219	MEint283.genome.CDS.791	MEint4252.genome.CDS.1457	TBepi2057.genome.CDS.1625	TBepi2754.genome.CDS.2554	TBepi3207.genome.CDS.1348	TBepi3475.genome.CDS.1175	TBepi4208.genome.CDS.1626	TBhypo2152.genome.CDS.1208	TBhypo3463.genome.CDS.1468	TBhypo3838.genome.CDS.663	TBhypo680.genome.CDS.2436		acIB-AMD-7.genome.CDS.1354;acIB-AMD-7.genome.CDS.1261	bin_7_acI-B2.genome.CDS.3388	BIN_10.genome.CDS.1876	MEint885.genome.CDS.1416	MEint3864.genome.CDS.1168
group00057	ATP-dependent DNA helicase UvrD/PcrA	1	33		AAA024D14.genome.CDS.1039	AAA027M14.genome.CDS.991	AAA028E20.genome.CDS.953	AAA028G02.genome.CDS.2518		AAA041L13.genome.CDS.1652	AAA044N04.genome.CDS.2125	AAA044O16.genome.CDS.1645	AAA278O22.genome.CDS.2342;AAA278O22.genome.CDS.2357	MEint1363.genome.CDS.1029	MEint2297.genome.CDS.2194;MEint2297.genome.CDS.2713	AAA023D18.genome.CDS.1180		AAA027L06.genome.CDS.1788;AAA027L06.genome.CDS.2346	AAA028A23.genome.CDS.1029	AAA044D11.genome.CDS.1206		AB141P03.genome.CDS.1102	MEint283.genome.CDS.979	MEint4252.genome.CDS.1615	TBepi2057.genome.CDS.1029	TBepi2754.genome.CDS.1625	TBepi3207.genome.CDS.2421	TBepi3475.genome.CDS.218	TBepi4208.genome.CDS.1765	TBhypo2152.genome.CDS.1098;TBhypo2152.genome.CDS.1416	TBhypo3463.genome.CDS.1748		TBhypo680.genome.CDS.1317;TBhypo680.genome.CDS.1318				BIN_10.genome.CDS.1598	MEint885.genome.CDS.1291	MEint3864.genome.CDS.912
group00058	NADH-ubiquinone oxidoreductase chain F (EC 1.6.5.3)	0.78125	32	AAA023J06.genome.CDS.844		AAA027M14.genome.CDS.960	AAA028E20.genome.CDS.1480	AAA028G02.genome.CDS.1585		AAA041L13.genome.CDS.2016;AAA041L13.genome.CDS.2034	AAA044N04.genome.CDS.2550;AAA044N04.genome.CDS.2279		AAA278O22.genome.CDS.1955	MEint1363.genome.CDS.1667;MEint1363.genome.CDS.1255	MEint2297.genome.CDS.1730	AAA023D18.genome.CDS.1286	AAA027J17.genome.CDS.1745	AAA027L06.genome.CDS.1393	AAA028A23.genome.CDS.1549	AAA044D11.genome.CDS.1353	AAA278I18.genome.CDS.1690	AB141P03.genome.CDS.1037		MEint4252.genome.CDS.1420;MEint4252.genome.CDS.2281		TBepi2754.genome.CDS.1946;TBepi2754.genome.CDS.1647	TBepi3207.genome.CDS.1688	TBepi3475.genome.CDS.1743	TBepi4208.genome.CDS.1948		TBhypo3463.genome.CDS.1804;TBhypo3463.genome.CDS.1986		TBhypo680.genome.CDS.1973;TBhypo680.genome.CDS.1295	acIB-AMD-6.genome.CDS.840	acIB-AMD-7.genome.CDS.1411
group00059	Alanyl-tRNA synthetase (EC 6.1.1.7)	1	34		AAA024D14.genome.CDS.1379	AAA027M14.genome.CDS.1420	AAA028E20.genome.CDS.1232	AAA028G02.genome.CDS.2256	AAA028I14.genome.CDS.1200	AAA041L13.genome.CDS.1907	AAA044N04.genome.CDS.1746	AAA044O16.genome.CDS.2728	AAA278O22.genome.CDS.2298;AAA278O22.genome.CDS.2140	MEint1363.genome.CDS.1771	MEint2297.genome.CDS.2546		AAA027J17.genome.CDS.1153	AAA027L06.genome.CDS.2428	AAA028A23.genome.CDS.853		AAA278I18.genome.CDS.1065	AB141P03.genome.CDS.1213	MEint283.genome.CDS.948		TBepi2057.genome.CDS.1823	TBepi2754.genome.CDS.1519	TBepi3207.genome.CDS.2497	TBepi3475.genome.CDS.1497	TBepi4208.genome.CDS.1806	TBhypo2152.genome.CDS.925	TBhypo3463.genome.CDS.2304	TBhypo3838.genome.CDS.762	TBhypo680.genome.CDS.2230;TBhypo680.genome.CDS.2229	acIB-AMD-6.genome.CDS.704	acIB-AMD-7.genome.CDS.1017;acIB-AMD-7.genome.CDS.1892	bin_7_acI-B2.genome.CDS.2611	BIN_10.genome.CDS.2191	MEint885.genome.CDS.1535
group00060	Succinyl-CoA ligase ADP-forming beta chain (EC 6.2.1.5)	1	32		AAA024D14.genome.CDS.1040	AAA027M14.genome.CDS.992	AAA028E20.genome.CDS.952	AAA028G02.genome.CDS.2517		AAA041L13.genome.CDS.1651	AAA044N04.genome.CDS.2126	AAA044O16.genome.CDS.1644	AAA278O22.genome.CDS.2359	MEint1363.genome.CDS.1028	MEint2297.genome.CDS.2195;MEint2297.genome.CDS.2689;MEint2297.genome.CDS.2714	AAA023D18.genome.CDS.1179		AAA027L06.genome.CDS.1791	AAA028A23.genome.CDS.1028	AAA044D11.genome.CDS.1205		AB141P03.genome.CDS.1103	MEint283.genome.CDS.978	MEint4252.genome.CDS.1616	TBepi2057.genome.CDS.1031;TBepi2057.genome.CDS.1030	TBepi2754.genome.CDS.1624	TBepi3207.genome.CDS.2420	TBepi3475.genome.CDS.1168	TBepi4208.genome.CDS.1766	TBhypo2152.genome.CDS.1097	TBhypo3463.genome.CDS.1747	TBhypo3838.genome.CDS.98	TBhypo680.genome.CDS.1319	acIB-AMD-6.genome.CDS.981			BIN_10.genome.CDS.1597		MEint3864.genome.CDS.911
group00061	NADH-ubiquinone oxidoreductase chain N (EC 1.6.5.3)	1	29			AAA027M14.genome.CDS.968	AAA028E20.genome.CDS.1472	AAA028G02.genome.CDS.1577		AAA041L13.genome.CDS.2026	AAA044N04.genome.CDS.2287	AAA044O16.genome.CDS.2379	AAA278O22.genome.CDS.1947	MEint1363.genome.CDS.1263	MEint2297.genome.CDS.1722	AAA023D18.genome.CDS.1277	AAA027J17.genome.CDS.1737	AAA027L06.genome.CDS.1957	AAA028A23.genome.CDS.1291	AAA044D11.genome.CDS.1361	AAA278I18.genome.CDS.1825	AB141P03.genome.CDS.1045	MEint283.genome.CDS.1268	MEint4252.genome.CDS.1826;MEint4252.genome.CDS.2289		TBepi2754.genome.CDS.1639	TBepi3207.genome.CDS.2434	TBepi3475.genome.CDS.1735	TBepi4208.genome.CDS.1438	TBhypo2152.genome.CDS.1625	TBhypo3463.genome.CDS.2021		TBhypo680.genome.CDS.1303	acIB-AMD-6.genome.CDS.895		bin_7_acI-B2.genome.CDS.2172	BIN_10.genome.CDS.286
group00062	UDP-N-acetylmuramoylalanyl-D-glutamate--2,6-diaminopimelate ligase (EC 6.3.2.13)	1	32	AAA023J06.genome.CDS.1073;AAA023J06.genome.CDS.1078	AAA024D14.genome.CDS.976	AAA027M14.genome.CDS.1308	AAA028E20.genome.CDS.1145		AAA028I14.genome.CDS.1075	AAA041L13.genome.CDS.2762			AAA278O22.genome.CDS.2192	MEint1363.genome.CDS.1629	MEint2297.genome.CDS.1821;MEint2297.genome.CDS.2655		AAA027J17.genome.CDS.1278;AAA027J17.genome.CDS.1315	AAA027L06.genome.CDS.2188		AAA044D11.genome.CDS.1768	AAA278I18.genome.CDS.1738		MEint283.genome.CDS.1196	MEint4252.genome.CDS.1698	TBepi2057.genome.CDS.1707	TBepi2754.genome.CDS.2013	TBepi3207.genome.CDS.1564	TBepi3475.genome.CDS.1791	TBepi4208.genome.CDS.1613	TBhypo2152.genome.CDS.1597	TBhypo3463.genome.CDS.1398		TBhypo680.genome.CDS.2389	acIB-AMD-6.genome.CDS.680		bin_7_acI-B2.genome.CDS.3381	BIN_10.genome.CDS.1239	MEint885.genome.CDS.1074;MEint885.genome.CDS.1526	MEint3864.genome.CDS.378
group00063	Carbamoyl-phosphate synthase small chain (EC 6.3.5.5)	1	33		AAA024D14.genome.CDS.1364	AAA027M14.genome.CDS.1435	AAA028E20.genome.CDS.1218	AAA028G02.genome.CDS.932	AAA028I14.genome.CDS.1185	AAA041L13.genome.CDS.1892	AAA044N04.genome.CDS.1761	AAA044O16.genome.CDS.2743	AAA278O22.genome.CDS.2053	MEint1363.genome.CDS.1757	MEint2297.genome.CDS.1389;MEint2297.genome.CDS.2532			AAA027L06.genome.CDS.2442	AAA028A23.genome.CDS.867		AAA278I18.genome.CDS.1080		MEint283.genome.CDS.963	MEint4252.genome.CDS.1670	TBepi2057.genome.CDS.1601;TBepi2057.genome.CDS.1954	TBepi2754.genome.CDS.1506			TBepi4208.genome.CDS.1047	TBhypo2152.genome.CDS.1339	TBhypo3463.genome.CDS.2291		TBhypo680.genome.CDS.2216;TBhypo680.genome.CDS.2215	acIB-AMD-6.genome.CDS.719;acIB-AMD-6.genome.CDS.1070	acIB-AMD-7.genome.CDS.1032;acIB-AMD-7.genome.CDS.1371	bin_7_acI-B2.genome.CDS.2833	BIN_10.genome.CDS.2176	MEint885.genome.CDS.1553	MEint3864.genome.CDS.1124
group00064	3-ketoacyl-CoA thiolase (EC 2.3.1.16)	0.923077	26		AAA024D14.genome.CDS.803		AAA028E20.genome.CDS.1741	AAA028G02.genome.CDS.2163	AAA028I14.genome.CDS.1289	AAA041L13.genome.CDS.1863	AAA044N04.genome.CDS.1652	AAA044O16.genome.CDS.2625		MEint1363.genome.CDS.1116	MEint2297.genome.CDS.1628	AAA023D18.genome.CDS.1316	AAA027J17.genome.CDS.1951	AAA027L06.genome.CDS.2048	AAA028A23.genome.CDS.1648	AAA044D11.genome.CDS.1579;AAA044D11.genome.CDS.1496	AAA278I18.genome.CDS.1317	AB141P03.genome.CDS.1155	MEint283.genome.CDS.870	MEint4252.genome.CDS.2222;MEint4252.genome.CDS.1149;MEint4252.genome.CDS.1571				TBepi3475.genome.CDS.1567							acIB-AMD-7.genome.CDS.1566		BIN_10.genome.CDS.1238	MEint885.genome.CDS.1215	MEint3864.genome.CDS.999
group00065	Phosphate starvation-inducible protein PhoH, predicted ATPase	0.969697	33		AAA024D14.genome.CDS.1473		AAA028E20.genome.CDS.1158	AAA028G02.genome.CDS.1504	AAA028I14.genome.CDS.1530	AAA041L13.genome.CDS.1462	AAA044N04.genome.CDS.2420		AAA278O22.genome.CDS.1801	MEint1363.genome.CDS.1687	MEint2297.genome.CDS.1989		AAA027J17.genome.CDS.1830	AAA027L06.genome.CDS.1859	AAA028A23.genome.CDS.1237	AAA044D11.genome.CDS.1984	AAA278I18.genome.CDS.1589		MEint283.genome.CDS.243	MEint4252.genome.CDS.1775	TBepi2057.genome.CDS.1740	TBepi2754.genome.CDS.2263	TBepi3207.genome.CDS.1362	TBepi3475.genome.CDS.1435	TBepi4208.genome.CDS.983	TBhypo2152.genome.CDS.1544	TBhypo3463.genome.CDS.1531	TBhypo3838.genome.CDS.597	TBhypo680.genome.CDS.1804	acIB-AMD-6.genome.CDS.734;acIB-AMD-6.genome.CDS.862	acIB-AMD-7.genome.CDS.1131	bin_7_acI-B2.genome.CDS.3751	BIN_10.genome.CDS.1751	MEint885.genome.CDS.1364;MEint885.genome.CDS.1479	MEint3864.genome.CDS.939
group00066	Chaperone protein DnaJ	1	30		AAA024D14.genome.CDS.1470		AAA028E20.genome.CDS.1155	AAA028G02.genome.CDS.1501	AAA028I14.genome.CDS.1533	AAA041L13.genome.CDS.24	AAA044N04.genome.CDS.1102		AAA278O22.genome.CDS.1803	MEint1363.genome.CDS.1690	MEint2297.genome.CDS.1986		AAA027J17.genome.CDS.1827	AAA027L06.genome.CDS.1862	AAA028A23.genome.CDS.1234	AAA044D11.genome.CDS.1987	AAA278I18.genome.CDS.1592		MEint283.genome.CDS.1010		TBepi2057.genome.CDS.1743	TBepi2754.genome.CDS.2266	TBepi3207.genome.CDS.1983;TBepi3207.genome.CDS.1365	TBepi3475.genome.CDS.1438		TBhypo2152.genome.CDS.1541	TBhypo3463.genome.CDS.1534	TBhypo3838.genome.CDS.594	TBhypo680.genome.CDS.1801	acIB-AMD-6.genome.CDS.737;acIB-AMD-6.genome.CDS.859	acIB-AMD-7.genome.CDS.1134		BIN_10.genome.CDS.1754	MEint885.genome.CDS.1476	MEint3864.genome.CDS.936
group00067	Translation elongation factor LepA	1	35		AAA024D14.genome.CDS.1617;AAA024D14.genome.CDS.1467		AAA028E20.genome.CDS.1012	AAA028G02.genome.CDS.1489	AAA028I14.genome.CDS.1536	AAA041L13.genome.CDS.1468	AAA044N04.genome.CDS.2387		AAA278O22.genome.CDS.1806	MEint1363.genome.CDS.1694;MEint1363.genome.CDS.1801	MEint2297.genome.CDS.1982				AAA028A23.genome.CDS.1231	AAA044D11.genome.CDS.1992	AAA278I18.genome.CDS.1595		MEint283.genome.CDS.1013		TBepi2057.genome.CDS.1162	TBepi2754.genome.CDS.2269	TBepi3207.genome.CDS.1980;TBepi3207.genome.CDS.2374	TBepi3475.genome.CDS.1373;TBepi3475.genome.CDS.1441	TBepi4208.genome.CDS.1279	TBhypo2152.genome.CDS.1537;TBhypo2152.genome.CDS.1538	TBhypo3463.genome.CDS.1849	TBhypo3838.genome.CDS.591	TBhypo680.genome.CDS.2615	acIB-AMD-6.genome.CDS.740;acIB-AMD-6.genome.CDS.856	acIB-AMD-7.genome.CDS.1137		BIN_10.genome.CDS.1207;BIN_10.genome.CDS.1758	MEint885.genome.CDS.1472	MEint3864.genome.CDS.1191;MEint3864.genome.CDS.932
group00068	1-deoxy-D-xylulose 5-phosphate synthase (EC 2.2.1.7)	0.945946	37	AAA023J06.genome.CDS.1277	AAA024D14.genome.CDS.805	AAA027M14.genome.CDS.1128	AAA028E20.genome.CDS.1739	AAA028G02.genome.CDS.2161	AAA028I14.genome.CDS.1291	AAA041L13.genome.CDS.1865	AAA044N04.genome.CDS.1650	AAA044O16.genome.CDS.2623		MEint1363.genome.CDS.1114	MEint2297.genome.CDS.1626	AAA023D18.genome.CDS.1314	AAA027J17.genome.CDS.2031	AAA027L06.genome.CDS.2050	AAA028A23.genome.CDS.1646	AAA044D11.genome.CDS.1494	AAA278I18.genome.CDS.1315	AB141P03.genome.CDS.1157	MEint283.genome.CDS.872	MEint4252.genome.CDS.1573	TBepi2057.genome.CDS.973	TBepi2754.genome.CDS.2576	TBepi3207.genome.CDS.1366	TBepi3475.genome.CDS.1569				TBhypo3838.genome.CDS.478	TBhypo680.genome.CDS.2578	acIB-AMD-6.genome.CDS.940	acIB-AMD-7.genome.CDS.1568	bin_7_acI-B2.genome.CDS.2090;bin_7_acI-B2.genome.CDS.2250;bin_7_acI-B2.genome.CDS.2370;bin_7_acI-B2.genome.CDS.3469	BIN_10.genome.CDS.2085	MEint885.genome.CDS.1200;MEint885.genome.CDS.1213	MEint3864.genome.CDS.997;MEint3864.genome.CDS.1309
group00069	Acetyl-coenzyme A synthetase (EC 6.2.1.1)	0.966667	30	AAA023J06.genome.CDS.1299	AAA024D14.genome.CDS.1508	AAA027M14.genome.CDS.876	AAA028E20.genome.CDS.913	AAA028G02.genome.CDS.2005		AAA041L13.genome.CDS.2433;AAA041L13.genome.CDS.2573	AAA044N04.genome.CDS.2527	AAA044O16.genome.CDS.1801	AAA278O22.genome.CDS.1437		MEint2297.genome.CDS.2464	AAA023D18.genome.CDS.884	AAA027J17.genome.CDS.1460	AAA027L06.genome.CDS.1614	AAA028A23.genome.CDS.1503	AAA044D11.genome.CDS.1911	AAA278I18.genome.CDS.1711	AB141P03.genome.CDS.943		MEint4252.genome.CDS.2269	TBepi2057.genome.CDS.1015	TBepi2754.genome.CDS.1798	TBepi3207.genome.CDS.1293		TBepi4208.genome.CDS.1386	TBhypo2152.genome.CDS.1231;TBhypo2152.genome.CDS.1738			TBhypo680.genome.CDS.1505		acIB-AMD-7.genome.CDS.1180;acIB-AMD-7.genome.CDS.1534	bin_7_acI-B2.genome.CDS.2287;bin_7_acI-B2.genome.CDS.3154
group00070	Dihydrofolate synthase (EC 6.3.2.12) @ Folylpolyglutamate synthase (EC 6.3.2.17)	0.967742	31		AAA024D14.genome.CDS.1548			AAA028G02.genome.CDS.2042		AAA041L13.genome.CDS.1478	AAA044N04.genome.CDS.2377	AAA044O16.genome.CDS.1612	AAA278O22.genome.CDS.1571	MEint1363.genome.CDS.1153	MEint2297.genome.CDS.2364	AAA023D18.genome.CDS.1493	AAA027J17.genome.CDS.1694	AAA027L06.genome.CDS.1415	AAA028A23.genome.CDS.1363	AAA044D11.genome.CDS.2242	AAA278I18.genome.CDS.1782		MEint283.genome.CDS.1226	MEint4252.genome.CDS.1741	TBepi2057.genome.CDS.1871	TBepi2754.genome.CDS.2317	TBepi3207.genome.CDS.1808	TBepi3475.genome.CDS.1477;TBepi3475.genome.CDS.1478	TBepi4208.genome.CDS.1334	TBhypo2152.genome.CDS.1763	TBhypo3463.genome.CDS.2186	TBhypo3838.genome.CDS.862	TBhypo680.genome.CDS.2268	acIB-AMD-6.genome.CDS.1087		bin_7_acI-B2.genome.CDS.3051	BIN_10.genome.CDS.2061	MEint885.genome.CDS.1633	MEint3864.genome.CDS.1352
group00071	Glycerol kinase (EC 2.7.1.30)	0.62069	29	AAA023J06.genome.CDS.1316;AAA023J06.genome.CDS.1489		AAA027M14.genome.CDS.1628	AAA028E20.genome.CDS.1600		AAA028I14.genome.CDS.856	AAA041L13.genome.CDS.1686	AAA044N04.genome.CDS.1504		AAA278O22.genome.CDS.686;AAA278O22.genome.CDS.1388	MEint1363.genome.CDS.1215;MEint1363.genome.CDS.1241		AAA023D18.genome.CDS.1016;AAA023D18.genome.CDS.1550							MEint283.genome.CDS.1465			TBepi2754.genome.CDS.587	TBepi3207.genome.CDS.1877;TBepi3207.genome.CDS.608	TBepi3475.genome.CDS.995		TBhypo2152.genome.CDS.995	TBhypo3463.genome.CDS.846		TBhypo680.genome.CDS.535		acIB-AMD-7.genome.CDS.1115;acIB-AMD-7.genome.CDS.1914	bin_7_acI-B2.genome.CDS.2281;bin_7_acI-B2.genome.CDS.3579	BIN_10.genome.CDS.1193	MEint885.genome.CDS.1261	MEint3864.genome.CDS.1300;MEint3864.genome.CDS.1438
group00072	Cell division protein FtsI Peptidoglycan synthetase (EC 2.4.1.129)	1	30	AAA023J06.genome.CDS.1072	AAA024D14.genome.CDS.977	AAA027M14.genome.CDS.1329	AAA028E20.genome.CDS.1144		AAA028I14.genome.CDS.1074	AAA041L13.genome.CDS.2761			AAA278O22.genome.CDS.2191	MEint1363.genome.CDS.1628	MEint2297.genome.CDS.1820;MEint2297.genome.CDS.2656		AAA027J17.genome.CDS.1277	AAA027L06.genome.CDS.2189		AAA044D11.genome.CDS.1767	AAA278I18.genome.CDS.1961		MEint283.genome.CDS.1197	MEint4252.genome.CDS.1697	TBepi2057.genome.CDS.1708	TBepi2754.genome.CDS.2014	TBepi3207.genome.CDS.1565	TBepi3475.genome.CDS.1793;TBepi3475.genome.CDS.1792	TBepi4208.genome.CDS.1614	TBhypo2152.genome.CDS.1598	TBhypo3463.genome.CDS.1397		TBhypo680.genome.CDS.2390	acIB-AMD-6.genome.CDS.679		bin_7_acI-B2.genome.CDS.3382	BIN_10.genome.CDS.1834	MEint885.genome.CDS.1525	MEint3864.genome.CDS.1172
group00073	Glutamate-1-semialdehyde aminotransferase (EC 5.4.3.8)	1	34	AAA023J06.genome.CDS.1125	AAA024D14.genome.CDS.968	AAA027M14.genome.CDS.846	AAA028E20.genome.CDS.1690	AAA028G02.genome.CDS.1972	AAA028I14.genome.CDS.1002	AAA041L13.genome.CDS.2476	AAA044N04.genome.CDS.1875	AAA044O16.genome.CDS.1742	AAA278O22.genome.CDS.1403		MEint2297.genome.CDS.2418		AAA027J17.genome.CDS.1058	AAA027L06.genome.CDS.1263	AAA028A23.genome.CDS.981	AAA044D11.genome.CDS.1525	AAA278I18.genome.CDS.1444	AB141P03.genome.CDS.778;AB141P03.genome.CDS.844	MEint283.genome.CDS.798	MEint4252.genome.CDS.1682	TBepi2057.genome.CDS.996	TBepi2754.genome.CDS.2596	TBepi3207.genome.CDS.2572;TBepi3207.genome.CDS.2160	TBepi3475.genome.CDS.1534	TBepi4208.genome.CDS.1557	TBhypo2152.genome.CDS.1279	TBhypo3463.genome.CDS.1434;TBhypo3463.genome.CDS.2025		TBhypo680.genome.CDS.2559		acIB-AMD-7.genome.CDS.1105	bin_7_acI-B2.genome.CDS.2390	BIN_10.genome.CDS.1689		MEint3864.genome.CDS.1537
group00074	tRNA nucleotidyltransferase (EC 2.7.7.27)	1	33	AAA023J06.genome.CDS.777	AAA024D14.genome.CDS.924	AAA027M14.genome.CDS.1385	AAA028E20.genome.CDS.1634	AAA028G02.genome.CDS.1907	AAA028I14.genome.CDS.1396	AAA041L13.genome.CDS.2128	AAA044N04.genome.CDS.1919	AAA044O16.genome.CDS.2423	AAA278O22.genome.CDS.2254		MEint2297.genome.CDS.2618	AAA023D18.genome.CDS.821	AAA027J17.genome.CDS.1573	AAA027L06.genome.CDS.2100	AAA028A23.genome.CDS.1625	AAA044D11.genome.CDS.1874	AAA278I18.genome.CDS.1382	AB141P03.genome.CDS.994	MEint283.genome.CDS.1423	MEint4252.genome.CDS.2183	TBepi2057.genome.CDS.1894	TBepi2754.genome.CDS.2772	TBepi3207.genome.CDS.2157		TBepi4208.genome.CDS.1453	TBhypo2152.genome.CDS.1811	TBhypo3463.genome.CDS.2473	TBhypo3838.genome.CDS.913	TBhypo680.genome.CDS.2109		acIB-AMD-7.genome.CDS.1720;acIB-AMD-7.genome.CDS.1811	bin_7_acI-B2.genome.CDS.3544	BIN_10.genome.CDS.1760	MEint885.genome.CDS.1610
group00075	Cytoplasmic axial filament protein CafA and Ribonuclease G (EC 3.1.4.-)	0.969697	33		AAA024D14.genome.CDS.1657	AAA027M14.genome.CDS.1504	AAA028E20.genome.CDS.1010	AAA028G02.genome.CDS.2050	AAA028I14.genome.CDS.1175	AAA041L13.genome.CDS.1470	AAA044N04.genome.CDS.2385	AAA044O16.genome.CDS.2510	AAA278O22.genome.CDS.1563	MEint1363.genome.CDS.1161	MEint2297.genome.CDS.2372		AAA027J17.genome.CDS.1686	AAA027L06.genome.CDS.1407	AAA028A23.genome.CDS.1634	AAA044D11.genome.CDS.1566	AAA278I18.genome.CDS.972		MEint283.genome.CDS.903	MEint4252.genome.CDS.1749	TBepi2057.genome.CDS.1476	TBepi2754.genome.CDS.1420	TBepi3207.genome.CDS.2234	TBepi3475.genome.CDS.1885	TBepi4208.genome.CDS.1856	TBhypo2152.genome.CDS.1755	TBhypo3463.genome.CDS.1256	TBhypo3838.genome.CDS.771	TBhypo680.genome.CDS.2259	acIB-AMD-6.genome.CDS.1079		bin_7_acI-B2.genome.CDS.3060	BIN_10.genome.CDS.1285;BIN_10.genome.CDS.185	MEint885.genome.CDS.1006	MEint3864.genome.CDS.845
group00076	Dihydrolipoamide acyltransferase component of branched-chain alpha-keto acid dehydrogenase complex (EC 2.3.1.168)	0.971429	35		AAA024D14.genome.CDS.1466	AAA027M14.genome.CDS.1115		AAA028G02.genome.CDS.2201	AAA028I14.genome.CDS.1251	AAA041L13.genome.CDS.2377	AAA044N04.genome.CDS.1692	AAA044O16.genome.CDS.2664	AAA278O22.genome.CDS.2078	MEint1363.genome.CDS.1385	MEint2297.genome.CDS.2313;MEint2297.genome.CDS.1957		AAA027J17.genome.CDS.1216	AAA027L06.genome.CDS.2217;AAA027L06.genome.CDS.2355	AAA028A23.genome.CDS.1154	AAA044D11.genome.CDS.1536	AAA278I18.genome.CDS.1349		MEint283.genome.CDS.1513	MEint4252.genome.CDS.1930	TBepi2057.genome.CDS.1311	TBepi2754.genome.CDS.2207;TBepi2754.genome.CDS.2677		TBepi3475.genome.CDS.1865	TBepi4208.genome.CDS.1582	TBhypo2152.genome.CDS.938	TBhypo3463.genome.CDS.2381		TBhypo680.genome.CDS.1403;TBhypo680.genome.CDS.1949		acIB-AMD-7.genome.CDS.1754;acIB-AMD-7.genome.CDS.1753	bin_7_acI-B2.genome.CDS.3339	BIN_10.genome.CDS.2117	MEint885.genome.CDS.1546;MEint885.genome.CDS.859	MEint3864.genome.CDS.1338
group00077	Nitrogen regulatory protein P-II	1	42	AAA023J06.genome.CDS.914	AAA024D14.genome.CDS.830		AAA028E20.genome.CDS.1719	AAA028G02.genome.CDS.2138;AAA028G02.genome.CDS.2623	AAA028I14.genome.CDS.1311	AAA041L13.genome.CDS.1501	AAA044N04.genome.CDS.2353;AAA044N04.genome.CDS.1624	AAA044O16.genome.CDS.1585;AAA044O16.genome.CDS.2595	AAA278O22.genome.CDS.1597		MEint2297.genome.CDS.1605		AAA027J17.genome.CDS.1263	AAA027L06.genome.CDS.1832	AAA028A23.genome.CDS.1428	AAA044D11.genome.CDS.1797;AAA044D11.genome.CDS.1477	AAA278I18.genome.CDS.1563	AB141P03.genome.CDS.1072	MEint283.genome.CDS.848	MEint4252.genome.CDS.1595	TBepi2057.genome.CDS.1496	TBepi2754.genome.CDS.2499	TBepi3207.genome.CDS.2314;TBepi3207.genome.CDS.2386	TBepi3475.genome.CDS.1033	TBepi4208.genome.CDS.1670;TBepi4208.genome.CDS.1155	TBhypo2152.genome.CDS.1514	TBhypo3463.genome.CDS.2219;TBhypo3463.genome.CDS.2247	TBhypo3838.genome.CDS.866	TBhypo680.genome.CDS.1548	acIB-AMD-6.genome.CDS.654;acIB-AMD-6.genome.CDS.797	acIB-AMD-7.genome.CDS.1214;acIB-AMD-7.genome.CDS.1736	bin_7_acI-B2.genome.CDS.3450	BIN_10.genome.CDS.1726	MEint885.genome.CDS.1185	MEint3864.genome.CDS.982
group00078	GTP-binding protein Obg	1	31	AAA023J06.genome.CDS.976	AAA024D14.genome.CDS.1158	AAA027M14.genome.CDS.1501		AAA028G02.genome.CDS.2053		AAA041L13.genome.CDS.1720	AAA044N04.genome.CDS.1540	AAA044O16.genome.CDS.2513	AAA278O22.genome.CDS.1560	MEint1363.genome.CDS.1164	MEint2297.genome.CDS.2375		AAA027J17.genome.CDS.1683	AAA027L06.genome.CDS.1404	AAA028A23.genome.CDS.1637	AAA044D11.genome.CDS.1569	AAA278I18.genome.CDS.975			MEint4252.genome.CDS.1185;MEint4252.genome.CDS.1752	TBepi2057.genome.CDS.1473	TBepi2754.genome.CDS.1417	TBepi3207.genome.CDS.2231	TBepi3475.genome.CDS.1888	TBepi4208.genome.CDS.1859	TBhypo2152.genome.CDS.954	TBhypo3463.genome.CDS.1346	TBhypo3838.genome.CDS.774	TBhypo680.genome.CDS.2256			bin_7_acI-B2.genome.CDS.3063	BIN_10.genome.CDS.189;BIN_10.genome.CDS.188	MEint885.genome.CDS.1003	MEint3864.genome.CDS.848
group00079	5-methyltetrahydrofolate--homocysteine methyltransferase (EC 2.1.1.13)	1	37	AAA023J06.genome.CDS.826	AAA024D14.genome.CDS.1480			AAA028G02.genome.CDS.2302	AAA028I14.genome.CDS.1567	AAA041L13.genome.CDS.1453	AAA044N04.genome.CDS.2411	AAA044O16.genome.CDS.1509	AAA278O22.genome.CDS.2020	MEint1363.genome.CDS.1435	MEint2297.genome.CDS.2270		AAA027J17.genome.CDS.1966	AAA027L06.genome.CDS.1305;AAA027L06.genome.CDS.2260	AAA028A23.genome.CDS.897	AAA044D11.genome.CDS.1615	AAA278I18.genome.CDS.1111	AB141P03.genome.CDS.903		MEint4252.genome.CDS.1692;MEint4252.genome.CDS.2182	TBepi2057.genome.CDS.1110	TBepi2754.genome.CDS.2732	TBepi3207.genome.CDS.1931	TBepi3475.genome.CDS.1399	TBepi4208.genome.CDS.1979	TBhypo2152.genome.CDS.1585	TBhypo3463.genome.CDS.1972	TBhypo3838.genome.CDS.707	TBhypo680.genome.CDS.1462;TBhypo680.genome.CDS.1965		acIB-AMD-7.genome.CDS.1070;acIB-AMD-7.genome.CDS.1980;acIB-AMD-7.genome.CDS.1600	bin_7_acI-B2.genome.CDS.3728	BIN_10.genome.CDS.2143	MEint885.genome.CDS.1723;MEint885.genome.CDS.1132	MEint3864.genome.CDS.810
group00080	Excinuclease ABC subunit A	1	32						AAA028I14.genome.CDS.1124	AAA041L13.genome.CDS.1580	AAA044N04.genome.CDS.2494	AAA044O16.genome.CDS.1435		MEint1363.genome.CDS.1350		AAA023D18.genome.CDS.1066		AAA027L06.genome.CDS.1921	AAA028A23.genome.CDS.1388	AAA044D11.genome.CDS.1548	AAA278I18.genome.CDS.1770		MEint283.genome.CDS.1401	MEint4252.genome.CDS.1188	TBepi2057.genome.CDS.1268	TBepi2754.genome.CDS.1678	TBepi3207.genome.CDS.1485	TBepi3475.genome.CDS.1098	TBepi4208.genome.CDS.1152;TBepi4208.genome.CDS.1833	TBhypo2152.genome.CDS.1019;TBhypo2152.genome.CDS.1020	TBhypo3463.genome.CDS.2012;TBhypo3463.genome.CDS.2343	TBhypo3838.genome.CDS.824	TBhypo680.genome.CDS.1412	acIB-AMD-6.genome.CDS.627	acIB-AMD-7.genome.CDS.1325;acIB-AMD-7.genome.CDS.1963	bin_7_acI-B2.genome.CDS.3653	BIN_10.genome.CDS.2083;BIN_10.genome.CDS.1121	MEint885.genome.CDS.1388	MEint3864.genome.CDS.1592
group00081	Phosphate transport ATP-binding protein PstB (TC 3.A.1.7.1)	1	26	AAA023J06.genome.CDS.1382	AAA024D14.genome.CDS.1133	AAA027M14.genome.CDS.1101		AAA028G02.genome.CDS.2628			AAA044N04.genome.CDS.1467	AAA044O16.genome.CDS.1591	AAA278O22.genome.CDS.1591	MEint1363.genome.CDS.1069	MEint2297.genome.CDS.1802	AAA023D18.genome.CDS.1130		AAA027L06.genome.CDS.1443	AAA028A23.genome.CDS.1339	AAA044D11.genome.CDS.1803	AAA278I18.genome.CDS.1846		MEint283.genome.CDS.1378	MEint4252.genome.CDS.1704	TBepi2057.genome.CDS.1775	TBepi2754.genome.CDS.1543					TBhypo3463.genome.CDS.1547		TBhypo680.genome.CDS.2198	acIB-AMD-6.genome.CDS.1063		bin_7_acI-B2.genome.CDS.2092;bin_7_acI-B2.genome.CDS.3034	BIN_10.genome.CDS.1566	MEint885.genome.CDS.1459	MEint3864.genome.CDS.1066
group00082	Dihydroorotase (EC 3.5.2.3)	0.969697	33		AAA024D14.genome.CDS.1365	AAA027M14.genome.CDS.1434	AAA028E20.genome.CDS.1219	AAA028G02.genome.CDS.2270	AAA028I14.genome.CDS.1186	AAA041L13.genome.CDS.1893	AAA044N04.genome.CDS.1760	AAA044O16.genome.CDS.2742	AAA278O22.genome.CDS.2054	MEint1363.genome.CDS.1758	MEint2297.genome.CDS.1390;MEint2297.genome.CDS.2533		AAA027J17.genome.CDS.1959	AAA027L06.genome.CDS.2441	AAA028A23.genome.CDS.866		AAA278I18.genome.CDS.1079		MEint283.genome.CDS.962	MEint4252.genome.CDS.1669	TBepi2057.genome.CDS.1600	TBepi2754.genome.CDS.1507	TBepi3207.genome.CDS.2484	TBepi3475.genome.CDS.1961	TBepi4208.genome.CDS.1046	TBhypo2152.genome.CDS.1340	TBhypo3463.genome.CDS.2292		TBhypo680.genome.CDS.2217	acIB-AMD-6.genome.CDS.1071;acIB-AMD-6.genome.CDS.718	acIB-AMD-7.genome.CDS.1031;acIB-AMD-7.genome.CDS.1370	bin_7_acI-B2.genome.CDS.2832	BIN_10.genome.CDS.2177		MEint3864.genome.CDS.1125
group00083	NADH-ubiquinone oxidoreductase chain L (EC 1.6.5.3)	1	29			AAA027M14.genome.CDS.966	AAA028E20.genome.CDS.1474	AAA028G02.genome.CDS.1579		AAA041L13.genome.CDS.2028	AAA044N04.genome.CDS.2285	AAA044O16.genome.CDS.2377	AAA278O22.genome.CDS.1949	MEint1363.genome.CDS.1261	MEint2297.genome.CDS.1724	AAA023D18.genome.CDS.1279	AAA027J17.genome.CDS.1739	AAA027L06.genome.CDS.1399	AAA028A23.genome.CDS.1289	AAA044D11.genome.CDS.1359	AAA278I18.genome.CDS.1696	AB141P03.genome.CDS.1043	MEint283.genome.CDS.1270	MEint4252.genome.CDS.2287		TBepi2754.genome.CDS.1641	TBepi3207.genome.CDS.1694	TBepi3475.genome.CDS.1737	TBepi4208.genome.CDS.1440	TBhypo2152.genome.CDS.1623	TBhypo3463.genome.CDS.1993		TBhypo680.genome.CDS.1301	acIB-AMD-6.genome.CDS.834;acIB-AMD-6.genome.CDS.893			BIN_10.genome.CDS.1383;BIN_10.genome.CDS.1384
group00084	tRNA-i(6)A37 methylthiotransferase	1	35	AAA023J06.genome.CDS.892	AAA024D14.genome.CDS.818		AAA028E20.genome.CDS.1726	AAA028G02.genome.CDS.2146	AAA028I14.genome.CDS.1304	AAA041L13.genome.CDS.2692	AAA044N04.genome.CDS.1637	AAA044O16.genome.CDS.2609		MEint1363.genome.CDS.1101	MEint2297.genome.CDS.1613		AAA027J17.genome.CDS.1799	AAA027L06.genome.CDS.2072	AAA028A23.genome.CDS.375	AAA044D11.genome.CDS.1647	AAA278I18.genome.CDS.1039		MEint283.genome.CDS.1021	MEint4252.genome.CDS.1279;MEint4252.genome.CDS.2052	TBepi2057.genome.CDS.1424;TBepi2057.genome.CDS.1575	TBepi2754.genome.CDS.2109	TBepi3207.genome.CDS.1316;TBepi3207.genome.CDS.1948		TBepi4208.genome.CDS.1371	TBhypo2152.genome.CDS.1662	TBhypo3463.genome.CDS.2495	TBhypo3838.genome.CDS.640	TBhypo680.genome.CDS.1630	acIB-AMD-6.genome.CDS.876	acIB-AMD-7.genome.CDS.1152	bin_7_acI-B2.genome.CDS.3078	BIN_10.genome.CDS.1393	MEint885.genome.CDS.1677	MEint3864.genome.CDS.1107;MEint3864.genome.CDS.1212
group00085	Signal recognition particle receptor protein FtsY (=alpha subunit) (TC 3.A.5.1.1)	1	35	AAA023J06.genome.CDS.916	AAA024D14.genome.CDS.832		AAA028E20.genome.CDS.1717	AAA028G02.genome.CDS.2136	AAA028I14.genome.CDS.1351	AAA041L13.genome.CDS.1723	AAA044N04.genome.CDS.1622	AAA044O16.genome.CDS.2593			MEint2297.genome.CDS.1603		AAA027J17.genome.CDS.1892	AAA027L06.genome.CDS.1834	AAA028A23.genome.CDS.1430	AAA044D11.genome.CDS.1475	AAA278I18.genome.CDS.1565	AB141P03.genome.CDS.1074	MEint283.genome.CDS.850	MEint4252.genome.CDS.1597	TBepi2057.genome.CDS.1498	TBepi2754.genome.CDS.2497	TBepi3207.genome.CDS.2384	TBepi3475.genome.CDS.1031	TBepi4208.genome.CDS.1157	TBhypo2152.genome.CDS.1723	TBhypo3463.genome.CDS.2249	TBhypo3838.genome.CDS.868	TBhypo680.genome.CDS.1550;TBhypo680.genome.CDS.2598	acIB-AMD-6.genome.CDS.656;acIB-AMD-6.genome.CDS.795	acIB-AMD-7.genome.CDS.1212;acIB-AMD-7.genome.CDS.1734	bin_7_acI-B2.genome.CDS.3448	BIN_10.genome.CDS.1728	MEint885.genome.CDS.1183	MEint3864.genome.CDS.980
group00086	tRNA dimethylallyltransferase (EC 2.5.1.75)	1	34	AAA023J06.genome.CDS.893	AAA024D14.genome.CDS.817		AAA028E20.genome.CDS.1727	AAA028G02.genome.CDS.2147	AAA028I14.genome.CDS.1303	AAA041L13.genome.CDS.1877;AAA041L13.genome.CDS.2691	AAA044N04.genome.CDS.1638	AAA044O16.genome.CDS.2610		MEint1363.genome.CDS.1102	MEint2297.genome.CDS.1614		AAA027J17.genome.CDS.1798	AAA027L06.genome.CDS.2071	AAA028A23.genome.CDS.1219	AAA044D11.genome.CDS.1648	AAA278I18.genome.CDS.1040		MEint283.genome.CDS.1020	MEint4252.genome.CDS.1278;MEint4252.genome.CDS.2051	TBepi2057.genome.CDS.1576	TBepi2754.genome.CDS.2110	TBepi3207.genome.CDS.1949	TBepi3475.genome.CDS.1559	TBepi4208.genome.CDS.1372	TBhypo2152.genome.CDS.1661	TBhypo3463.genome.CDS.2496		TBhypo680.genome.CDS.1629	acIB-AMD-6.genome.CDS.878	acIB-AMD-7.genome.CDS.1151	bin_7_acI-B2.genome.CDS.3079	BIN_10.genome.CDS.1392	MEint885.genome.CDS.1678	MEint3864.genome.CDS.1106;MEint3864.genome.CDS.1211
group00087	Thioredoxin reductase (EC 1.8.1.9)	1	32	AAA023J06.genome.CDS.781	AAA024D14.genome.CDS.928	AAA027M14.genome.CDS.1381	AAA028E20.genome.CDS.1638	AAA028G02.genome.CDS.1911	AAA028I14.genome.CDS.1435	AAA041L13.genome.CDS.2124	AAA044N04.genome.CDS.1915	AAA044O16.genome.CDS.2313	AAA278O22.genome.CDS.2250	MEint1363.genome.CDS.1883	MEint2297.genome.CDS.2041;MEint2297.genome.CDS.2614	AAA023D18.genome.CDS.817	AAA027J17.genome.CDS.1569	AAA027L06.genome.CDS.2104	AAA028A23.genome.CDS.1526	AAA044D11.genome.CDS.1870	AAA278I18.genome.CDS.1378	AB141P03.genome.CDS.998	MEint283.genome.CDS.1427	MEint4252.genome.CDS.2187		TBepi2754.genome.CDS.2777	TBepi3207.genome.CDS.2153	TBepi3475.genome.CDS.1632	TBepi4208.genome.CDS.1487	TBhypo2152.genome.CDS.1815	TBhypo3463.genome.CDS.2477	TBhypo3838.genome.CDS.845	TBhypo680.genome.CDS.2113		acIB-AMD-7.genome.CDS.1716	bin_7_acI-B2.genome.CDS.3540
group00088	Isoleucyl-tRNA synthetase (EC 6.1.1.5)	0.962963	27			AAA027M14.genome.CDS.1295		AAA028G02.genome.CDS.2445	AAA028I14.genome.CDS.1088	AAA041L13.genome.CDS.1544		AAA044O16.genome.CDS.1399	AAA278O22.genome.CDS.2205	MEint1363.genome.CDS.1577	MEint2297.genome.CDS.1834		AAA027J17.genome.CDS.1302	AAA027L06.genome.CDS.1945		AAA044D11.genome.CDS.1781	AAA278I18.genome.CDS.1751;AAA278I18.genome.CDS.1922		MEint283.genome.CDS.1115	MEint4252.genome.CDS.2085	TBepi2057.genome.CDS.1204	TBepi2754.genome.CDS.2000	TBepi3207.genome.CDS.1551	TBepi3475.genome.CDS.1778	TBepi4208.genome.CDS.1600	TBhypo2152.genome.CDS.1394	TBhypo3463.genome.CDS.2265	TBhypo3838.genome.CDS.944	TBhypo680.genome.CDS.2375	acIB-AMD-6.genome.CDS.693			BIN_10.genome.CDS.1254		MEint3864.genome.CDS.1387
group00089	Polyribonucleotide nucleotidyltransferase (EC 2.7.7.8)	0.933333	30					AAA028G02.genome.CDS.2095	AAA028I14.genome.CDS.993	AAA041L13.genome.CDS.1763	AAA044N04.genome.CDS.1582	AAA044O16.genome.CDS.2554	AAA278O22.genome.CDS.1519	MEint1363.genome.CDS.1475	MEint2297.genome.CDS.2345		AAA027J17.genome.CDS.1926	AAA027L06.genome.CDS.1550		AAA044D11.genome.CDS.1628	AAA278I18.genome.CDS.1020		MEint283.genome.CDS.1138;MEint283.genome.CDS.808		TBepi2057.genome.CDS.723;TBepi2057.genome.CDS.1724	TBepi2754.genome.CDS.1384	TBepi3207.genome.CDS.1703	TBepi3475.genome.CDS.1076	TBepi4208.genome.CDS.2029	TBhypo2152.genome.CDS.1580	TBhypo3463.genome.CDS.1552	TBhypo3838.genome.CDS.699	TBhypo680.genome.CDS.1977;TBhypo680.genome.CDS.2157	acIB-AMD-6.genome.CDS.982		bin_7_acI-B2.genome.CDS.3438	BIN_10.genome.CDS.2047	MEint885.genome.CDS.939	MEint3864.genome.CDS.1451
group00090	None Provided	0.903226	31	AAA023J06.genome.CDS.935	AAA024D14.genome.CDS.847		AAA028E20.genome.CDS.1002	AAA028G02.genome.CDS.2117	AAA028I14.genome.CDS.1369	AAA041L13.genome.CDS.1739	AAA044N04.genome.CDS.1606	AAA044O16.genome.CDS.2578	AAA278O22.genome.CDS.1486	MEint1363.genome.CDS.1497	MEint2297.genome.CDS.1588		AAA027J17.genome.CDS.1838	AAA027L06.genome.CDS.1851	AAA028A23.genome.CDS.1245	AAA044D11.genome.CDS.1975	AAA278I18.genome.CDS.1582	AB141P03.genome.CDS.1091	MEint283.genome.CDS.999	MEint4252.genome.CDS.1762	TBepi2057.genome.CDS.1857	TBepi2754.genome.CDS.2476	TBepi3207.genome.CDS.2040	TBepi3475.genome.CDS.1015	TBepi4208.genome.CDS.1173		TBhypo3463.genome.CDS.1386		TBhypo680.genome.CDS.1571	acIB-AMD-6.genome.CDS.726	acIB-AMD-7.genome.CDS.1834		BIN_10.genome.CDS.1743	MEint885.genome.CDS.1356	MEint3864.genome.CDS.965
group00091	Diaminopimelate decarboxylase (EC 4.1.1.20)	1	32	AAA023J06.genome.CDS.850	AAA024D14.genome.CDS.877	AAA027M14.genome.CDS.1155	AAA028E20.genome.CDS.1047	AAA028G02.genome.CDS.2661			AAA044N04.genome.CDS.1386	AAA044O16.genome.CDS.1898	AAA278O22.genome.CDS.1287	MEint1363.genome.CDS.1090;MEint1363.genome.CDS.1859	MEint2297.genome.CDS.2701		AAA027J17.genome.CDS.1506	AAA027L06.genome.CDS.2151	AAA028A23.genome.CDS.1203	AAA044D11.genome.CDS.2183	AAA278I18.genome.CDS.1177		MEint283.genome.CDS.1147	MEint4252.genome.CDS.1178		TBepi2754.genome.CDS.2142	TBepi3207.genome.CDS.1292	TBepi3475.genome.CDS.1311	TBepi4208.genome.CDS.1313	TBhypo2152.genome.CDS.1732	TBhypo3463.genome.CDS.1365		TBhypo680.genome.CDS.2020	acIB-AMD-6.genome.CDS.780	acIB-AMD-7.genome.CDS.1802	bin_7_acI-B2.genome.CDS.1201	BIN_10.genome.CDS.1323	MEint885.genome.CDS.1278;MEint885.genome.CDS.971	MEint3864.genome.CDS.1280
group00092	Transcription termination factor Rho	1	34		AAA024D14.genome.CDS.881	AAA027M14.genome.CDS.1151	AAA028E20.genome.CDS.1043	AAA028G02.genome.CDS.2665			AAA044N04.genome.CDS.1390	AAA044O16.genome.CDS.1902	AAA278O22.genome.CDS.1283	MEint1363.genome.CDS.1086;MEint1363.genome.CDS.1863	MEint2297.genome.CDS.2705		AAA027J17.genome.CDS.1510	AAA027L06.genome.CDS.2147	AAA028A23.genome.CDS.1199	AAA044D11.genome.CDS.2179	AAA278I18.genome.CDS.1173		MEint283.genome.CDS.1143	MEint4252.genome.CDS.1979		TBepi2754.genome.CDS.2138	TBepi3207.genome.CDS.2319	TBepi3475.genome.CDS.1062	TBepi4208.genome.CDS.1309	TBhypo2152.genome.CDS.1333	TBhypo3463.genome.CDS.2214	TBhypo3838.genome.CDS.929	TBhypo680.genome.CDS.2024	acIB-AMD-6.genome.CDS.776	acIB-AMD-7.genome.CDS.1797;acIB-AMD-7.genome.CDS.1972	bin_7_acI-B2.genome.CDS.3257	BIN_10.genome.CDS.1327	MEint885.genome.CDS.1142;MEint885.genome.CDS.1274;MEint885.genome.CDS.975	MEint3864.genome.CDS.1276
group00093	LSU ribosomal protein L31p @ LSU ribosomal protein L31p, zinc-dependent	0.918919	37		AAA024D14.genome.CDS.882	AAA027M14.genome.CDS.1149	AAA028E20.genome.CDS.1042	AAA028G02.genome.CDS.2666			AAA044N04.genome.CDS.1391	AAA044O16.genome.CDS.1903	AAA278O22.genome.CDS.1282	MEint1363.genome.CDS.1085;MEint1363.genome.CDS.1864	MEint2297.genome.CDS.2707		AAA027J17.genome.CDS.1511	AAA027L06.genome.CDS.2146	AAA028A23.genome.CDS.1198	AAA044D11.genome.CDS.2178	AAA278I18.genome.CDS.1172		MEint283.genome.CDS.1065	MEint4252.genome.CDS.1980	TBepi2057.genome.CDS.1930	TBepi2754.genome.CDS.2351	TBepi3207.genome.CDS.1656	TBepi3475.genome.CDS.1061	TBepi4208.genome.CDS.1308	TBhypo2152.genome.CDS.1334	TBhypo3463.genome.CDS.1676	TBhypo3838.genome.CDS.930	TBhypo680.genome.CDS.2080	acIB-AMD-6.genome.CDS.775	acIB-AMD-7.genome.CDS.1796;acIB-AMD-7.genome.CDS.1971	bin_7_acI-B2.genome.CDS.2168;bin_7_acI-B2.genome.CDS.2964;bin_7_acI-B2.genome.CDS.3506;bin_7_acI-B2.genome.CDS.4043	BIN_10.genome.CDS.1328	MEint885.genome.CDS.976;MEint885.genome.CDS.1141	MEint3864.genome.CDS.1275
group00094	Phosphate transport system permease protein PstC (TC 3.A.1.7.1)	1	26	AAA023J06.genome.CDS.1416	AAA024D14.genome.CDS.1131	AAA027M14.genome.CDS.1099		AAA028G02.genome.CDS.2626			AAA044N04.genome.CDS.1465	AAA044O16.genome.CDS.1589	AAA278O22.genome.CDS.1593	MEint1363.genome.CDS.1071	MEint2297.genome.CDS.1804	AAA023D18.genome.CDS.1128		AAA027L06.genome.CDS.1445	AAA028A23.genome.CDS.1337	AAA044D11.genome.CDS.1801	AAA278I18.genome.CDS.1849		MEint283.genome.CDS.1380	MEint4252.genome.CDS.1706	TBepi2057.genome.CDS.1777	TBepi2754.genome.CDS.1541			TBepi4208.genome.CDS.1667				TBhypo680.genome.CDS.2200	acIB-AMD-6.genome.CDS.1065		bin_7_acI-B2.genome.CDS.2187;bin_7_acI-B2.genome.CDS.3032	BIN_10.genome.CDS.458	MEint885.genome.CDS.1461	MEint3864.genome.CDS.1324
group00095	Transcription termination protein NusB	1	32		AAA024D14.genome.CDS.1369	AAA027M14.genome.CDS.1430	AAA028E20.genome.CDS.1223	AAA028G02.genome.CDS.2266	AAA028I14.genome.CDS.1190	AAA041L13.genome.CDS.1897	AAA044N04.genome.CDS.1756	AAA044O16.genome.CDS.2738	AAA278O22.genome.CDS.2058	MEint1363.genome.CDS.1762	MEint2297.genome.CDS.1394;MEint2297.genome.CDS.2537		AAA027J17.genome.CDS.1163	AAA027L06.genome.CDS.2437	AAA028A23.genome.CDS.862		AAA278I18.genome.CDS.1075		MEint283.genome.CDS.958		TBepi2057.genome.CDS.1597	TBepi2754.genome.CDS.1510	TBepi3207.genome.CDS.2487	TBepi3475.genome.CDS.1957		TBhypo2152.genome.CDS.1352	TBhypo3463.genome.CDS.2295		TBhypo680.genome.CDS.2220	acIB-AMD-6.genome.CDS.714;acIB-AMD-6.genome.CDS.1075	acIB-AMD-7.genome.CDS.1902;acIB-AMD-7.genome.CDS.1027;acIB-AMD-7.genome.CDS.1366	bin_7_acI-B2.genome.CDS.2829	BIN_10.genome.CDS.2181		MEint3864.genome.CDS.1129
group00096	Integral membrane protein TerC	1	39	AAA023J06.genome.CDS.1488;AAA023J06.genome.CDS.1478	AAA024D14.genome.CDS.1203			AAA028G02.genome.CDS.2606		AAA041L13.genome.CDS.1523;AAA041L13.genome.CDS.2638	AAA044N04.genome.CDS.1450;AAA044N04.genome.CDS.2332	AAA044O16.genome.CDS.2449;AAA044O16.genome.CDS.2450	AAA278O22.genome.CDS.1206;AAA278O22.genome.CDS.1244	MEint1363.genome.CDS.1448	MEint2297.genome.CDS.1550	AAA023D18.genome.CDS.1526	AAA027J17.genome.CDS.1079;AAA027J17.genome.CDS.1056	AAA027L06.genome.CDS.1261	AAA028A23.genome.CDS.983	AAA044D11.genome.CDS.2213	AAA278I18.genome.CDS.1446	AB141P03.genome.CDS.776;AB141P03.genome.CDS.846	MEint283.genome.CDS.799	MEint4252.genome.CDS.1500;MEint4252.genome.CDS.2216;MEint4252.genome.CDS.1893	TBepi2057.genome.CDS.1793	TBepi2754.genome.CDS.2078	TBepi3207.genome.CDS.1647	TBepi3475.genome.CDS.1500;TBepi3475.genome.CDS.979	TBepi4208.genome.CDS.1244	TBhypo2152.genome.CDS.1689					acIB-AMD-7.genome.CDS.1104	bin_7_acI-B2.genome.CDS.2780	BIN_10.genome.CDS.1975	MEint885.genome.CDS.1283	MEint3864.genome.CDS.920
group00097	UDP-N-acetylmuramoyl-tripeptide--D-alanyl-D-alanine ligase (EC 6.3.2.10)	0.96875	32	AAA023J06.genome.CDS.1077	AAA024D14.genome.CDS.975	AAA027M14.genome.CDS.1307	AAA028E20.genome.CDS.1146		AAA028I14.genome.CDS.1076	AAA041L13.genome.CDS.1532;AAA041L13.genome.CDS.2763			AAA278O22.genome.CDS.2193	MEint1363.genome.CDS.1630	MEint2297.genome.CDS.1822;MEint2297.genome.CDS.2654		AAA027J17.genome.CDS.1314	AAA027L06.genome.CDS.2187		AAA044D11.genome.CDS.1769	AAA278I18.genome.CDS.1739		MEint283.genome.CDS.1195	MEint4252.genome.CDS.1699;MEint4252.genome.CDS.2097	TBepi2057.genome.CDS.1706	TBepi2754.genome.CDS.2012	TBepi3207.genome.CDS.1563	TBepi3475.genome.CDS.1790	TBepi4208.genome.CDS.1612	TBhypo2152.genome.CDS.1368	TBhypo3463.genome.CDS.1399		TBhypo680.genome.CDS.2388	acIB-AMD-6.genome.CDS.681		bin_7_acI-B2.genome.CDS.3380	BIN_10.genome.CDS.1240	MEint885.genome.CDS.1075;MEint885.genome.CDS.1527	MEint3864.genome.CDS.1174
group00098	Phospho-N-acetylmuramoyl-pentapeptide-transferase (EC 2.7.8.13)	1	31	AAA023J06.genome.CDS.1076	AAA024D14.genome.CDS.974	AAA027M14.genome.CDS.1306	AAA028E20.genome.CDS.1147		AAA028I14.genome.CDS.1077	AAA041L13.genome.CDS.1533			AAA278O22.genome.CDS.2194	MEint1363.genome.CDS.1631	MEint2297.genome.CDS.1823;MEint2297.genome.CDS.2653		AAA027J17.genome.CDS.1313	AAA027L06.genome.CDS.2352		AAA044D11.genome.CDS.1770	AAA278I18.genome.CDS.1740		MEint283.genome.CDS.1194	MEint4252.genome.CDS.1700;MEint4252.genome.CDS.2096	TBepi2057.genome.CDS.1705	TBepi2754.genome.CDS.2011	TBepi3207.genome.CDS.1562	TBepi3475.genome.CDS.1789	TBepi4208.genome.CDS.1611	TBhypo2152.genome.CDS.427	TBhypo3463.genome.CDS.1400		TBhypo680.genome.CDS.2387	acIB-AMD-6.genome.CDS.682		bin_7_acI-B2.genome.CDS.3379	BIN_10.genome.CDS.1241	MEint885.genome.CDS.1076;MEint885.genome.CDS.1528	MEint3864.genome.CDS.1175
group00099	4-hydroxy-tetrahydrodipicolinate synthase (EC 4.3.3.7)	1	31					AAA028G02.genome.CDS.2102	AAA028I14.genome.CDS.1386	AAA041L13.genome.CDS.1756	AAA044N04.genome.CDS.1589	AAA044O16.genome.CDS.2561	AAA278O22.genome.CDS.1512	MEint1363.genome.CDS.1482	MEint2297.genome.CDS.2352		AAA027J17.genome.CDS.1933	AAA027L06.genome.CDS.2088;AAA027L06.genome.CDS.1557		AAA044D11.genome.CDS.1635	AAA278I18.genome.CDS.1027		MEint283.genome.CDS.815	MEint4252.genome.CDS.1291	TBepi2057.genome.CDS.1412	TBepi2754.genome.CDS.1377	TBepi3207.genome.CDS.1696	TBepi3475.genome.CDS.1083	TBepi4208.genome.CDS.1413	TBhypo2152.genome.CDS.1325;TBhypo2152.genome.CDS.1573	TBhypo3463.genome.CDS.1663	TBhypo3838.genome.CDS.654	TBhypo680.genome.CDS.1984	acIB-AMD-6.genome.CDS.988		bin_7_acI-B2.genome.CDS.3431	BIN_10.genome.CDS.2089	MEint885.genome.CDS.1664;MEint885.genome.CDS.932	MEint3864.genome.CDS.1492
group00100	Ribonuclease J2 (endoribonuclease in RNA processing)	0.970588	34					AAA028G02.genome.CDS.2103	AAA028I14.genome.CDS.1385	AAA041L13.genome.CDS.1755	AAA044N04.genome.CDS.1590	AAA044O16.genome.CDS.2562	AAA278O22.genome.CDS.1511	MEint1363.genome.CDS.1483	MEint2297.genome.CDS.2353		AAA027J17.genome.CDS.1810;AAA027J17.genome.CDS.1934	AAA027L06.genome.CDS.2087	AAA028A23.genome.CDS.1207	AAA044D11.genome.CDS.1636	AAA278I18.genome.CDS.1028		MEint283.genome.CDS.816	MEint4252.genome.CDS.1290	TBepi2057.genome.CDS.1413	TBepi2754.genome.CDS.1376	TBepi3207.genome.CDS.1325;TBepi3207.genome.CDS.1695	TBepi3475.genome.CDS.1084;TBepi3475.genome.CDS.1203	TBepi4208.genome.CDS.1412	TBhypo2152.genome.CDS.1326	TBhypo3463.genome.CDS.1664	TBhypo3838.genome.CDS.653	TBhypo680.genome.CDS.1985	acIB-AMD-6.genome.CDS.989		bin_7_acI-B2.genome.CDS.1366;bin_7_acI-B2.genome.CDS.1367	BIN_10.genome.CDS.1407;BIN_10.genome.CDS.2088	MEint885.genome.CDS.1665;MEint885.genome.CDS.931
group00101	Signal recognition particle, subunit Ffh SRP54 (TC 3.A.5.1.1)	1	34	AAA023J06.genome.CDS.913	AAA024D14.genome.CDS.829		AAA028E20.genome.CDS.1720	AAA028G02.genome.CDS.2139	AAA028I14.genome.CDS.1310	AAA041L13.genome.CDS.2806	AAA044N04.genome.CDS.1626	AAA044O16.genome.CDS.2596			MEint2297.genome.CDS.1606		AAA027J17.genome.CDS.1262	AAA027L06.genome.CDS.1831	AAA028A23.genome.CDS.1427	AAA044D11.genome.CDS.1479	AAA278I18.genome.CDS.1562	AB141P03.genome.CDS.1071	MEint283.genome.CDS.847		TBepi2057.genome.CDS.959;TBepi2057.genome.CDS.1494	TBepi2754.genome.CDS.2560	TBepi3207.genome.CDS.2389	TBepi3475.genome.CDS.1459;TBepi3475.genome.CDS.1035		TBhypo2152.genome.CDS.1271	TBhypo3463.genome.CDS.2245	TBhypo3838.genome.CDS.864	TBhypo680.genome.CDS.2594	acIB-AMD-6.genome.CDS.653;acIB-AMD-6.genome.CDS.798	acIB-AMD-7.genome.CDS.1215;acIB-AMD-7.genome.CDS.1737	bin_7_acI-B2.genome.CDS.3453	BIN_10.genome.CDS.1725	MEint885.genome.CDS.1186	MEint3864.genome.CDS.983
group00102	D-Lactate dehydrogenase, cytochrome c-dependent (EC 1.1.2.4)	0.37037	27		AAA024D14.genome.CDS.1262;AAA024D14.genome.CDS.1263;AAA024D14.genome.CDS.1580	AAA027M14.genome.CDS.1117	AAA028E20.genome.CDS.1291;AAA028E20.genome.CDS.1100					AAA044O16.genome.CDS.1963;AAA044O16.genome.CDS.2012	AAA278O22.genome.CDS.1795		MEint2297.genome.CDS.1761;MEint2297.genome.CDS.2576		AAA027J17.genome.CDS.1057	AAA027L06.genome.CDS.1262	AAA028A23.genome.CDS.982	AAA044D11.genome.CDS.2072	AAA278I18.genome.CDS.1445	AB141P03.genome.CDS.777;AB141P03.genome.CDS.845		MEint4252.genome.CDS.1853			TBepi3207.genome.CDS.1625		TBepi4208.genome.CDS.1756	TBhypo2152.genome.CDS.1764	TBhypo3463.genome.CDS.2260					bin_7_acI-B2.genome.CDS.2411;bin_7_acI-B2.genome.CDS.3745	BIN_10.genome.CDS.1937	MEint885.genome.CDS.1243
group00103	Thioredoxin	1	31	AAA023J06.genome.CDS.782	AAA024D14.genome.CDS.929	AAA027M14.genome.CDS.1380	AAA028E20.genome.CDS.1639	AAA028G02.genome.CDS.1912	AAA028I14.genome.CDS.1434	AAA041L13.genome.CDS.2123	AAA044N04.genome.CDS.1914		AAA278O22.genome.CDS.2249	MEint1363.genome.CDS.1882	MEint2297.genome.CDS.2040;MEint2297.genome.CDS.2613	AAA023D18.genome.CDS.816	AAA027J17.genome.CDS.1568	AAA027L06.genome.CDS.2105	AAA028A23.genome.CDS.1525	AAA044D11.genome.CDS.1869	AAA278I18.genome.CDS.1377	AB141P03.genome.CDS.999	MEint283.genome.CDS.1428	MEint4252.genome.CDS.2188		TBepi2754.genome.CDS.2778	TBepi3207.genome.CDS.2152	TBepi3475.genome.CDS.1631	TBepi4208.genome.CDS.1488	TBhypo2152.genome.CDS.1816	TBhypo3463.genome.CDS.2478	TBhypo3838.genome.CDS.844	TBhypo680.genome.CDS.2114		acIB-AMD-7.genome.CDS.1715	bin_7_acI-B2.genome.CDS.3539
group00104	Aspartyl-tRNA synthetase (EC 6.1.1.12) @ Aspartyl-tRNA(Asn) synthetase (EC 6.1.1.23)	1	32		AAA024D14.genome.CDS.1381	AAA027M14.genome.CDS.1418	AAA028E20.genome.CDS.1234	AAA028G02.genome.CDS.2254	AAA028I14.genome.CDS.1202	AAA041L13.genome.CDS.1909	AAA044N04.genome.CDS.1744	AAA044O16.genome.CDS.2726	AAA278O22.genome.CDS.2296	MEint1363.genome.CDS.1773	MEint2297.genome.CDS.2548		AAA027J17.genome.CDS.1151	AAA027L06.genome.CDS.2426	AAA028A23.genome.CDS.851		AAA278I18.genome.CDS.1063	AB141P03.genome.CDS.1211	MEint283.genome.CDS.946		TBepi2057.genome.CDS.1821	TBepi2754.genome.CDS.1521	TBepi3207.genome.CDS.2561	TBepi3475.genome.CDS.1140	TBepi4208.genome.CDS.1810	TBhypo2152.genome.CDS.922	TBhypo3463.genome.CDS.2306	TBhypo3838.genome.CDS.764	TBhypo680.genome.CDS.2232	acIB-AMD-6.genome.CDS.702	acIB-AMD-7.genome.CDS.1015	bin_7_acI-B2.genome.CDS.3977	BIN_10.genome.CDS.2193	MEint885.genome.CDS.1537	MEint3864.genome.CDS.826
group00105	Cysteine desulfurase (EC 2.8.1.7)	1	28	AAA023J06.genome.CDS.954	AAA024D14.genome.CDS.1144			AAA028G02.genome.CDS.1473		AAA041L13.genome.CDS.1708	AAA044N04.genome.CDS.242		AAA278O22.genome.CDS.1816		MEint2297.genome.CDS.1969	AAA023D18.genome.CDS.960	AAA027J17.genome.CDS.1719	AAA027L06.genome.CDS.1670		AAA044D11.genome.CDS.2004	AAA278I18.genome.CDS.1221			MEint4252.genome.CDS.2304	TBepi2057.genome.CDS.1151	TBepi2754.genome.CDS.2217	TBepi3207.genome.CDS.2363	TBepi3475.genome.CDS.1294	TBepi4208.genome.CDS.1194		TBhypo3463.genome.CDS.1838	TBhypo3838.genome.CDS.806	TBhypo680.genome.CDS.2604;TBhypo680.genome.CDS.1855			bin_7_acI-B2.genome.CDS.3838;bin_7_acI-B2.genome.CDS.3284;bin_7_acI-B2.genome.CDS.3283	BIN_10.genome.CDS.1264	MEint885.genome.CDS.1143	MEint3864.genome.CDS.1204
group00106	Histidyl-tRNA synthetase (EC 6.1.1.21)	1	33		AAA024D14.genome.CDS.1382	AAA027M14.genome.CDS.1417	AAA028E20.genome.CDS.1235	AAA028G02.genome.CDS.2253	AAA028I14.genome.CDS.1203	AAA041L13.genome.CDS.1910	AAA044N04.genome.CDS.1743	AAA044O16.genome.CDS.2725	AAA278O22.genome.CDS.2341;AAA278O22.genome.CDS.2295	MEint1363.genome.CDS.1774	MEint2297.genome.CDS.2549		AAA027J17.genome.CDS.1150	AAA027L06.genome.CDS.2425	AAA028A23.genome.CDS.850		AAA278I18.genome.CDS.1062	AB141P03.genome.CDS.1210		MEint4252.genome.CDS.1131	TBepi2057.genome.CDS.1820;TBepi2057.genome.CDS.1802	TBepi2754.genome.CDS.1522	TBepi3207.genome.CDS.2560	TBepi3475.genome.CDS.1139	TBepi4208.genome.CDS.1811	TBhypo2152.genome.CDS.921		TBhypo3838.genome.CDS.765	TBhypo680.genome.CDS.2233	acIB-AMD-6.genome.CDS.701	acIB-AMD-7.genome.CDS.1014	bin_7_acI-B2.genome.CDS.3976	BIN_10.genome.CDS.2194	MEint885.genome.CDS.1538	MEint3864.genome.CDS.825
group00107	Glycine dehydrogenase decarboxylating (glycine cleavage system P protein) (EC 1.4.4.2)	0.939394	33	AAA023J06.genome.CDS.1248	AAA024D14.genome.CDS.1593;AAA024D14.genome.CDS.1658			AAA028G02.genome.CDS.2314	AAA028I14.genome.CDS.1579	AAA041L13.genome.CDS.1794	AAA044N04.genome.CDS.1806	AAA044O16.genome.CDS.1497	AAA278O22.genome.CDS.2009		MEint2297.genome.CDS.1435			AAA027L06.genome.CDS.1470	AAA028A23.genome.CDS.910	AAA044D11.genome.CDS.1262;AAA044D11.genome.CDS.2025	AAA278I18.genome.CDS.1124	AB141P03.genome.CDS.890	MEint283.genome.CDS.1299	MEint4252.genome.CDS.2171;MEint4252.genome.CDS.1526	TBepi2057.genome.CDS.1184	TBepi2754.genome.CDS.1466	TBepi3207.genome.CDS.1429	TBepi3475.genome.CDS.1411	TBepi4208.genome.CDS.1968	TBhypo2152.genome.CDS.1617	TBhypo3463.genome.CDS.1882;TBhypo3463.genome.CDS.2443				acIB-AMD-7.genome.CDS.1744;acIB-AMD-7.genome.CDS.1816	bin_7_acI-B2.genome.CDS.3715	BIN_10.genome.CDS.1144;BIN_10.genome.CDS.1145		MEint3864.genome.CDS.1561
group00108	Membrane alanine aminopeptidase N (EC 3.4.11.2)	0.909091	33	AAA023J06.genome.CDS.1207	AAA024D14.genome.CDS.1143	AAA027M14.genome.CDS.1109		AAA028G02.genome.CDS.2637		AAA041L13.genome.CDS.1488	AAA044N04.genome.CDS.2366	AAA044O16.genome.CDS.1601	AAA278O22.genome.CDS.1582	MEint1363.genome.CDS.1061	MEint2297.genome.CDS.2485	AAA023D18.genome.CDS.1140	AAA027J17.genome.CDS.1907	AAA027L06.genome.CDS.1429;AAA027L06.genome.CDS.1430	AAA028A23.genome.CDS.1351	AAA044D11.genome.CDS.1787	AAA278I18.genome.CDS.1795			MEint4252.genome.CDS.1567	TBepi2057.genome.CDS.1840	TBepi2754.genome.CDS.1549	TBepi3207.genome.CDS.2132	TBepi3475.genome.CDS.1587;TBepi3475.genome.CDS.1586	TBepi4208.genome.CDS.1072;TBepi4208.genome.CDS.1697	TBhypo2152.genome.CDS.1127	TBhypo3463.genome.CDS.1440	TBhypo3838.genome.CDS.741	TBhypo680.genome.CDS.2191			bin_7_acI-B2.genome.CDS.2099;bin_7_acI-B2.genome.CDS.3041	BIN_10.genome.CDS.472		MEint3864.genome.CDS.1078
group00109	D-alanine--D-alanine ligase (EC 6.3.2.4)	1	32	AAA023J06.genome.CDS.932	AAA024D14.genome.CDS.844		AAA028E20.genome.CDS.1794	AAA028G02.genome.CDS.2120	AAA028I14.genome.CDS.1366	AAA041L13.genome.CDS.1736	AAA044N04.genome.CDS.1609	AAA044O16.genome.CDS.2581	AAA278O22.genome.CDS.1489	MEint1363.genome.CDS.1500	MEint2297.genome.CDS.1591		AAA027J17.genome.CDS.1841	AAA027L06.genome.CDS.1848	AAA028A23.genome.CDS.1248	AAA044D11.genome.CDS.1972	AAA278I18.genome.CDS.1579	AB141P03.genome.CDS.1088	MEint283.genome.CDS.996	MEint4252.genome.CDS.1513	TBepi2057.genome.CDS.1859	TBepi2754.genome.CDS.2479	TBepi3207.genome.CDS.2037;TBepi3207.genome.CDS.1315	TBepi3475.genome.CDS.1018	TBepi4208.genome.CDS.1170		TBhypo3463.genome.CDS.1383		TBhypo680.genome.CDS.1568	acIB-AMD-6.genome.CDS.723	acIB-AMD-7.genome.CDS.1837		BIN_10.genome.CDS.1740	MEint885.genome.CDS.1353	MEint3864.genome.CDS.968
group00110	None Provided	0.805556	36	AAA023J06.genome.CDS.922	AAA024D14.genome.CDS.42;AAA024D14.genome.CDS.1644		AAA028E20.genome.CDS.1528	AAA028G02.genome.CDS.2129	AAA028I14.genome.CDS.1357	AAA041L13.genome.CDS.288	AAA044N04.genome.CDS.1615	AAA044O16.genome.CDS.2586	AAA278O22.genome.CDS.1494		MEint2297.genome.CDS.1596		AAA027J17.genome.CDS.1900	AAA027L06.genome.CDS.1842	AAA028A23.genome.CDS.1438	AAA044D11.genome.CDS.1468	AAA278I18.genome.CDS.1573	AB141P03.genome.CDS.1082;AB141P03.genome.CDS.1286	MEint283.genome.CDS.858	MEint4252.genome.CDS.1518	TBepi2057.genome.CDS.1950	TBepi2754.genome.CDS.2490	TBepi3207.genome.CDS.2378	TBepi3475.genome.CDS.1024	TBepi4208.genome.CDS.1164	TBhypo2152.genome.CDS.1728	TBhypo3463.genome.CDS.2255		TBhypo680.genome.CDS.1557	acIB-AMD-6.genome.CDS.787;acIB-AMD-6.genome.CDS.664	acIB-AMD-7.genome.CDS.1204;acIB-AMD-7.genome.CDS.1726	bin_7_acI-B2.genome.CDS.3440	BIN_10.genome.CDS.1735	MEint885.genome.CDS.1175	MEint3864.genome.CDS.973
group00111	Hypothetical radical SAM family enzyme in heat shock gene cluster, similarity with CPO of BS HemN-type	1	31		AAA024D14.genome.CDS.1468		AAA028E20.genome.CDS.1153	AAA028G02.genome.CDS.1498	AAA028I14.genome.CDS.1535	AAA041L13.genome.CDS.1467	AAA044N04.genome.CDS.2388		AAA278O22.genome.CDS.1805	MEint1363.genome.CDS.1693;MEint1363.genome.CDS.1800	MEint2297.genome.CDS.1983			AAA027L06.genome.CDS.1864	AAA028A23.genome.CDS.1232	AAA044D11.genome.CDS.1990	AAA278I18.genome.CDS.1594		MEint283.genome.CDS.1012		TBepi2057.genome.CDS.1746	TBepi2754.genome.CDS.2268	TBepi3207.genome.CDS.1981	TBepi3475.genome.CDS.1440		TBhypo2152.genome.CDS.1539	TBhypo3463.genome.CDS.1536	TBhypo3838.genome.CDS.592	TBhypo680.genome.CDS.1799;TBhypo680.genome.CDS.2616	acIB-AMD-6.genome.CDS.739;acIB-AMD-6.genome.CDS.857	acIB-AMD-7.genome.CDS.1136		BIN_10.genome.CDS.1757	MEint885.genome.CDS.1473	MEint3864.genome.CDS.1190;MEint3864.genome.CDS.933
group00112	Succinate dehydrogenase flavoprotein subunit (EC 1.3.99.1)	1	30	AAA023J06.genome.CDS.810	AAA024D14.genome.CDS.957		AAA028E20.genome.CDS.1667	AAA028G02.genome.CDS.1944	AAA028I14.genome.CDS.1015	AAA041L13.genome.CDS.2337	AAA044N04.genome.CDS.1886	AAA044O16.genome.CDS.2498	AAA278O22.genome.CDS.1352		MEint2297.genome.CDS.2745;MEint2297.genome.CDS.2746	AAA023D18.genome.CDS.847		AAA027L06.genome.CDS.1648	AAA028A23.genome.CDS.1452		AAA278I18.genome.CDS.1408	AB141P03.genome.CDS.968	MEint283.genome.CDS.945;MEint283.genome.CDS.1084	MEint4252.genome.CDS.2255	TBepi2057.genome.CDS.1560	TBepi2754.genome.CDS.1758			TBepi4208.genome.CDS.2015		TBhypo3463.genome.CDS.1640	TBhypo3838.genome.CDS.685	TBhypo680.genome.CDS.2336		acIB-AMD-7.genome.CDS.1045	bin_7_acI-B2.genome.CDS.3942	BIN_10.genome.CDS.1641	MEint885.genome.CDS.1694	MEint3864.genome.CDS.1423
group00113	UPF0182 protein AF1421	0.53125	32				AAA028E20.genome.CDS.1680	AAA028G02.genome.CDS.2575			AAA044N04.genome.CDS.1331	AAA044O16.genome.CDS.2147	AAA278O22.genome.CDS.1338		MEint2297.genome.CDS.2061;MEint2297.genome.CDS.2636		AAA027J17.genome.CDS.941	AAA027L06.genome.CDS.2301	AAA028A23.genome.CDS.1069		AAA278I18.genome.CDS.1623	AB141P03.genome.CDS.1245	MEint283.genome.CDS.819	MEint4252.genome.CDS.1719	TBepi2057.genome.CDS.1486	TBepi2754.genome.CDS.2030	TBepi3207.genome.CDS.1526;TBepi3207.genome.CDS.2091		TBepi4208.genome.CDS.1905	TBhypo2152.genome.CDS.1169	TBhypo3463.genome.CDS.1228;TBhypo3463.genome.CDS.2045	TBhypo3838.genome.CDS.610	TBhypo680.genome.CDS.1660	acIB-AMD-6.genome.CDS.851	acIB-AMD-7.genome.CDS.1924	bin_7_acI-B2.genome.CDS.3229	BIN_10.genome.CDS.2027;BIN_10.genome.CDS.2026	MEint885.genome.CDS.1057;MEint885.genome.CDS.1062	MEint3864.genome.CDS.961
group00114	Tryptophanyl-tRNA synthetase (EC 6.1.1.2)	1	29		AAA024D14.genome.CDS.1051	AAA027M14.genome.CDS.1004	AAA028E20.genome.CDS.942	AAA028G02.genome.CDS.2506		AAA041L13.genome.CDS.1640	AAA044N04.genome.CDS.2137	AAA044O16.genome.CDS.1633		MEint1363.genome.CDS.1017	MEint2297.genome.CDS.2207	AAA023D18.genome.CDS.1170		AAA027L06.genome.CDS.1799	AAA028A23.genome.CDS.1020	AAA044D11.genome.CDS.1194	AAA278I18.genome.CDS.1804	AB141P03.genome.CDS.1111	MEint283.genome.CDS.206	MEint4252.genome.CDS.1411	TBepi2057.genome.CDS.1041	TBepi2754.genome.CDS.1613	TBepi3207.genome.CDS.2409	TBepi3475.genome.CDS.1463			TBhypo3463.genome.CDS.1704	TBhypo3838.genome.CDS.555	TBhypo680.genome.CDS.1330	acIB-AMD-6.genome.CDS.972	acIB-AMD-7.genome.CDS.1481		BIN_10.genome.CDS.1771	MEint885.genome.CDS.1512	MEint3864.genome.CDS.902
group00115	Cell division protein FtsW	1	30		AAA024D14.genome.CDS.972	AAA027M14.genome.CDS.1304	AAA028E20.genome.CDS.1149	AAA028G02.genome.CDS.2436	AAA028I14.genome.CDS.1079	AAA041L13.genome.CDS.1535			AAA278O22.genome.CDS.2196	MEint1363.genome.CDS.1633	MEint2297.genome.CDS.2651;MEint2297.genome.CDS.1825	AAA023D18.genome.CDS.1548	AAA027J17.genome.CDS.1311	AAA027L06.genome.CDS.1954		AAA044D11.genome.CDS.1772	AAA278I18.genome.CDS.1742		MEint283.genome.CDS.1192	MEint4252.genome.CDS.2094	TBepi2057.genome.CDS.1703	TBepi2754.genome.CDS.2009	TBepi3207.genome.CDS.1560	TBepi3475.genome.CDS.1787	TBepi4208.genome.CDS.1609	TBhypo2152.genome.CDS.1371	TBhypo3463.genome.CDS.1402		TBhypo680.genome.CDS.2385	acIB-AMD-6.genome.CDS.684		bin_7_acI-B2.genome.CDS.3377	BIN_10.genome.CDS.1243	MEint885.genome.CDS.1078	MEint3864.genome.CDS.1177
group00116	Leucyl-tRNA synthetase (EC 6.1.1.4)	1	30	AAA023J06.genome.CDS.961	AAA024D14.genome.CDS.1151			AAA028G02.genome.CDS.1484		AAA041L13.genome.CDS.1715	AAA044N04.genome.CDS.1533		AAA278O22.genome.CDS.1809	MEint1363.genome.CDS.1807	MEint2297.genome.CDS.1977	AAA023D18.genome.CDS.968	AAA027J17.genome.CDS.1383	AAA027L06.genome.CDS.1661;AAA027L06.genome.CDS.1662;AAA027L06.genome.CDS.2280		AAA044D11.genome.CDS.1997	AAA278I18.genome.CDS.1212			MEint4252.genome.CDS.1601	TBepi2057.genome.CDS.1157	TBepi2754.genome.CDS.2274	TBepi3207.genome.CDS.2369	TBepi3475.genome.CDS.1368	TBepi4208.genome.CDS.1284	TBhypo2152.genome.CDS.1532	TBhypo3463.genome.CDS.1844	TBhypo3838.genome.CDS.586	TBhypo680.genome.CDS.2610			bin_7_acI-B2.genome.CDS.3293;bin_7_acI-B2.genome.CDS.3374	BIN_10.genome.CDS.1813	MEint885.genome.CDS.1151	MEint3864.genome.CDS.1196
group00117	DNA primase (EC 2.7.7.-)	0.966667	30	AAA023J06.genome.CDS.1141;AAA023J06.genome.CDS.1140			AAA028E20.genome.CDS.1685		AAA028I14.genome.CDS.848	AAA041L13.genome.CDS.1679	AAA044N04.genome.CDS.1497		AAA278O22.genome.CDS.1853	MEint1363.genome.CDS.1221	MEint2297.genome.CDS.1496;MEint2297.genome.CDS.2465	AAA023D18.genome.CDS.908	AAA027J17.genome.CDS.1888	AAA027L06.genome.CDS.1696		AAA044D11.genome.CDS.2080	AAA278I18.genome.CDS.1273		MEint283.genome.CDS.1159	MEint4252.genome.CDS.1845	TBepi2057.genome.CDS.1294	TBepi2754.genome.CDS.2397	TBepi3207.genome.CDS.2321	TBepi3475.genome.CDS.1340		TBhypo2152.genome.CDS.1343	TBhypo3463.genome.CDS.1900		TBhypo680.genome.CDS.2136			bin_7_acI-B2.genome.CDS.2233;bin_7_acI-B2.genome.CDS.2481	BIN_10.genome.CDS.82;BIN_10.genome.CDS.1188	MEint885.genome.CDS.1256	MEint3864.genome.CDS.1443
group00118	Serine hydroxymethyltransferase (EC 2.1.2.1)	1	30		AAA024D14.genome.CDS.886	AAA027M14.genome.CDS.1145	AAA028E20.genome.CDS.1038	AAA028G02.genome.CDS.2670			AAA044N04.genome.CDS.1395	AAA044O16.genome.CDS.1907	AAA278O22.genome.CDS.1278	MEint1363.genome.CDS.1081;MEint1363.genome.CDS.1868	MEint2297.genome.CDS.2711		AAA027J17.genome.CDS.1515	AAA027L06.genome.CDS.2142	AAA028A23.genome.CDS.1194	AAA044D11.genome.CDS.1652	AAA278I18.genome.CDS.1168		MEint283.genome.CDS.1069	MEint4252.genome.CDS.2047	TBepi2057.genome.CDS.1580	TBepi2754.genome.CDS.2114	TBepi3207.genome.CDS.1829	TBepi3475.genome.CDS.1891		TBhypo2152.genome.CDS.1657			TBhypo680.genome.CDS.1625	acIB-AMD-6.genome.CDS.771	acIB-AMD-7.genome.CDS.1967	bin_7_acI-B2.genome.CDS.3084	BIN_10.genome.CDS.2050	MEint885.genome.CDS.1236;MEint885.genome.CDS.980	MEint3864.genome.CDS.1271
group00119	Undecaprenyl-phosphate N-acetylglucosaminyl 1-phosphate transferase (EC 2.7.8.-)	1	29		AAA024D14.genome.CDS.887	AAA027M14.genome.CDS.1144	AAA028E20.genome.CDS.1037				AAA044N04.genome.CDS.1396	AAA044O16.genome.CDS.1908	AAA278O22.genome.CDS.1277	MEint1363.genome.CDS.1080;MEint1363.genome.CDS.1869			AAA027J17.genome.CDS.1516	AAA027L06.genome.CDS.2141	AAA028A23.genome.CDS.1193	AAA044D11.genome.CDS.1653	AAA278I18.genome.CDS.1167		MEint283.genome.CDS.1070	MEint4252.genome.CDS.2046	TBepi2057.genome.CDS.1581	TBepi2754.genome.CDS.2115	TBepi3207.genome.CDS.1828	TBepi3475.genome.CDS.1890;TBepi3475.genome.CDS.1894		TBhypo2152.genome.CDS.1656	TBhypo3463.genome.CDS.2113		TBhypo680.genome.CDS.1624	acIB-AMD-6.genome.CDS.770	acIB-AMD-7.genome.CDS.978		BIN_10.genome.CDS.2051	MEint885.genome.CDS.1237;MEint885.genome.CDS.981	MEint3864.genome.CDS.1270
group00120	Phosphopantetheine adenylyltransferase (EC 2.7.7.3)	1	35	AAA023J06.genome.CDS.921	AAA024D14.genome.CDS.837		AAA028E20.genome.CDS.1529	AAA028G02.genome.CDS.2130	AAA028I14.genome.CDS.1356	AAA041L13.genome.CDS.1729	AAA044N04.genome.CDS.1616	AAA044O16.genome.CDS.2587	AAA278O22.genome.CDS.1495		MEint2297.genome.CDS.1597		AAA027J17.genome.CDS.1899	AAA027L06.genome.CDS.1841	AAA028A23.genome.CDS.1437	AAA044D11.genome.CDS.1469	AAA278I18.genome.CDS.1572	AB141P03.genome.CDS.1081	MEint283.genome.CDS.857	MEint4252.genome.CDS.1519	TBepi2057.genome.CDS.1504;TBepi2057.genome.CDS.1949	TBepi2754.genome.CDS.2491	TBepi3207.genome.CDS.2379	TBepi3475.genome.CDS.1025	TBepi4208.genome.CDS.1163	TBhypo2152.genome.CDS.762	TBhypo3463.genome.CDS.2254		TBhypo680.genome.CDS.1556	acIB-AMD-6.genome.CDS.663;acIB-AMD-6.genome.CDS.788	acIB-AMD-7.genome.CDS.1205;acIB-AMD-7.genome.CDS.1727	bin_7_acI-B2.genome.CDS.3441	BIN_10.genome.CDS.1734	MEint885.genome.CDS.1176	MEint3864.genome.CDS.974
group00121	Shikimate 5-dehydrogenase I alpha (EC 1.1.1.25)	0.9375	32		AAA024D14.genome.CDS.1376	AAA027M14.genome.CDS.1423	AAA028E20.genome.CDS.1229	AAA028G02.genome.CDS.2259	AAA028I14.genome.CDS.1197	AAA041L13.genome.CDS.1904	AAA044N04.genome.CDS.1749	AAA044O16.genome.CDS.2731	AAA278O22.genome.CDS.2143	MEint1363.genome.CDS.1768	MEint2297.genome.CDS.1400;MEint2297.genome.CDS.2543		AAA027J17.genome.CDS.1156	AAA027L06.genome.CDS.2431	AAA028A23.genome.CDS.856		AAA278I18.genome.CDS.1068	AB141P03.genome.CDS.1216	MEint283.genome.CDS.951		TBepi2057.genome.CDS.1590	TBepi2754.genome.CDS.1516	TBepi3207.genome.CDS.2493;TBepi3207.genome.CDS.2494		TBepi4208.genome.CDS.1803	TBhypo2152.genome.CDS.1303	TBhypo3463.genome.CDS.2301		TBhypo680.genome.CDS.2226	acIB-AMD-6.genome.CDS.707	acIB-AMD-7.genome.CDS.1020;acIB-AMD-7.genome.CDS.1895	bin_7_acI-B2.genome.CDS.2614	BIN_10.genome.CDS.2188	MEint885.genome.CDS.1532
group00122	UDP-N-acetylmuramoylalanine--D-glutamate ligase (EC 6.3.2.9)	1	30	AAA023J06.genome.CDS.1075	AAA024D14.genome.CDS.973	AAA027M14.genome.CDS.1305	AAA028E20.genome.CDS.1148		AAA028I14.genome.CDS.1078	AAA041L13.genome.CDS.1534			AAA278O22.genome.CDS.2195	MEint1363.genome.CDS.1632	MEint2297.genome.CDS.2652;MEint2297.genome.CDS.457	AAA023D18.genome.CDS.1547	AAA027J17.genome.CDS.320	AAA027L06.genome.CDS.1955		AAA044D11.genome.CDS.607	AAA278I18.genome.CDS.769		MEint283.genome.CDS.1193	MEint4252.genome.CDS.2095	TBepi2057.genome.CDS.1704	TBepi2754.genome.CDS.2010	TBepi3207.genome.CDS.1561	TBepi3475.genome.CDS.1788	TBepi4208.genome.CDS.1610	TBhypo2152.genome.CDS.1370	TBhypo3463.genome.CDS.1401		TBhypo680.genome.CDS.2386	acIB-AMD-6.genome.CDS.142		bin_7_acI-B2.genome.CDS.3378	BIN_10.genome.CDS.134	MEint885.genome.CDS.1077	MEint3864.genome.CDS.1176
group00123	Protein export cytoplasm protein SecA ATPase RNA helicase (TC 3.A.5.1.1)	1	30		AAA024D14.genome.CDS.1099	AAA027M14.genome.CDS.1060		AAA028G02.genome.CDS.2589			AAA044N04.genome.CDS.2197	AAA044O16.genome.CDS.2468		MEint1363.genome.CDS.942	MEint2297.genome.CDS.1897		AAA027J17.genome.CDS.1042	AAA027L06.genome.CDS.1247	AAA028A23.genome.CDS.998	AAA044D11.genome.CDS.2220;AAA044D11.genome.CDS.1596	AAA278I18.genome.CDS.1460	AB141P03.genome.CDS.1335	MEint283.genome.CDS.1442	MEint4252.genome.CDS.1493	TBepi2057.genome.CDS.1466	TBepi2754.genome.CDS.1573	TBepi3207.genome.CDS.2083	TBepi3475.genome.CDS.1864;TBepi3475.genome.CDS.1261	TBepi4208.genome.CDS.1252	TBhypo2152.genome.CDS.1296;TBhypo2152.genome.CDS.1681	TBhypo3463.genome.CDS.1499	TBhypo3838.genome.CDS.869	TBhypo680.genome.CDS.1370		acIB-AMD-7.genome.CDS.1092		BIN_10.genome.CDS.1852	MEint885.genome.CDS.1650
group00124	Aspartyl-tRNA(Asn) amidotransferase subunit A (EC 6.3.5.6) @ Glutamyl-tRNA(Gln) amidotransferase subunit A (EC 6.3.5.7)	1	30	AAA023J06.genome.CDS.981	AAA024D14.genome.CDS.1163	AAA027M14.genome.CDS.1497		AAA028G02.genome.CDS.2057		AAA041L13.genome.CDS.2674	AAA044N04.genome.CDS.1545	AAA044O16.genome.CDS.2517	AAA278O22.genome.CDS.1556	MEint1363.genome.CDS.1169	MEint2297.genome.CDS.1543		AAA027J17.genome.CDS.1628;AAA027J17.genome.CDS.1998	AAA027L06.genome.CDS.1595	AAA028A23.genome.CDS.1569		AAA278I18.genome.CDS.980		MEint283.genome.CDS.1280	MEint4252.genome.CDS.1180	TBepi2057.genome.CDS.1452	TBepi2754.genome.CDS.1414	TBepi3207.genome.CDS.2228;TBepi3207.genome.CDS.2452	TBepi3475.genome.CDS.1505	TBepi4208.genome.CDS.1864	TBhypo2152.genome.CDS.951	TBhypo3463.genome.CDS.1343		TBhypo680.genome.CDS.2253			bin_7_acI-B2.genome.CDS.3066	BIN_10.genome.CDS.1293	MEint885.genome.CDS.855	MEint3864.genome.CDS.852
group00125	COG1399 protein, clustered with ribosomal protein L32p	0.794118	34	AAA023J06.genome.CDS.919	AAA024D14.genome.CDS.835		AAA028E20.genome.CDS.1531	AAA028G02.genome.CDS.2132	AAA028I14.genome.CDS.1354	AAA041L13.genome.CDS.1727	AAA044N04.genome.CDS.1618	AAA044O16.genome.CDS.2589	AAA278O22.genome.CDS.334		MEint2297.genome.CDS.1599		AAA027J17.genome.CDS.893	AAA027L06.genome.CDS.1839	AAA028A23.genome.CDS.1435	AAA044D11.genome.CDS.1471	AAA278I18.genome.CDS.1570	AB141P03.genome.CDS.1079	MEint283.genome.CDS.855	MEint4252.genome.CDS.1521	TBepi2057.genome.CDS.1502	TBepi2754.genome.CDS.2493	TBepi3207.genome.CDS.2381	TBepi3475.genome.CDS.1027	TBepi4208.genome.CDS.1161	TBhypo2152.genome.CDS.1726	TBhypo3463.genome.CDS.2252		TBhypo680.genome.CDS.1554	acIB-AMD-6.genome.CDS.661;acIB-AMD-6.genome.CDS.790	acIB-AMD-7.genome.CDS.1729;acIB-AMD-7.genome.CDS.1207	bin_7_acI-B2.genome.CDS.3443	BIN_10.genome.CDS.1732	MEint885.genome.CDS.1178	MEint3864.genome.CDS.976
group00126	Magnesium and cobalt efflux protein CorC	1	30		AAA024D14.genome.CDS.1475		AAA028E20.genome.CDS.1160	AAA028G02.genome.CDS.1506	AAA028I14.genome.CDS.1528	AAA041L13.genome.CDS.1460	AAA044N04.genome.CDS.2418		AAA278O22.genome.CDS.1799	MEint1363.genome.CDS.1685	MEint2297.genome.CDS.1991		AAA027J17.genome.CDS.1832	AAA027L06.genome.CDS.1857	AAA028A23.genome.CDS.1239	AAA044D11.genome.CDS.1982		AB141P03.genome.CDS.1284	MEint283.genome.CDS.1005	MEint4252.genome.CDS.1773	TBepi2057.genome.CDS.1738		TBepi3207.genome.CDS.1360	TBepi3475.genome.CDS.1009	TBepi4208.genome.CDS.2035		TBhypo3463.genome.CDS.1529	TBhypo3838.genome.CDS.960	TBhypo680.genome.CDS.1431	acIB-AMD-6.genome.CDS.732;acIB-AMD-6.genome.CDS.864	acIB-AMD-7.genome.CDS.1828	bin_7_acI-B2.genome.CDS.3749	BIN_10.genome.CDS.1749	MEint885.genome.CDS.1362	MEint3864.genome.CDS.941
group00127	None Provided	0.5625	32	AAA023J06.genome.CDS.946	AAA024D14.genome.CDS.857		AAA028E20.genome.CDS.1804	AAA028G02.genome.CDS.2109	AAA028I14.genome.CDS.1379	AAA041L13.genome.CDS.1749	AAA044N04.genome.CDS.1596	AAA044O16.genome.CDS.2568	AAA278O22.genome.CDS.1505	MEint1363.genome.CDS.1489	MEint2297.genome.CDS.1576		AAA027J17.genome.CDS.1804	AAA027L06.genome.CDS.2077	AAA028A23.genome.CDS.1213	AAA044D11.genome.CDS.1642	AAA278I18.genome.CDS.68		MEint283.genome.CDS.1025	MEint4252.genome.CDS.1284	TBepi2057.genome.CDS.1418		TBepi3207.genome.CDS.1320	TBepi3475.genome.CDS.1554	TBepi4208.genome.CDS.1126	TBhypo2152.genome.CDS.1668	TBhypo3463.genome.CDS.1669	TBhypo3838.genome.CDS.647	TBhypo680.genome.CDS.1990	acIB-AMD-6.genome.CDS.870		bin_7_acI-B2.genome.CDS.3425	BIN_10.genome.CDS.1401	MEint885.genome.CDS.1671;MEint885.genome.CDS.925	MEint3864.genome.CDS.895
group00128	Transcription-repair coupling factor	1	30			AAA027M14.genome.CDS.1238	AAA028E20.genome.CDS.1350	AAA028G02.genome.CDS.1798		AAA041L13.genome.CDS.1949	AAA044N04.genome.CDS.2071	AAA044O16.genome.CDS.2190	AAA278O22.genome.CDS.2222	MEint1363.genome.CDS.1133	MEint2297.genome.CDS.1471	AAA023D18.genome.CDS.1387;AAA023D18.genome.CDS.1388	AAA027J17.genome.CDS.1426	AAA027L06.genome.CDS.2339	AAA028A23.genome.CDS.1106			AB141P03.genome.CDS.730	MEint283.genome.CDS.771	MEint4252.genome.CDS.2037	TBepi2057.genome.CDS.1432	TBepi2754.genome.CDS.1571	TBepi3207.genome.CDS.1857	TBepi3475.genome.CDS.1661	TBepi4208.genome.CDS.1772		TBhypo3463.genome.CDS.1378		TBhypo680.genome.CDS.1372		acIB-AMD-7.genome.CDS.1787	bin_7_acI-B2.genome.CDS.3754	BIN_10.genome.CDS.1659	MEint885.genome.CDS.1657;MEint885.genome.CDS.1173	MEint3864.genome.CDS.1237
group00129	Uracil phosphoribosyltransferase (EC 2.4.2.9) / Pyrimidine operon regulatory protein PyrR	1	33		AAA024D14.genome.CDS.1367	AAA027M14.genome.CDS.1432	AAA028E20.genome.CDS.1221	AAA028G02.genome.CDS.2268	AAA028I14.genome.CDS.1188	AAA041L13.genome.CDS.1895	AAA044N04.genome.CDS.1758	AAA044O16.genome.CDS.2740	AAA278O22.genome.CDS.2056	MEint1363.genome.CDS.1760	MEint2297.genome.CDS.1392;MEint2297.genome.CDS.2535		AAA027J17.genome.CDS.1961	AAA027L06.genome.CDS.2439	AAA028A23.genome.CDS.864		AAA278I18.genome.CDS.1077		MEint283.genome.CDS.960	MEint4252.genome.CDS.1667	TBepi2057.genome.CDS.1598	TBepi2754.genome.CDS.1509	TBepi3207.genome.CDS.2486	TBepi3475.genome.CDS.1959		TBhypo2152.genome.CDS.1353	TBhypo3463.genome.CDS.2294		TBhypo680.genome.CDS.2219	acIB-AMD-6.genome.CDS.1073;acIB-AMD-6.genome.CDS.716	acIB-AMD-7.genome.CDS.1029;acIB-AMD-7.genome.CDS.1904;acIB-AMD-7.genome.CDS.1368	bin_7_acI-B2.genome.CDS.2830	BIN_10.genome.CDS.2179		MEint3864.genome.CDS.1127
group00130	PFIG00823557: AC2 (Proteasome assembly chaperone) family	0.857143	7						AAA028I14.genome.CDS.1566	AAA041L13.genome.CDS.1806	AAA044N04.genome.CDS.1794		AAA278O22.genome.CDS.2021																								BIN_10.genome.CDS.2144	MEint885.genome.CDS.1133	MEint3864.genome.CDS.1482
group00131	DNA translocase FtsK	0.939394	33		AAA024D14.genome.CDS.862			AAA028G02.genome.CDS.2104	AAA028I14.genome.CDS.1384	AAA041L13.genome.CDS.1754	AAA044N04.genome.CDS.1591	AAA044O16.genome.CDS.2563	AAA278O22.genome.CDS.348	MEint1363.genome.CDS.1484	MEint2297.genome.CDS.2354		AAA027J17.genome.CDS.1809	AAA027L06.genome.CDS.2086	AAA028A23.genome.CDS.1208	AAA044D11.genome.CDS.1637	AAA278I18.genome.CDS.1029		MEint283.genome.CDS.1030;MEint283.genome.CDS.817	MEint4252.genome.CDS.1289	TBepi2057.genome.CDS.1414	TBepi2754.genome.CDS.1375	TBepi3207.genome.CDS.1324	TBepi3475.genome.CDS.1202	TBepi4208.genome.CDS.1411	TBhypo2152.genome.CDS.1095	TBhypo3463.genome.CDS.1665	TBhypo3838.genome.CDS.651;TBhypo3838.genome.CDS.652	TBhypo680.genome.CDS.1986	acIB-AMD-6.genome.CDS.990		bin_7_acI-B2.genome.CDS.3429	BIN_10.genome.CDS.1406	MEint885.genome.CDS.1666;MEint885.genome.CDS.930	MEint3864.genome.CDS.890
group00132	None Provided	0.6875	32	AAA023J06.genome.CDS.947	AAA024D14.genome.CDS.858		AAA028E20.genome.CDS.1803	AAA028G02.genome.CDS.2108	AAA028I14.genome.CDS.1380	AAA041L13.genome.CDS.1750	AAA044N04.genome.CDS.1595	AAA044O16.genome.CDS.2567	AAA278O22.genome.CDS.1506	MEint1363.genome.CDS.1488	MEint2297.genome.CDS.1575		AAA027J17.genome.CDS.1805	AAA027L06.genome.CDS.2078;AAA027L06.genome.CDS.2082	AAA028A23.genome.CDS.1212	AAA044D11.genome.CDS.1641	AAA278I18.genome.CDS.1033		MEint283.genome.CDS.1026	MEint4252.genome.CDS.1285	TBepi2057.genome.CDS.1417		TBepi3207.genome.CDS.1321	TBepi3475.genome.CDS.1553		TBhypo2152.genome.CDS.1669	TBhypo3463.genome.CDS.1668	TBhypo3838.genome.CDS.648	TBhypo680.genome.CDS.1989	acIB-AMD-6.genome.CDS.869		bin_7_acI-B2.genome.CDS.3426	BIN_10.genome.CDS.1402	MEint885.genome.CDS.1670;MEint885.genome.CDS.926	MEint3864.genome.CDS.894
group00133	ABC transporter, ATP-binding/permease protein	0.633333	30	AAA023J06.genome.CDS.1028;AAA023J06.genome.CDS.1033				AAA028G02.genome.CDS.2357	AAA028I14.genome.CDS.1147	AAA041L13.genome.CDS.2797;AAA041L13.genome.CDS.2085	AAA044N04.genome.CDS.2517	AAA044O16.genome.CDS.1456		MEint1363.genome.CDS.1328	MEint2297.genome.CDS.2109	AAA023D18.genome.CDS.294;AAA023D18.genome.CDS.1044		AAA027L06.genome.CDS.1519		AAA044D11.genome.CDS.1954			MEint283.genome.CDS.1316	MEint4252.genome.CDS.1209	TBepi2057.genome.CDS.1449;TBepi2057.genome.CDS.1755	TBepi2754.genome.CDS.1700	TBepi3207.genome.CDS.1463	TBepi3475.genome.CDS.943	TBepi4208.genome.CDS.1932	TBhypo2152.genome.CDS.1046	TBhypo3463.genome.CDS.2365			acIB-AMD-6.genome.CDS.605	acIB-AMD-7.genome.CDS.1337;acIB-AMD-7.genome.CDS.1644	bin_7_acI-B2.genome.CDS.3676	BIN_10.genome.CDS.1610		MEint3864.genome.CDS.1245
group00134	Phosphatidate cytidylyltransferase (EC 2.7.7.41)	1	30	AAA023J06.genome.CDS.996	AAA024D14.genome.CDS.1184	AAA027M14.genome.CDS.1481		AAA028G02.genome.CDS.2073		AAA041L13.genome.CDS.2361	AAA044N04.genome.CDS.1561	AAA044O16.genome.CDS.2533	AAA278O22.genome.CDS.1539	MEint1363.genome.CDS.1507	MEint2297.genome.CDS.1527;MEint2297.genome.CDS.2323	AAA023D18.genome.CDS.1347	AAA027J17.genome.CDS.1611	AAA027L06.genome.CDS.1578	AAA028A23.genome.CDS.1629		AAA278I18.genome.CDS.997		MEint283.genome.CDS.1339	MEint4252.genome.CDS.1247	TBepi2057.genome.CDS.1059	TBepi2754.genome.CDS.1399		TBepi3475.genome.CDS.1286	TBepi4208.genome.CDS.1299	TBhypo2152.genome.CDS.1131	TBhypo3463.genome.CDS.1362	TBhypo3838.genome.CDS.673	TBhypo680.genome.CDS.1884		acIB-AMD-7.genome.CDS.1932	bin_7_acI-B2.genome.CDS.2422	BIN_10.genome.CDS.1914	MEint885.genome.CDS.1581
group00135	None Provided	0.555556	27				AAA028E20.genome.CDS.1570				AAA044N04.genome.CDS.1325	AAA044O16.genome.CDS.2140	AAA278O22.genome.CDS.1330	MEint1363.genome.CDS.1826	MEint2297.genome.CDS.2068;MEint2297.genome.CDS.2628	AAA023D18.genome.CDS.1364	AAA027J17.genome.CDS.1766	AAA027L06.genome.CDS.2297			AAA278I18.genome.CDS.1619		MEint283.genome.CDS.924	MEint4252.genome.CDS.1713;MEint4252.genome.CDS.1903	TBepi2057.genome.CDS.1530	TBepi2754.genome.CDS.2041	TBepi3207.genome.CDS.1517	TBepi3475.genome.CDS.1638	TBepi4208.genome.CDS.1874	TBhypo2152.genome.CDS.1509	TBhypo3463.genome.CDS.1237	TBhypo3838.genome.CDS.601	TBhypo680.genome.CDS.1671			bin_7_acI-B2.genome.CDS.3220	BIN_10.genome.CDS.1555	MEint885.genome.CDS.1470	MEint3864.genome.CDS.1314
group00136	GTP pyrophosphokinase (EC 2.7.6.5), (p)ppGpp synthetase I	1	30			AAA027M14.genome.CDS.1414	AAA028E20.genome.CDS.1238	AAA028G02.genome.CDS.2250	AAA028I14.genome.CDS.1206	AAA041L13.genome.CDS.1913	AAA044N04.genome.CDS.1740	AAA044O16.genome.CDS.2722	AAA278O22.genome.CDS.2120	MEint1363.genome.CDS.1777	MEint2297.genome.CDS.2552		AAA027J17.genome.CDS.1147;AAA027J17.genome.CDS.1146	AAA027L06.genome.CDS.2422	AAA028A23.genome.CDS.847		AAA278I18.genome.CDS.1059	AB141P03.genome.CDS.1207		MEint4252.genome.CDS.1134	TBepi2057.genome.CDS.1799	TBepi2754.genome.CDS.2172		TBepi3475.genome.CDS.1120;TBepi3475.genome.CDS.1136	TBepi4208.genome.CDS.1814	TBhypo2152.genome.CDS.917		TBhypo3838.genome.CDS.768	TBhypo680.genome.CDS.2236		acIB-AMD-7.genome.CDS.1011	bin_7_acI-B2.genome.CDS.3973	BIN_10.genome.CDS.2197	MEint885.genome.CDS.1541	MEint3864.genome.CDS.822
group00137	NADH-ubiquinone oxidoreductase chain E (EC 1.6.5.3)	1	28			AAA027M14.genome.CDS.959	AAA028E20.genome.CDS.1481	AAA028G02.genome.CDS.1586		AAA041L13.genome.CDS.2035	AAA044N04.genome.CDS.2278		AAA278O22.genome.CDS.1956	MEint1363.genome.CDS.1254	MEint2297.genome.CDS.1731	AAA023D18.genome.CDS.1287	AAA027J17.genome.CDS.1746;AAA027J17.genome.CDS.1748	AAA027L06.genome.CDS.1391;AAA027L06.genome.CDS.192	AAA028A23.genome.CDS.1550	AAA044D11.genome.CDS.1352	AAA278I18.genome.CDS.1689	AB141P03.genome.CDS.1036		MEint4252.genome.CDS.1421;MEint4252.genome.CDS.2280		TBepi2754.genome.CDS.1648	TBepi3207.genome.CDS.1687	TBepi3475.genome.CDS.1744;TBepi3475.genome.CDS.1745	TBepi4208.genome.CDS.1947		TBhypo3463.genome.CDS.1985		TBhypo680.genome.CDS.1294	acIB-AMD-6.genome.CDS.291	acIB-AMD-7.genome.CDS.1410
group00138	Cysteine desulfurase (EC 2.8.1.7), SufS subfamily	0.787879	33	AAA023J06.genome.CDS.1036	AAA024D14.genome.CDS.1396			AAA028G02.genome.CDS.2360	AAA028I14.genome.CDS.1144	AAA041L13.genome.CDS.2800;AAA041L13.genome.CDS.2260	AAA044N04.genome.CDS.2514;AAA044N04.genome.CDS.2009	AAA044O16.genome.CDS.1453		MEint1363.genome.CDS.1331	MEint2297.genome.CDS.2106	AAA023D18.genome.CDS.1047	AAA027J17.genome.CDS.1368	AAA027L06.genome.CDS.1522;AAA027L06.genome.CDS.1896		AAA044D11.genome.CDS.1951			MEint283.genome.CDS.1319	MEint4252.genome.CDS.1206	TBepi2057.genome.CDS.1752	TBepi2754.genome.CDS.1697;TBepi2754.genome.CDS.2744	TBepi3207.genome.CDS.1466	TBepi3475.genome.CDS.1532;TBepi3475.genome.CDS.940	TBepi4208.genome.CDS.1935	TBhypo2152.genome.CDS.1043	TBhypo3463.genome.CDS.2362		TBhypo680.genome.CDS.2513	acIB-AMD-6.genome.CDS.608	acIB-AMD-7.genome.CDS.1334;acIB-AMD-7.genome.CDS.1641	bin_7_acI-B2.genome.CDS.3673	BIN_10.genome.CDS.1613
group00139	Glutamate synthase NADPH small chain (EC 1.4.1.13)	1	30						AAA028I14.genome.CDS.1110	AAA041L13.genome.CDS.1566	AAA044N04.genome.CDS.2480	AAA044O16.genome.CDS.1421	AAA278O22.genome.CDS.2327;AAA278O22.genome.CDS.2302	MEint1363.genome.CDS.1555	MEint2297.genome.CDS.1856	AAA023D18.genome.CDS.1079	AAA027J17.genome.CDS.1286	AAA027L06.genome.CDS.1929	AAA028A23.genome.CDS.1380	AAA044D11.genome.CDS.2315	AAA278I18.genome.CDS.1936;AAA278I18.genome.CDS.1969			MEint4252.genome.CDS.1315	TBepi2057.genome.CDS.1515	TBepi2754.genome.CDS.1664	TBepi3207.genome.CDS.1529	TBepi3475.genome.CDS.1305	TBepi4208.genome.CDS.1138	TBhypo2152.genome.CDS.1569	TBhypo3463.genome.CDS.1513		TBhypo680.genome.CDS.2353	acIB-AMD-6.genome.CDS.753	acIB-AMD-7.genome.CDS.1303	bin_7_acI-B2.genome.CDS.3639	BIN_10.genome.CDS.1900	MEint885.genome.CDS.904	MEint3864.genome.CDS.1373
group00140	Protein serine/threonine phosphatase PrpC, regulation of stationary phase	0.916667	36	AAA023J06.genome.CDS.804	AAA024D14.genome.CDS.951	AAA027M14.genome.CDS.1620	AAA028E20.genome.CDS.1661	AAA028G02.genome.CDS.1937	AAA028I14.genome.CDS.1021	AAA041L13.genome.CDS.2343	AAA044N04.genome.CDS.1892	AAA044O16.genome.CDS.1092	AAA278O22.genome.CDS.1358	MEint1363.genome.CDS.1034	MEint2297.genome.CDS.2739	AAA023D18.genome.CDS.87		AAA027L06.genome.CDS.1654	AAA028A23.genome.CDS.1458	AAA044D11.genome.CDS.1893	AAA278I18.genome.CDS.1402	AB141P03.genome.CDS.974	MEint283.genome.CDS.1078	MEint4252.genome.CDS.1301;MEint4252.genome.CDS.1993	TBepi2057.genome.CDS.1940	TBepi2754.genome.CDS.1753	TBepi3207.genome.CDS.2463		TBepi4208.genome.CDS.1563	TBhypo2152.genome.CDS.1718	TBhypo3463.genome.CDS.1645	TBhypo3838.genome.CDS.877	TBhypo680.genome.CDS.2341		acIB-AMD-7.genome.CDS.1039	bin_7_acI-B2.genome.CDS.2684;bin_7_acI-B2.genome.CDS.3567	BIN_10.genome.CDS.1617;BIN_10.genome.CDS.1616	MEint885.genome.CDS.1688	MEint3864.genome.CDS.1429
group00141	DNA polymerase I (EC 2.7.7.7)	1	32					AAA028G02.genome.CDS.1341	AAA028I14.genome.CDS.1119	AAA041L13.genome.CDS.1575	AAA044N04.genome.CDS.2489	AAA044O16.genome.CDS.1430	AAA278O22.genome.CDS.2337;AAA278O22.genome.CDS.2318	MEint1363.genome.CDS.1355	MEint2297.genome.CDS.1703	AAA023D18.genome.CDS.1070	AAA027J17.genome.CDS.1282	AAA027L06.genome.CDS.1925	AAA028A23.genome.CDS.1384	AAA044D11.genome.CDS.1543	AAA278I18.genome.CDS.1765		MEint283.genome.CDS.1397	MEint4252.genome.CDS.1306	TBepi2057.genome.CDS.1972;TBepi2057.genome.CDS.1506	TBepi2754.genome.CDS.1673	TBepi3207.genome.CDS.1490	TBepi3475.genome.CDS.1148	TBepi4208.genome.CDS.1147	TBhypo2152.genome.CDS.1450	TBhypo3463.genome.CDS.2007		TBhypo680.genome.CDS.2060;TBhypo680.genome.CDS.2059	acIB-AMD-6.genome.CDS.204	acIB-AMD-7.genome.CDS.1321	bin_7_acI-B2.genome.CDS.3648	BIN_10.genome.CDS.1909	MEint885.genome.CDS.1392
group00142	ABC transporter ATP-binding protein	1	33	AAA023J06.genome.CDS.1215	AAA024D14.genome.CDS.1135	AAA027M14.genome.CDS.1103		AAA028G02.genome.CDS.2630		AAA041L13.genome.CDS.1497	AAA044N04.genome.CDS.2357	AAA044O16.genome.CDS.1593	AAA278O22.genome.CDS.1589	MEint1363.genome.CDS.1067	MEint2297.genome.CDS.2493	AAA023D18.genome.CDS.1133	AAA027J17.genome.CDS.1915	AAA027L06.genome.CDS.1438;AAA027L06.genome.CDS.1439	AAA028A23.genome.CDS.1343	AAA044D11.genome.CDS.1805	AAA278I18.genome.CDS.1802			MEint4252.genome.CDS.1561;MEint4252.genome.CDS.1702	TBepi2057.genome.CDS.1773	TBepi2754.genome.CDS.1545	TBepi3207.genome.CDS.1874	TBepi3475.genome.CDS.1579	TBepi4208.genome.CDS.1704		TBhypo3463.genome.CDS.1545	TBhypo3838.genome.CDS.735	TBhypo680.genome.CDS.2196	acIB-AMD-6.genome.CDS.1061		bin_7_acI-B2.genome.CDS.2094;bin_7_acI-B2.genome.CDS.3036	BIN_10.genome.CDS.1568	MEint885.genome.CDS.1458	MEint3864.genome.CDS.1070
group00143	Deoxyuridine 5-triphosphate nucleotidohydrolase (EC 3.6.1.23)	1	36	AAA023J06.genome.CDS.899	AAA024D14.genome.CDS.811		AAA028E20.genome.CDS.1733	AAA028G02.genome.CDS.2154	AAA028I14.genome.CDS.1297	AAA041L13.genome.CDS.1871;AAA041L13.genome.CDS.2903	AAA044N04.genome.CDS.1644	AAA044O16.genome.CDS.2617	AAA278O22.genome.CDS.2356	MEint1363.genome.CDS.1108	MEint2297.genome.CDS.1620	AAA023D18.genome.CDS.1307		AAA027L06.genome.CDS.2056		AAA044D11.genome.CDS.1488	AAA278I18.genome.CDS.1309	AB141P03.genome.CDS.1163	MEint283.genome.CDS.878	MEint4252.genome.CDS.1579	TBepi2057.genome.CDS.967	TBepi2754.genome.CDS.2570	TBepi3207.genome.CDS.2397	TBepi3475.genome.CDS.1232	TBepi4208.genome.CDS.1328	TBhypo2152.genome.CDS.1263	TBhypo3463.genome.CDS.2237	TBhypo3838.genome.CDS.471	TBhypo680.genome.CDS.2584	acIB-AMD-6.genome.CDS.934		bin_7_acI-B2.genome.CDS.2084;bin_7_acI-B2.genome.CDS.2244;bin_7_acI-B2.genome.CDS.2364;bin_7_acI-B2.genome.CDS.3463	BIN_10.genome.CDS.1717	MEint885.genome.CDS.1194	MEint3864.genome.CDS.991
group00144	None Provided	0.366667	30	AAA023J06.genome.CDS.1087	AAA024D14.genome.CDS.1121	AAA027M14.genome.CDS.1092		AAA028G02.genome.CDS.2608		AAA041L13.genome.CDS.1514	AAA044N04.genome.CDS.2341	AAA044O16.genome.CDS.2445	AAA278O22.genome.CDS.1602		MEint2297.genome.CDS.1877			AAA027L06.genome.CDS.2257	AAA028A23.genome.CDS.900	AAA044D11.genome.CDS.1254	AAA278I18.genome.CDS.1114	AB141P03.genome.CDS.900		MEint4252.genome.CDS.2180	TBepi2057.genome.CDS.1112	TBepi2754.genome.CDS.1475	TBepi3207.genome.CDS.1420	TBepi3475.genome.CDS.1402	TBepi4208.genome.CDS.1977	TBhypo2152.genome.CDS.1587	TBhypo3463.genome.CDS.1873	TBhypo3838.genome.CDS.705		acIB-AMD-6.genome.CDS.817	acIB-AMD-7.genome.CDS.1073;acIB-AMD-7.genome.CDS.1983	bin_7_acI-B2.genome.CDS.3725	BIN_10.genome.CDS.1134	MEint885.genome.CDS.1726	MEint3864.genome.CDS.28
group00145	UDP-N-acetylmuramate--alanine ligase (EC 6.3.2.8)	1	28			AAA027M14.genome.CDS.1302	AAA028E20.genome.CDS.1151	AAA028G02.genome.CDS.2438	AAA028I14.genome.CDS.1081	AAA041L13.genome.CDS.1537		AAA044O16.genome.CDS.1392	AAA278O22.genome.CDS.2198	MEint1363.genome.CDS.1635	MEint2297.genome.CDS.1827;MEint2297.genome.CDS.2649		AAA027J17.genome.CDS.1309	AAA027L06.genome.CDS.1952		AAA044D11.genome.CDS.1774	AAA278I18.genome.CDS.1744		MEint283.genome.CDS.888	MEint4252.genome.CDS.2092	TBepi2057.genome.CDS.1812	TBepi2754.genome.CDS.2007	TBepi3207.genome.CDS.1558	TBepi3475.genome.CDS.1785	TBepi4208.genome.CDS.1607		TBhypo3463.genome.CDS.1404;TBhypo3463.genome.CDS.2272		TBhypo680.genome.CDS.2383	acIB-AMD-6.genome.CDS.686			BIN_10.genome.CDS.1245	MEint885.genome.CDS.1080	MEint3864.genome.CDS.1179
group00146	Metal-dependent hydrolase YbeY, involved in rRNA and/or ribosome maturation and assembly	1	31		AAA024D14.genome.CDS.1474		AAA028E20.genome.CDS.1159	AAA028G02.genome.CDS.1505	AAA028I14.genome.CDS.1529	AAA041L13.genome.CDS.1461	AAA044N04.genome.CDS.2419		AAA278O22.genome.CDS.1800	MEint1363.genome.CDS.1686	MEint2297.genome.CDS.1990		AAA027J17.genome.CDS.1831	AAA027L06.genome.CDS.1858	AAA028A23.genome.CDS.1238	AAA044D11.genome.CDS.1983	AAA278I18.genome.CDS.1588	AB141P03.genome.CDS.1285	MEint283.genome.CDS.1006	MEint4252.genome.CDS.1774	TBepi2057.genome.CDS.1739	TBepi2754.genome.CDS.2262	TBepi3207.genome.CDS.1361		TBepi4208.genome.CDS.2036		TBhypo3463.genome.CDS.1530		TBhypo680.genome.CDS.1805	acIB-AMD-6.genome.CDS.733;acIB-AMD-6.genome.CDS.863	acIB-AMD-7.genome.CDS.1827	bin_7_acI-B2.genome.CDS.3750	BIN_10.genome.CDS.1750	MEint885.genome.CDS.1363;MEint885.genome.CDS.1480	MEint3864.genome.CDS.940
group00147	Heat-inducible transcription repressor HrcA	1	30		AAA024D14.genome.CDS.1469		AAA028E20.genome.CDS.1154	AAA028G02.genome.CDS.1500	AAA028I14.genome.CDS.1534	AAA041L13.genome.CDS.1466	AAA044N04.genome.CDS.2389		AAA278O22.genome.CDS.1804	MEint1363.genome.CDS.1798;MEint1363.genome.CDS.1691	MEint2297.genome.CDS.1985			AAA027L06.genome.CDS.1863	AAA028A23.genome.CDS.1233	AAA044D11.genome.CDS.1988	AAA278I18.genome.CDS.1593		MEint283.genome.CDS.1011		TBepi2057.genome.CDS.1745	TBepi2754.genome.CDS.2267	TBepi3207.genome.CDS.1982	TBepi3475.genome.CDS.1439		TBhypo2152.genome.CDS.1540	TBhypo3463.genome.CDS.1535	TBhypo3838.genome.CDS.593	TBhypo680.genome.CDS.1800	acIB-AMD-6.genome.CDS.738;acIB-AMD-6.genome.CDS.858	acIB-AMD-7.genome.CDS.1135		BIN_10.genome.CDS.1755	MEint885.genome.CDS.1475	MEint3864.genome.CDS.1188;MEint3864.genome.CDS.935
group00148	Homoserine kinase (EC 2.7.1.39)	1	32		AAA024D14.genome.CDS.880	AAA027M14.genome.CDS.1152	AAA028E20.genome.CDS.1044	AAA028G02.genome.CDS.2664			AAA044N04.genome.CDS.1389	AAA044O16.genome.CDS.1901	AAA278O22.genome.CDS.1284	MEint1363.genome.CDS.1087;MEint1363.genome.CDS.1862	MEint2297.genome.CDS.2704		AAA027J17.genome.CDS.1509	AAA027L06.genome.CDS.2148	AAA028A23.genome.CDS.1200	AAA044D11.genome.CDS.2180	AAA278I18.genome.CDS.1174		MEint283.genome.CDS.1144	MEint4252.genome.CDS.1175		TBepi2754.genome.CDS.2139	TBepi3207.genome.CDS.2320	TBepi3475.genome.CDS.1063	TBepi4208.genome.CDS.1310	TBhypo2152.genome.CDS.1332		TBhypo3838.genome.CDS.928	TBhypo680.genome.CDS.2023	acIB-AMD-6.genome.CDS.777	acIB-AMD-7.genome.CDS.1799;acIB-AMD-7.genome.CDS.1973	bin_7_acI-B2.genome.CDS.3258	BIN_10.genome.CDS.1326	MEint885.genome.CDS.1275;MEint885.genome.CDS.974	MEint3864.genome.CDS.1277
group00149	HNH endonuclease family protein	0.969697	33	AAA023J06.genome.CDS.1209	AAA024D14.genome.CDS.1141	AAA027M14.genome.CDS.1107		AAA028G02.genome.CDS.2635		AAA041L13.genome.CDS.1490	AAA044N04.genome.CDS.2364	AAA044O16.genome.CDS.1599	AAA278O22.genome.CDS.1584	MEint1363.genome.CDS.1063	MEint2297.genome.CDS.2487	AAA023D18.genome.CDS.1138	AAA027J17.genome.CDS.1909	AAA027L06.genome.CDS.1432	AAA028A23.genome.CDS.1349	AAA044D11.genome.CDS.1810	AAA278I18.genome.CDS.1797			MEint4252.genome.CDS.1565	TBepi2057.genome.CDS.1842	TBepi2754.genome.CDS.1548	TBepi3207.genome.CDS.1872	TBepi3475.genome.CDS.1584	TBepi4208.genome.CDS.1070;TBepi4208.genome.CDS.1699	TBhypo2152.genome.CDS.1129	TBhypo3463.genome.CDS.1543	TBhypo3838.genome.CDS.739	TBhypo680.genome.CDS.2192;TBhypo680.genome.CDS.2193			bin_7_acI-B2.genome.CDS.2097;bin_7_acI-B2.genome.CDS.3039	BIN_10.genome.CDS.1574	MEint885.genome.CDS.1452	MEint3864.genome.CDS.1076
group00150	Aspartate carbamoyltransferase (EC 2.1.3.2)	1	32		AAA024D14.genome.CDS.1366	AAA027M14.genome.CDS.1433	AAA028E20.genome.CDS.1220	AAA028G02.genome.CDS.2269	AAA028I14.genome.CDS.1187	AAA041L13.genome.CDS.1894	AAA044N04.genome.CDS.1759	AAA044O16.genome.CDS.2741	AAA278O22.genome.CDS.2055	MEint1363.genome.CDS.1759	MEint2297.genome.CDS.1391;MEint2297.genome.CDS.2534		AAA027J17.genome.CDS.1960	AAA027L06.genome.CDS.2440	AAA028A23.genome.CDS.865		AAA278I18.genome.CDS.1078		MEint283.genome.CDS.961	MEint4252.genome.CDS.1668	TBepi2057.genome.CDS.1599	TBepi2754.genome.CDS.1508	TBepi3207.genome.CDS.2485	TBepi3475.genome.CDS.1960		TBhypo2152.genome.CDS.1354	TBhypo3463.genome.CDS.2293		TBhypo680.genome.CDS.2218	acIB-AMD-6.genome.CDS.1072;acIB-AMD-6.genome.CDS.717	acIB-AMD-7.genome.CDS.1030;acIB-AMD-7.genome.CDS.1369	bin_7_acI-B2.genome.CDS.2831	BIN_10.genome.CDS.2178		MEint3864.genome.CDS.1126
group00151	Translation elongation factor P	1	30		AAA024D14.genome.CDS.1370	AAA027M14.genome.CDS.1429	AAA028E20.genome.CDS.1224	AAA028G02.genome.CDS.2265	AAA028I14.genome.CDS.1191	AAA041L13.genome.CDS.1898	AAA044N04.genome.CDS.1755	AAA044O16.genome.CDS.2737	AAA278O22.genome.CDS.2059	MEint1363.genome.CDS.1763	MEint2297.genome.CDS.1395;MEint2297.genome.CDS.2538		AAA027J17.genome.CDS.1162	AAA027L06.genome.CDS.2436	AAA028A23.genome.CDS.861		AAA278I18.genome.CDS.1074		MEint283.genome.CDS.957		TBepi2057.genome.CDS.1596	TBepi2754.genome.CDS.1511	TBepi3207.genome.CDS.2488			TBhypo2152.genome.CDS.1351	TBhypo3463.genome.CDS.2296		TBhypo680.genome.CDS.2221	acIB-AMD-6.genome.CDS.1076;acIB-AMD-6.genome.CDS.713	acIB-AMD-7.genome.CDS.1026;acIB-AMD-7.genome.CDS.1901;acIB-AMD-7.genome.CDS.1365	bin_7_acI-B2.genome.CDS.778	BIN_10.genome.CDS.2182
group00152	Succinyl-CoA ligase ADP-forming alpha chain (EC 6.2.1.5)	1	30		AAA024D14.genome.CDS.1041	AAA027M14.genome.CDS.993	AAA028E20.genome.CDS.951	AAA028G02.genome.CDS.2516		AAA041L13.genome.CDS.1650	AAA044N04.genome.CDS.2127	AAA044O16.genome.CDS.1643	AAA278O22.genome.CDS.2350	MEint1363.genome.CDS.1027	MEint2297.genome.CDS.2196;MEint2297.genome.CDS.2690	AAA023D18.genome.CDS.1178		AAA027L06.genome.CDS.1792	AAA028A23.genome.CDS.1027	AAA044D11.genome.CDS.1204		AB141P03.genome.CDS.1104	MEint283.genome.CDS.977	MEint4252.genome.CDS.1617	TBepi2057.genome.CDS.1032	TBepi2754.genome.CDS.1623	TBepi3207.genome.CDS.2419	TBepi3475.genome.CDS.1169	TBepi4208.genome.CDS.1354	TBhypo2152.genome.CDS.1096	TBhypo3463.genome.CDS.1746	TBhypo3838.genome.CDS.564	TBhypo680.genome.CDS.1320	acIB-AMD-6.genome.CDS.980			BIN_10.genome.CDS.1596		MEint3864.genome.CDS.910
group00153	Seryl-tRNA synthetase (EC 6.1.1.11)	1	32	AAA023J06.genome.CDS.807	AAA024D14.genome.CDS.954	AAA027M14.genome.CDS.1617	AAA028E20.genome.CDS.1664	AAA028G02.genome.CDS.1940	AAA028I14.genome.CDS.1018	AAA041L13.genome.CDS.2340	AAA044N04.genome.CDS.1889	AAA044O16.genome.CDS.2495	AAA278O22.genome.CDS.1355		MEint2297.genome.CDS.2742	AAA023D18.genome.CDS.844		AAA027L06.genome.CDS.1651	AAA028A23.genome.CDS.1455		AAA278I18.genome.CDS.1405	AB141P03.genome.CDS.971	MEint283.genome.CDS.1081	MEint4252.genome.CDS.2258	TBepi2057.genome.CDS.1563	TBepi2754.genome.CDS.1755	TBepi3207.genome.CDS.2461		TBepi4208.genome.CDS.1594	TBhypo2152.genome.CDS.1720	TBhypo3463.genome.CDS.1643	TBhypo3838.genome.CDS.875	TBhypo680.genome.CDS.2339		acIB-AMD-7.genome.CDS.1042	bin_7_acI-B2.genome.CDS.2686;bin_7_acI-B2.genome.CDS.3570	BIN_10.genome.CDS.1614	MEint885.genome.CDS.1690	MEint3864.genome.CDS.1427
group00154	hypothetical protein	0.857143	28			AAA027M14.genome.CDS.1052		AAA028G02.genome.CDS.2581			AAA044N04.genome.CDS.2191	AAA044O16.genome.CDS.2476		MEint1363.genome.CDS.950	MEint2297.genome.CDS.1905;MEint2297.genome.CDS.2685		AAA027J17.genome.CDS.1034	AAA027L06.genome.CDS.1239			AAA278I18.genome.CDS.1468	AB141P03.genome.CDS.1300	MEint283.genome.CDS.1085	MEint4252.genome.CDS.1485	TBepi2057.genome.CDS.1978	TBepi2754.genome.CDS.1581	TBepi3207.genome.CDS.1842	TBepi3475.genome.CDS.1210	TBepi4208.genome.CDS.1507;TBepi4208.genome.CDS.1424	TBhypo2152.genome.CDS.1300	TBhypo3463.genome.CDS.1805		TBhypo680.genome.CDS.1362	acIB-AMD-6.genome.CDS.547	acIB-AMD-7.genome.CDS.1084	bin_7_acI-B2.genome.CDS.2701	BIN_10.genome.CDS.1844	MEint885.genome.CDS.1099;MEint885.genome.CDS.1642
group00155	CDP-diacylglycerol--glycerol-3-phosphate 3-phosphatidyltransferase (EC 2.7.8.5)	1	31	AAA023J06.genome.CDS.948	AAA024D14.genome.CDS.859		AAA028E20.genome.CDS.1802	AAA028G02.genome.CDS.2107	AAA028I14.genome.CDS.1381	AAA041L13.genome.CDS.1751	AAA044N04.genome.CDS.1594	AAA044O16.genome.CDS.2566	AAA278O22.genome.CDS.1507	MEint1363.genome.CDS.1487	MEint2297.genome.CDS.1574		AAA027J17.genome.CDS.1806	AAA027L06.genome.CDS.2079	AAA028A23.genome.CDS.1211	AAA044D11.genome.CDS.1640	AAA278I18.genome.CDS.1032		MEint283.genome.CDS.1027	MEint4252.genome.CDS.1286	TBepi2057.genome.CDS.1416		TBepi3207.genome.CDS.1322	TBepi3475.genome.CDS.1552		TBhypo2152.genome.CDS.1670	TBhypo3463.genome.CDS.1667	TBhypo3838.genome.CDS.649	TBhypo680.genome.CDS.1988	acIB-AMD-6.genome.CDS.994		bin_7_acI-B2.genome.CDS.3427	BIN_10.genome.CDS.1403	MEint885.genome.CDS.1669;MEint885.genome.CDS.927	MEint3864.genome.CDS.893
group00156	Aspartyl-tRNA(Asn) amidotransferase subunit B (EC 6.3.5.6) @ Glutamyl-tRNA(Gln) amidotransferase subunit B (EC 6.3.5.7)	1	32	AAA023J06.genome.CDS.982	AAA024D14.genome.CDS.1164	AAA027M14.genome.CDS.1496		AAA028G02.genome.CDS.2058		AAA041L13.genome.CDS.2675	AAA044N04.genome.CDS.1546	AAA044O16.genome.CDS.2518	AAA278O22.genome.CDS.1555	MEint1363.genome.CDS.1170	MEint2297.genome.CDS.1542		AAA027J17.genome.CDS.1627	AAA027L06.genome.CDS.1594	AAA028A23.genome.CDS.1568	AAA044D11.genome.CDS.2233	AAA278I18.genome.CDS.981		MEint283.genome.CDS.1281	MEint4252.genome.CDS.1568	TBepi2057.genome.CDS.1453	TBepi2754.genome.CDS.1413	TBepi3207.genome.CDS.2227;TBepi3207.genome.CDS.2453	TBepi3475.genome.CDS.1506	TBepi4208.genome.CDS.1865	TBhypo2152.genome.CDS.1464	TBhypo3463.genome.CDS.1342;TBhypo3463.genome.CDS.1348		TBhypo680.genome.CDS.2252	acIB-AMD-6.genome.CDS.1047		bin_7_acI-B2.genome.CDS.3067	BIN_10.genome.CDS.194;BIN_10.genome.CDS.1295	MEint885.genome.CDS.856
group00157	FIG004453: protein YceG like	1	31		AAA024D14.genome.CDS.1377	AAA027M14.genome.CDS.1422	AAA028E20.genome.CDS.1230	AAA028G02.genome.CDS.2258	AAA028I14.genome.CDS.1198	AAA041L13.genome.CDS.1905	AAA044N04.genome.CDS.1748	AAA044O16.genome.CDS.2730	AAA278O22.genome.CDS.981	MEint1363.genome.CDS.1769	MEint2297.genome.CDS.1401;MEint2297.genome.CDS.2544		AAA027J17.genome.CDS.1155	AAA027L06.genome.CDS.2430	AAA028A23.genome.CDS.855		AAA278I18.genome.CDS.1067	AB141P03.genome.CDS.1215	MEint283.genome.CDS.950		TBepi2057.genome.CDS.1589	TBepi2754.genome.CDS.1517	TBepi3207.genome.CDS.2495	TBepi3475.genome.CDS.1495	TBepi4208.genome.CDS.1804		TBhypo3463.genome.CDS.2302		TBhypo680.genome.CDS.2227	acIB-AMD-6.genome.CDS.706	acIB-AMD-7.genome.CDS.1894;acIB-AMD-7.genome.CDS.1019	bin_7_acI-B2.genome.CDS.2613	BIN_10.genome.CDS.2189	MEint885.genome.CDS.1533
group00158	Putative Holliday junction resolvase YqgF	0.580645	31		AAA024D14.genome.CDS.1378	AAA027M14.genome.CDS.1421	AAA028E20.genome.CDS.1231	AAA028G02.genome.CDS.2257	AAA028I14.genome.CDS.1199	AAA041L13.genome.CDS.1906	AAA044N04.genome.CDS.1747	AAA044O16.genome.CDS.2729	AAA278O22.genome.CDS.2141	MEint1363.genome.CDS.1770	MEint2297.genome.CDS.1402;MEint2297.genome.CDS.2545		AAA027J17.genome.CDS.1154	AAA027L06.genome.CDS.2429	AAA028A23.genome.CDS.854		AAA278I18.genome.CDS.1066	AB141P03.genome.CDS.1214	MEint283.genome.CDS.949			TBepi2754.genome.CDS.1518	TBepi3207.genome.CDS.2496	TBepi3475.genome.CDS.1496	TBepi4208.genome.CDS.1805	TBhypo2152.genome.CDS.926	TBhypo3463.genome.CDS.2303		TBhypo680.genome.CDS.2228	acIB-AMD-6.genome.CDS.705	acIB-AMD-7.genome.CDS.1893;acIB-AMD-7.genome.CDS.1018	bin_7_acI-B2.genome.CDS.2612	BIN_10.genome.CDS.2190	MEint885.genome.CDS.1534
group00159	Ribosome recycling factor	1	30	AAA023J06.genome.CDS.995	AAA024D14.genome.CDS.1177	AAA027M14.genome.CDS.1482		AAA028G02.genome.CDS.2072		AAA041L13.genome.CDS.2360	AAA044N04.genome.CDS.1560	AAA044O16.genome.CDS.2532	AAA278O22.genome.CDS.1540	MEint1363.genome.CDS.1508	MEint2297.genome.CDS.1528;MEint2297.genome.CDS.2322	AAA023D18.genome.CDS.1348	AAA027J17.genome.CDS.1612	AAA027L06.genome.CDS.1579	AAA028A23.genome.CDS.1630		AAA278I18.genome.CDS.996		MEint283.genome.CDS.1338	MEint4252.genome.CDS.1246	TBepi2057.genome.CDS.1058	TBepi2754.genome.CDS.1400		TBepi3475.genome.CDS.1847	TBepi4208.genome.CDS.1300	TBhypo2152.genome.CDS.1084	TBhypo3463.genome.CDS.1361	TBhypo3838.genome.CDS.672	TBhypo680.genome.CDS.1885		acIB-AMD-7.genome.CDS.1931	bin_7_acI-B2.genome.CDS.2423	BIN_10.genome.CDS.1915	MEint885.genome.CDS.1580
group00160	Uridine monophosphate kinase (EC 2.7.4.22)	1	29	AAA023J06.genome.CDS.994	AAA024D14.genome.CDS.1176	AAA027M14.genome.CDS.1483		AAA028G02.genome.CDS.2071		AAA041L13.genome.CDS.2359	AAA044N04.genome.CDS.1559	AAA044O16.genome.CDS.2531	AAA278O22.genome.CDS.1541	MEint1363.genome.CDS.1509	MEint2297.genome.CDS.1529;MEint2297.genome.CDS.2321	AAA023D18.genome.CDS.1349	AAA027J17.genome.CDS.1613	AAA027L06.genome.CDS.1580	AAA028A23.genome.CDS.1631		AAA278I18.genome.CDS.995		MEint283.genome.CDS.1337	MEint4252.genome.CDS.1245	TBepi2057.genome.CDS.1057	TBepi2754.genome.CDS.1401		TBepi3475.genome.CDS.1848	TBepi4208.genome.CDS.1301	TBhypo2152.genome.CDS.1083	TBhypo3463.genome.CDS.1360	TBhypo3838.genome.CDS.671			acIB-AMD-7.genome.CDS.1930	bin_7_acI-B2.genome.CDS.2424	BIN_10.genome.CDS.1916	MEint885.genome.CDS.1579
group00161	Cell division protein FtsH (EC 3.4.24.-)	0.967742	31		AAA024D14.genome.CDS.1260	AAA027M14.genome.CDS.917	AAA028E20.genome.CDS.1518	AAA028G02.genome.CDS.1633		AAA041L13.genome.CDS.2290	AAA044N04.genome.CDS.2235	AAA044O16.genome.CDS.2110	AAA278O22.genome.CDS.2280	MEint1363.genome.CDS.1884	MEint2297.genome.CDS.1773;MEint2297.genome.CDS.2588	AAA023D18.genome.CDS.765		AAA027L06.genome.CDS.1349		AAA044D11.genome.CDS.1307	AAA278I18.genome.CDS.1526	AB141P03.genome.CDS.1228	MEint283.genome.CDS.782	MEint4252.genome.CDS.1466	TBepi2057.genome.CDS.1634;TBepi2057.genome.CDS.1411	TBepi2754.genome.CDS.2545	TBepi3207.genome.CDS.1906	TBepi3475.genome.CDS.1593	TBepi4208.genome.CDS.1376	TBhypo2152.genome.CDS.1798	TBhypo3463.genome.CDS.2086	TBhypo3838.genome.CDS.822	TBhypo680.genome.CDS.2445		acIB-AMD-7.genome.CDS.1502	bin_7_acI-B2.genome.CDS.2437	BIN_10.genome.CDS.1886
group00162	FIG005666: putative helicase	1	33					AAA028G02.genome.CDS.2311	AAA028I14.genome.CDS.1576	AAA041L13.genome.CDS.1797	AAA044N04.genome.CDS.1803	AAA044O16.genome.CDS.1500	AAA278O22.genome.CDS.2012		MEint2297.genome.CDS.1405		AAA027J17.genome.CDS.1973;AAA027J17.genome.CDS.1969	AAA027L06.genome.CDS.2284	AAA028A23.genome.CDS.906	AAA044D11.genome.CDS.1259	AAA278I18.genome.CDS.1120	AB141P03.genome.CDS.894	MEint283.genome.CDS.1303	MEint4252.genome.CDS.2175	TBepi2057.genome.CDS.1117	TBepi2754.genome.CDS.1469	TBepi3207.genome.CDS.1426	TBepi3475.genome.CDS.1408	TBepi4208.genome.CDS.1971	TBhypo2152.genome.CDS.1593	TBhypo3463.genome.CDS.1879	TBhypo3838.genome.CDS.700		acIB-AMD-6.genome.CDS.811	acIB-AMD-7.genome.CDS.1079;acIB-AMD-7.genome.CDS.1740	bin_7_acI-B2.genome.CDS.3719	BIN_10.genome.CDS.1140;BIN_10.genome.CDS.1141	MEint885.genome.CDS.1543	MEint3864.genome.CDS.1564;MEint3864.genome.CDS.801
group00163	DNA polymerase III delta subunit (EC 2.7.7.7)	0.965517	29	AAA023J06.genome.CDS.973	AAA024D14.genome.CDS.1155			AAA028G02.genome.CDS.1487		AAA041L13.genome.CDS.1717	AAA044N04.genome.CDS.1537		AAA278O22.genome.CDS.1808	MEint1363.genome.CDS.1803	MEint2297.genome.CDS.1980				AAA028A23.genome.CDS.1229	AAA044D11.genome.CDS.1994	AAA278I18.genome.CDS.1597		MEint283.genome.CDS.1015		TBepi2057.genome.CDS.1160	TBepi2754.genome.CDS.2271	TBepi3207.genome.CDS.2372	TBepi3475.genome.CDS.1371;TBepi3475.genome.CDS.1443	TBepi4208.genome.CDS.1281	TBhypo2152.genome.CDS.1535	TBhypo3463.genome.CDS.1847	TBhypo3838.genome.CDS.589	TBhypo680.genome.CDS.2613	acIB-AMD-6.genome.CDS.742;acIB-AMD-6.genome.CDS.854	acIB-AMD-7.genome.CDS.1139	bin_7_acI-B2.genome.CDS.3296	BIN_10.genome.CDS.1205	MEint885.genome.CDS.1154	MEint3864.genome.CDS.1193
group00164	LSU ribosomal protein L21p	1	29	AAA023J06.genome.CDS.974	AAA024D14.genome.CDS.1156	AAA027M14.genome.CDS.1503		AAA028G02.genome.CDS.2051		AAA041L13.genome.CDS.1718	AAA044N04.genome.CDS.1538	AAA044O16.genome.CDS.2511	AAA278O22.genome.CDS.1562	MEint1363.genome.CDS.1162	MEint2297.genome.CDS.2373		AAA027J17.genome.CDS.1685	AAA027L06.genome.CDS.1406	AAA028A23.genome.CDS.1635	AAA044D11.genome.CDS.1567	AAA278I18.genome.CDS.973		MEint283.genome.CDS.904	MEint4252.genome.CDS.1750	TBepi2057.genome.CDS.1475	TBepi2754.genome.CDS.1419	TBepi3207.genome.CDS.2233	TBepi3475.genome.CDS.1886	TBepi4208.genome.CDS.1857	TBhypo2152.genome.CDS.1754		TBhypo3838.genome.CDS.772	TBhypo680.genome.CDS.2258			bin_7_acI-B2.genome.CDS.3061	BIN_10.genome.CDS.1287	MEint885.genome.CDS.1005	MEint3864.genome.CDS.846
group00165	ATP-dependent Clp protease ATP-binding subunit ClpX	1	30	AAA023J06.genome.CDS.1331	AAA024D14.genome.CDS.1523;AAA024D14.genome.CDS.1546			AAA028G02.genome.CDS.2646		AAA041L13.genome.CDS.1480	AAA044N04.genome.CDS.2375	AAA044O16.genome.CDS.1610	AAA278O22.genome.CDS.1573	MEint1363.genome.CDS.1151	MEint2297.genome.CDS.2362	AAA023D18.genome.CDS.1151	AAA027J17.genome.CDS.1696	AAA027L06.genome.CDS.1417	AAA028A23.genome.CDS.1361	AAA044D11.genome.CDS.2244	AAA278I18.genome.CDS.1787		MEint283.genome.CDS.1224	MEint4252.genome.CDS.1739	TBepi2057.genome.CDS.1869	TBepi2754.genome.CDS.2319	TBepi3207.genome.CDS.1810		TBepi4208.genome.CDS.1332	TBhypo2152.genome.CDS.1379	TBhypo3463.genome.CDS.2184	TBhypo3838.genome.CDS.926	TBhypo680.genome.CDS.2270			bin_7_acI-B2.genome.CDS.3049	BIN_10.genome.CDS.2063	MEint885.genome.CDS.1635	MEint3864.genome.CDS.1354
group00166	Ribonuclease III (EC 3.1.26.3)	1	34	AAA023J06.genome.CDS.918	AAA024D14.genome.CDS.834		AAA028E20.genome.CDS.1715	AAA028G02.genome.CDS.2133	AAA028I14.genome.CDS.1353	AAA041L13.genome.CDS.1725	AAA044N04.genome.CDS.1620	AAA044O16.genome.CDS.2590	AAA278O22.genome.CDS.336		MEint2297.genome.CDS.1601		AAA027J17.genome.CDS.1895	AAA027L06.genome.CDS.1837	AAA028A23.genome.CDS.1433	AAA044D11.genome.CDS.1472	AAA278I18.genome.CDS.1568	AB141P03.genome.CDS.1077	MEint283.genome.CDS.853		TBepi2057.genome.CDS.1500	TBepi2754.genome.CDS.1083	TBepi3207.genome.CDS.2382	TBepi3475.genome.CDS.1029	TBepi4208.genome.CDS.1160	TBhypo2152.genome.CDS.1725	TBhypo3463.genome.CDS.966		TBhypo680.genome.CDS.252;TBhypo680.genome.CDS.2601	acIB-AMD-6.genome.CDS.792;acIB-AMD-6.genome.CDS.117	acIB-AMD-7.genome.CDS.1731;acIB-AMD-7.genome.CDS.1209	bin_7_acI-B2.genome.CDS.1383	BIN_10.genome.CDS.1731	MEint885.genome.CDS.1180	MEint3864.genome.CDS.977
group00167	Ribose 5-phosphate isomerase B (EC 5.3.1.6) / Galactose 6-phosphate isomerase	0.925926	27	AAA023J06.genome.CDS.1205	AAA024D14.genome.CDS.1525			AAA028G02.genome.CDS.2639		AAA041L13.genome.CDS.1486	AAA044N04.genome.CDS.2368	AAA044O16.genome.CDS.1603	AAA278O22.genome.CDS.1580	MEint1363.genome.CDS.1059	MEint2297.genome.CDS.2483	AAA023D18.genome.CDS.1142	AAA027J17.genome.CDS.1905	AAA027L06.genome.CDS.1427;AAA027L06.genome.CDS.1420	AAA028A23.genome.CDS.1353	AAA044D11.genome.CDS.2251	AAA278I18.genome.CDS.1793					TBepi2754.genome.CDS.1551	TBepi3207.genome.CDS.1869		TBepi4208.genome.CDS.1074	TBhypo2152.genome.CDS.1125	TBhypo3463.genome.CDS.753		TBhypo680.genome.CDS.2189			bin_7_acI-B2.genome.CDS.2101;bin_7_acI-B2.genome.CDS.3043	BIN_10.genome.CDS.1953;BIN_10.genome.CDS.1578		MEint3864.genome.CDS.1081
group00168	Glutamate 5-kinase (EC 2.7.2.11) / RNA-binding C-terminal domain PUA	1	31	AAA023J06.genome.CDS.977	AAA024D14.genome.CDS.1159	AAA027M14.genome.CDS.1500		AAA028G02.genome.CDS.2054		AAA041L13.genome.CDS.1721	AAA044N04.genome.CDS.1541	AAA044O16.genome.CDS.2514	AAA278O22.genome.CDS.1559	MEint1363.genome.CDS.1165	MEint2297.genome.CDS.2376		AAA027J17.genome.CDS.1682	AAA027L06.genome.CDS.1403;AAA027L06.genome.CDS.1599	AAA028A23.genome.CDS.1638	AAA044D11.genome.CDS.1570	AAA278I18.genome.CDS.976		MEint283.genome.CDS.1276	MEint4252.genome.CDS.1184	TBepi2057.genome.CDS.1450;TBepi2057.genome.CDS.1472	TBepi2754.genome.CDS.1416	TBepi3207.genome.CDS.2230	TBepi3475.genome.CDS.1889	TBepi4208.genome.CDS.1860	TBhypo2152.genome.CDS.953	TBhypo3463.genome.CDS.1345	TBhypo3838.genome.CDS.775	TBhypo680.genome.CDS.2255			bin_7_acI-B2.genome.CDS.3064	BIN_10.genome.CDS.1290		MEint3864.genome.CDS.849
group00169	Pyrroline-5-carboxylate reductase (EC 1.5.1.2)	1	30		AAA024D14.genome.CDS.1245	AAA027M14.genome.CDS.933	AAA028E20.genome.CDS.1295	AAA028G02.genome.CDS.1615		AAA041L13.genome.CDS.2746	AAA044N04.genome.CDS.2251	AAA044O16.genome.CDS.2484		MEint1363.genome.CDS.1419;MEint1363.genome.CDS.1715	MEint2297.genome.CDS.1758;MEint2297.genome.CDS.2716	AAA023D18.genome.CDS.1415	AAA027J17.genome.CDS.1819	AAA027L06.genome.CDS.1364		AAA044D11.genome.CDS.1326	AAA278I18.genome.CDS.1540	AB141P03.genome.CDS.1010		MEint4252.genome.CDS.1447	TBepi2057.genome.CDS.1826	TBepi2754.genome.CDS.2051	TBepi3207.genome.CDS.1920		TBepi4208.genome.CDS.1636	TBhypo2152.genome.CDS.272	TBhypo3463.genome.CDS.1766	TBhypo3838.genome.CDS.836	TBhypo680.genome.CDS.2430		acIB-AMD-7.genome.CDS.1359;acIB-AMD-7.genome.CDS.1256	bin_7_acI-B2.genome.CDS.3394	BIN_10.genome.CDS.176
group00170	tRNA (Guanine37-N1) -methyltransferase (EC 2.1.1.31)	1	30	AAA023J06.genome.CDS.909	AAA024D14.genome.CDS.825		AAA028E20.genome.CDS.1724	AAA028G02.genome.CDS.2143	AAA028I14.genome.CDS.1306	AAA041L13.genome.CDS.2810	AAA044N04.genome.CDS.1630	AAA044O16.genome.CDS.2600			MEint2297.genome.CDS.1610	AAA023D18.genome.CDS.1303		AAA027L06.genome.CDS.2060	AAA028A23.genome.CDS.822	AAA044D11.genome.CDS.1483	AAA278I18.genome.CDS.1305	AB141P03.genome.CDS.1167	MEint283.genome.CDS.882		TBepi2057.genome.CDS.963	TBepi2754.genome.CDS.2564	TBepi3207.genome.CDS.2393	TBepi3475.genome.CDS.1431	TBepi4208.genome.CDS.1323	TBhypo2152.genome.CDS.336;TBhypo2152.genome.CDS.335	TBhypo3463.genome.CDS.2241		TBhypo680.genome.CDS.2590	acIB-AMD-6.genome.CDS.930		bin_7_acI-B2.genome.CDS.1396	BIN_10.genome.CDS.1721	MEint885.genome.CDS.1190	MEint3864.genome.CDS.987
group00171	Chromosome (plasmid) partitioning protein ParB	0.9	30	AAA023J06.genome.CDS.785	AAA024D14.genome.CDS.932	AAA027M14.genome.CDS.1377	AAA028E20.genome.CDS.1642	AAA028G02.genome.CDS.1915	AAA028I14.genome.CDS.1431	AAA041L13.genome.CDS.2120	AAA044N04.genome.CDS.1911	AAA044O16.genome.CDS.2318	AAA278O22.genome.CDS.2246	MEint1363.genome.CDS.1879	MEint2297.genome.CDS.2037;MEint2297.genome.CDS.2610	AAA023D18.genome.CDS.813	AAA027J17.genome.CDS.1564	AAA027L06.genome.CDS.1308	AAA028A23.genome.CDS.1530	AAA044D11.genome.CDS.1866	AAA278I18.genome.CDS.1374	AB141P03.genome.CDS.1003	MEint283.genome.CDS.1432	MEint4252.genome.CDS.2191		TBepi2754.genome.CDS.2781	TBepi3207.genome.CDS.2149	TBepi3475.genome.CDS.1628	TBepi4208.genome.CDS.1491		TBhypo3463.genome.CDS.2481	TBhypo3838.genome.CDS.841	TBhypo680.genome.CDS.2117				BIN_10.genome.CDS.1444
group00172	UDP-N-acetylglucosamine--N-acetylmuramyl-(pentapeptide) pyrophosphoryl-undecaprenol N-acetylglucosamine transferase (EC 2.4.1.227)	1	29			AAA027M14.genome.CDS.1303	AAA028E20.genome.CDS.1150	AAA028G02.genome.CDS.2437	AAA028I14.genome.CDS.1080	AAA041L13.genome.CDS.1536		AAA044O16.genome.CDS.1391	AAA278O22.genome.CDS.2197	MEint1363.genome.CDS.1634	MEint2297.genome.CDS.1826;MEint2297.genome.CDS.2650		AAA027J17.genome.CDS.1310	AAA027L06.genome.CDS.1953		AAA044D11.genome.CDS.1773	AAA278I18.genome.CDS.1743		MEint283.genome.CDS.887	MEint4252.genome.CDS.2093	TBepi2057.genome.CDS.1811	TBepi2754.genome.CDS.2008	TBepi3207.genome.CDS.1559	TBepi3475.genome.CDS.1786	TBepi4208.genome.CDS.1608		TBhypo3463.genome.CDS.1403;TBhypo3463.genome.CDS.2273		TBhypo680.genome.CDS.2384	acIB-AMD-6.genome.CDS.685		bin_7_acI-B2.genome.CDS.3376	BIN_10.genome.CDS.1244	MEint885.genome.CDS.1079	MEint3864.genome.CDS.1178
group00173	None Provided	0.4375	16			AAA027M14.genome.CDS.1562		AAA028G02.genome.CDS.1523				AAA044O16.genome.CDS.2070;AAA044O16.genome.CDS.2057			MEint2297.genome.CDS.2228		AAA027J17.genome.CDS.1179	AAA027L06.genome.CDS.1988;AAA027L06.genome.CDS.2393	AAA028A23.genome.CDS.1116					MEint4252.genome.CDS.1862			TBepi3207.genome.CDS.1974				TBhypo3463.genome.CDS.1556;TBhypo3463.genome.CDS.1945					bin_7_acI-B2.genome.CDS.2514;bin_7_acI-B2.genome.CDS.2578			MEint3864.genome.CDS.1157
group00174	Multimodular transpeptidase-transglycosylase (EC 2.4.1.129) (EC 3.4.-.-)	1	30	AAA023J06.genome.CDS.774	AAA024D14.genome.CDS.921	AAA027M14.genome.CDS.1388	AAA028E20.genome.CDS.1631	AAA028G02.genome.CDS.1904	AAA028I14.genome.CDS.1468	AAA041L13.genome.CDS.2131	AAA044N04.genome.CDS.1922	AAA044O16.genome.CDS.2310	AAA278O22.genome.CDS.2257		MEint2297.genome.CDS.2621	AAA023D18.genome.CDS.824	AAA027J17.genome.CDS.1576	AAA027L06.genome.CDS.2097	AAA028A23.genome.CDS.1622	AAA044D11.genome.CDS.1877	AAA278I18.genome.CDS.1385	AB141P03.genome.CDS.991	MEint283.genome.CDS.1420	MEint4252.genome.CDS.1504		TBepi2754.genome.CDS.2769			TBepi4208.genome.CDS.1450	TBhypo2152.genome.CDS.1808		TBhypo3838.genome.CDS.916	TBhypo680.genome.CDS.2106		acIB-AMD-7.genome.CDS.1723;acIB-AMD-7.genome.CDS.1809	bin_7_acI-B2.genome.CDS.3547	BIN_10.genome.CDS.1764	MEint885.genome.CDS.1607
group00175	Arginyl-tRNA synthetase (EC 6.1.1.19)	1	31		AAA024D14.genome.CDS.876	AAA027M14.genome.CDS.1156	AAA028E20.genome.CDS.1048	AAA028G02.genome.CDS.2660			AAA044N04.genome.CDS.1385	AAA044O16.genome.CDS.1897	AAA278O22.genome.CDS.1288	MEint1363.genome.CDS.1091;MEint1363.genome.CDS.1858	MEint2297.genome.CDS.2700		AAA027J17.genome.CDS.1505	AAA027L06.genome.CDS.2152	AAA028A23.genome.CDS.362	AAA044D11.genome.CDS.2184	AAA278I18.genome.CDS.1178		MEint283.genome.CDS.1148	MEint4252.genome.CDS.1317;MEint4252.genome.CDS.1179		TBepi2754.genome.CDS.2143	TBepi3207.genome.CDS.1291	TBepi3475.genome.CDS.1312		TBhypo2152.genome.CDS.1733	TBhypo3463.genome.CDS.1366		TBhypo680.genome.CDS.2019	acIB-AMD-6.genome.CDS.781	acIB-AMD-7.genome.CDS.1803	bin_7_acI-B2.genome.CDS.1203;bin_7_acI-B2.genome.CDS.1202		MEint885.genome.CDS.1279;MEint885.genome.CDS.970	MEint3864.genome.CDS.1281
group00176	Ribosomal-protein-S5p-alanine acetyltransferase	0.733333	30	AAA023J06.genome.CDS.1403		AAA027M14.genome.CDS.1223	AAA028E20.genome.CDS.1363	AAA028G02.genome.CDS.1812		AAA041L13.genome.CDS.1936	AAA044N04.genome.CDS.2058	AAA044O16.genome.CDS.2204	AAA278O22.genome.CDS.2236	MEint1363.genome.CDS.1529	MEint2297.genome.CDS.2528;MEint2297.genome.CDS.1485	AAA023D18.genome.CDS.1401	AAA027J17.genome.CDS.1412					AB141P03.genome.CDS.716	MEint283.genome.CDS.1061;MEint283.genome.CDS.1219	MEint4252.genome.CDS.1806	TBepi2057.genome.CDS.1321	TBepi2754.genome.CDS.2099;TBepi2754.genome.CDS.1706	TBepi3207.genome.CDS.2444;TBepi3207.genome.CDS.2479	TBepi3475.genome.CDS.1548	TBepi4208.genome.CDS.1990	TBhypo2152.genome.CDS.1008			TBhypo680.genome.CDS.2034		acIB-AMD-7.genome.CDS.1615;acIB-AMD-7.genome.CDS.1387	bin_7_acI-B2.genome.CDS.3908	BIN_10.genome.CDS.1673
group00177	Phosphate transport system regulatory protein PhoU	1	25	AAA023J06.genome.CDS.1415	AAA024D14.genome.CDS.1189			AAA028G02.genome.CDS.1862	AAA028I14.genome.CDS.818		AAA044N04.genome.CDS.1464	AAA044O16.genome.CDS.2253	AAA278O22.genome.CDS.1840	MEint1363.genome.CDS.1190	MEint2297.genome.CDS.1805	AAA023D18.genome.CDS.1227	AAA027J17.genome.CDS.1782	AAA027L06.genome.CDS.984	AAA028A23.genome.CDS.1331	AAA044D11.genome.CDS.1226	AAA278I18.genome.CDS.1662			MEint4252.genome.CDS.1876	TBepi2057.genome.CDS.1660	TBepi2754.genome.CDS.1898	TBepi3207.genome.CDS.1727	TBepi3475.genome.CDS.969			TBhypo3463.genome.CDS.1689				acIB-AMD-7.genome.CDS.1880		BIN_10.genome.CDS.1305	MEint885.genome.CDS.1616	MEint3864.genome.CDS.1502
group00178	Polyphosphate kinase (EC 2.7.4.1)	1	24		AAA024D14.genome.CDS.1590;AAA024D14.genome.CDS.1619		AAA028E20.genome.CDS.1774	AAA028G02.genome.CDS.1853		AAA041L13.genome.CDS.2242	AAA044N04.genome.CDS.2027	AAA044O16.genome.CDS.2244	AAA278O22.genome.CDS.1836		MEint2297.genome.CDS.1921;MEint2297.genome.CDS.2166	AAA023D18.genome.CDS.1236				AAA044D11.genome.CDS.49	AAA278I18.genome.CDS.1653	AB141P03.genome.CDS.672		MEint4252.genome.CDS.2209	TBepi2057.genome.CDS.1078	TBepi2754.genome.CDS.1890	TBepi3207.genome.CDS.1719			TBhypo2152.genome.CDS.1374	TBhypo3463.genome.CDS.1516		TBhypo680.genome.CDS.1497			bin_7_acI-B2.genome.CDS.2431;bin_7_acI-B2.genome.CDS.2621	BIN_10.genome.CDS.1809
group00179	Methionine ABC transporter ATP-binding protein	0.441176	34			AAA027M14.genome.CDS.1251	AAA028E20.genome.CDS.1335	AAA028G02.genome.CDS.1786	AAA028I14.genome.CDS.1324	AAA041L13.genome.CDS.2424	AAA044N04.genome.CDS.2081	AAA044O16.genome.CDS.2179		MEint1363.genome.CDS.1142	MEint2297.genome.CDS.1459	AAA023D18.genome.CDS.1513	AAA027J17.genome.CDS.1436	AAA027L06.genome.CDS.2328	AAA028A23.genome.CDS.1095			AB141P03.genome.CDS.741	MEint283.genome.CDS.754	MEint4252.genome.CDS.1841	TBepi2057.genome.CDS.1977	TBepi2754.genome.CDS.2361	TBepi3207.genome.CDS.2035	TBepi3475.genome.CDS.1541	TBepi4208.genome.CDS.1750	TBhypo2152.genome.CDS.1064	TBhypo3463.genome.CDS.2094		TBhypo680.genome.CDS.2297	acIB-AMD-6.genome.CDS.1102	acIB-AMD-7.genome.CDS.1228	bin_7_acI-B2.genome.CDS.2478;bin_7_acI-B2.genome.CDS.2974;bin_7_acI-B2.genome.CDS.3496;bin_7_acI-B2.genome.CDS.4053	BIN_10.genome.CDS.1451	MEint885.genome.CDS.1163;MEint885.genome.CDS.1206	MEint3864.genome.CDS.1227
group00180	ABC-type multidrug transport system, permease component	0.382353	34			AAA027M14.genome.CDS.1252	AAA028E20.genome.CDS.1334	AAA028G02.genome.CDS.1785	AAA028I14.genome.CDS.1325	AAA041L13.genome.CDS.2423	AAA044N04.genome.CDS.2082	AAA044O16.genome.CDS.2178		MEint1363.genome.CDS.1143	MEint2297.genome.CDS.1458	AAA023D18.genome.CDS.1501	AAA027J17.genome.CDS.1437	AAA027L06.genome.CDS.2327	AAA028A23.genome.CDS.1094			AB141P03.genome.CDS.742	MEint283.genome.CDS.753	MEint4252.genome.CDS.1840	TBepi2057.genome.CDS.1909	TBepi2754.genome.CDS.2360	TBepi3207.genome.CDS.2034	TBepi3475.genome.CDS.1542	TBepi4208.genome.CDS.1749	TBhypo2152.genome.CDS.1063	TBhypo3463.genome.CDS.2095		TBhypo680.genome.CDS.2298	acIB-AMD-6.genome.CDS.1101	acIB-AMD-7.genome.CDS.1229	bin_7_acI-B2.genome.CDS.2479;bin_7_acI-B2.genome.CDS.2973;bin_7_acI-B2.genome.CDS.3497;bin_7_acI-B2.genome.CDS.4052	BIN_10.genome.CDS.1452	MEint885.genome.CDS.1162;MEint885.genome.CDS.1207	MEint3864.genome.CDS.1226
group00181	Xaa-Pro aminopeptidase (EC 3.4.11.9)	0.966667	30	AAA023J06.genome.CDS.813	AAA024D14.genome.CDS.961		AAA028E20.genome.CDS.1672	AAA028G02.genome.CDS.1949	AAA028I14.genome.CDS.1010	AAA041L13.genome.CDS.2470	AAA044N04.genome.CDS.1881	AAA044O16.genome.CDS.2503	AAA278O22.genome.CDS.1347		MEint2297.genome.CDS.2753;MEint2297.genome.CDS.2389	AAA023D18.genome.CDS.855;AAA023D18.genome.CDS.1471	AAA027J17.genome.CDS.1982	AAA027L06.genome.CDS.1645	AAA028A23.genome.CDS.1448		AAA278I18.genome.CDS.1410	AB141P03.genome.CDS.964	MEint283.genome.CDS.942	MEint4252.genome.CDS.2254	TBepi2057.genome.CDS.1555	TBepi2754.genome.CDS.1763	TBepi3207.genome.CDS.1882		TBepi4208.genome.CDS.1088		TBhypo3463.genome.CDS.1482	TBhypo3838.genome.CDS.680	TBhypo680.genome.CDS.2331		acIB-AMD-7.genome.CDS.1048	bin_7_acI-B2.genome.CDS.3948	BIN_10.genome.CDS.1704
group00182	Rod shape-determining protein RodA	1	32			AAA027M14.genome.CDS.1505	AAA028E20.genome.CDS.1009	AAA028G02.genome.CDS.2049	AAA028I14.genome.CDS.1174	AAA041L13.genome.CDS.1471	AAA044N04.genome.CDS.2384	AAA044O16.genome.CDS.2509	AAA278O22.genome.CDS.1564	MEint1363.genome.CDS.1160	MEint2297.genome.CDS.2371		AAA027J17.genome.CDS.1687	AAA027L06.genome.CDS.1408	AAA028A23.genome.CDS.1370	AAA044D11.genome.CDS.2235	AAA278I18.genome.CDS.971		MEint283.genome.CDS.902;MEint283.genome.CDS.906	MEint4252.genome.CDS.1748	TBepi2057.genome.CDS.1477	TBepi2754.genome.CDS.1421	TBepi3207.genome.CDS.2235	TBepi3475.genome.CDS.1884	TBepi4208.genome.CDS.1743;TBepi4208.genome.CDS.1855	TBhypo2152.genome.CDS.1756	TBhypo3463.genome.CDS.1257	TBhypo3838.genome.CDS.770	TBhypo680.genome.CDS.2260	acIB-AMD-6.genome.CDS.1080		bin_7_acI-B2.genome.CDS.3059	BIN_10.genome.CDS.1817	MEint885.genome.CDS.1007
group00183	3-oxoacyl-acyl-carrier protein reductase (EC 1.1.1.100)	0.909091	22	AAA023J06.genome.CDS.1025		AAA027M14.genome.CDS.833	AAA028E20.genome.CDS.1448	AAA028G02.genome.CDS.2354	AAA028I14.genome.CDS.1150	AAA041L13.genome.CDS.2082	AAA044N04.genome.CDS.2520	AAA044O16.genome.CDS.1459	AAA278O22.genome.CDS.1969		MEint2297.genome.CDS.2045;MEint2297.genome.CDS.2405	AAA023D18.genome.CDS.1018				AAA044D11.genome.CDS.1957				MEint4252.genome.CDS.1212	TBepi2057.genome.CDS.1447	TBepi2754.genome.CDS.1702	TBepi3207.genome.CDS.1461	TBepi3475.genome.CDS.945	TBepi4208.genome.CDS.1930	TBhypo2152.genome.CDS.1048	TBhypo3463.genome.CDS.2367					bin_7_acI-B2.genome.CDS.3678
group00184	Anthranilate synthase, aminase component (EC 4.1.3.27)	1	27			AAA027M14.genome.CDS.1283		AAA028G02.genome.CDS.2426	AAA028I14.genome.CDS.1100	AAA041L13.genome.CDS.1556		AAA044O16.genome.CDS.1411	AAA278O22.genome.CDS.2293	MEint1363.genome.CDS.1565	MEint2297.genome.CDS.1846	AAA023D18.genome.CDS.1088	AAA027J17.genome.CDS.1296	AAA027L06.genome.CDS.1939	AAA028A23.genome.CDS.1697		AAA278I18.genome.CDS.1756		MEint283.genome.CDS.1110		TBepi2057.genome.CDS.1216	TBepi2754.genome.CDS.1655	TBepi3207.genome.CDS.1539	TBepi3475.genome.CDS.1763	TBepi4208.genome.CDS.1545	TBhypo2152.genome.CDS.1567	TBhypo3463.genome.CDS.2154		TBhypo680.genome.CDS.2364	acIB-AMD-6.genome.CDS.911		bin_7_acI-B2.genome.CDS.3630	BIN_10.genome.CDS.2067	MEint885.genome.CDS.896	MEint3864.genome.CDS.1381
group00185	Cell division inhibitor	1	32		AAA024D14.genome.CDS.1465			AAA028G02.genome.CDS.2200	AAA028I14.genome.CDS.1252	AAA041L13.genome.CDS.2376	AAA044N04.genome.CDS.1691	AAA044O16.genome.CDS.2663	AAA278O22.genome.CDS.2077	MEint1363.genome.CDS.1386	MEint2297.genome.CDS.1956;MEint2297.genome.CDS.2312		AAA027J17.genome.CDS.1217	AAA027L06.genome.CDS.2218	AAA028A23.genome.CDS.1155	AAA044D11.genome.CDS.1535	AAA278I18.genome.CDS.1348		MEint283.genome.CDS.1514	MEint4252.genome.CDS.1831	TBepi2057.genome.CDS.1310	TBepi2754.genome.CDS.2206	TBepi3207.genome.CDS.2136	TBepi3475.genome.CDS.1866	TBepi4208.genome.CDS.1742	TBhypo2152.genome.CDS.937	TBhypo3463.genome.CDS.2382		TBhypo680.genome.CDS.1402		acIB-AMD-7.genome.CDS.1755	bin_7_acI-B2.genome.CDS.3340;bin_7_acI-B2.genome.CDS.3995	BIN_10.genome.CDS.2116	MEint885.genome.CDS.1547;MEint885.genome.CDS.860	MEint3864.genome.CDS.1372
group00186	Glutamyl-tRNA synthetase (EC 6.1.1.17) @ Glutamyl-tRNA(Gln) synthetase (EC 6.1.1.24)	1	33	AAA023J06.genome.CDS.1480	AAA024D14.genome.CDS.1477		AAA028E20.genome.CDS.1162	AAA028G02.genome.CDS.1509	AAA028I14.genome.CDS.1526	AAA041L13.genome.CDS.1458	AAA044N04.genome.CDS.2416	AAA044O16.genome.CDS.2103	AAA278O22.genome.CDS.1796	MEint1363.genome.CDS.1682	MEint2297.genome.CDS.1994;MEint2297.genome.CDS.2268		AAA027J17.genome.CDS.1834	AAA027L06.genome.CDS.1855	AAA028A23.genome.CDS.1241	AAA044D11.genome.CDS.1979	AAA278I18.genome.CDS.1586	AB141P03.genome.CDS.1282	MEint283.genome.CDS.1003	MEint4252.genome.CDS.1770			TBepi3207.genome.CDS.1358	TBepi3475.genome.CDS.1011	TBepi4208.genome.CDS.979		TBhypo3463.genome.CDS.1392	TBhypo3838.genome.CDS.958	TBhypo680.genome.CDS.1429	acIB-AMD-6.genome.CDS.730;acIB-AMD-6.genome.CDS.866	acIB-AMD-7.genome.CDS.1830	bin_7_acI-B2.genome.CDS.3747	BIN_10.genome.CDS.1747	MEint885.genome.CDS.1360	MEint3864.genome.CDS.943
group00187	Solanesyl diphosphate synthase (EC 2.5.1.11)	1	31			AAA027M14.genome.CDS.969	AAA028E20.genome.CDS.1471	AAA028G02.genome.CDS.1576		AAA041L13.genome.CDS.2025	AAA044N04.genome.CDS.2288	AAA044O16.genome.CDS.2380	AAA278O22.genome.CDS.1946	MEint1363.genome.CDS.1264	MEint2297.genome.CDS.1721	AAA023D18.genome.CDS.1276	AAA027J17.genome.CDS.1736	AAA027L06.genome.CDS.1958	AAA028A23.genome.CDS.1292	AAA044D11.genome.CDS.1362	AAA278I18.genome.CDS.1826	AB141P03.genome.CDS.1046	MEint283.genome.CDS.1267	MEint4252.genome.CDS.1825;MEint4252.genome.CDS.2290	TBepi2057.genome.CDS.1834	TBepi2754.genome.CDS.2074	TBepi3207.genome.CDS.1860	TBepi3475.genome.CDS.1734	TBepi4208.genome.CDS.1710	TBhypo2152.genome.CDS.1180	TBhypo3463.genome.CDS.1788			acIB-AMD-6.genome.CDS.831;acIB-AMD-6.genome.CDS.896		bin_7_acI-B2.genome.CDS.2060;bin_7_acI-B2.genome.CDS.3416	BIN_10.genome.CDS.1386
group00188	Diaminopimelate epimerase (EC 5.1.1.7)	0.967742	31	AAA023J06.genome.CDS.894	AAA024D14.genome.CDS.816		AAA028E20.genome.CDS.1728	AAA028G02.genome.CDS.2148	AAA028I14.genome.CDS.1302	AAA041L13.genome.CDS.1876	AAA044N04.genome.CDS.1639	AAA044O16.genome.CDS.2611		MEint1363.genome.CDS.1103	MEint2297.genome.CDS.1615		AAA027J17.genome.CDS.1797	AAA027L06.genome.CDS.2070	AAA028A23.genome.CDS.1220	AAA044D11.genome.CDS.1649	AAA278I18.genome.CDS.1041		MEint283.genome.CDS.1019	MEint4252.genome.CDS.1277;MEint4252.genome.CDS.2050	TBepi2057.genome.CDS.1577	TBepi2754.genome.CDS.2111	TBepi3207.genome.CDS.1950		TBepi4208.genome.CDS.1373	TBhypo2152.genome.CDS.1660			TBhypo680.genome.CDS.1628	acIB-AMD-6.genome.CDS.879	acIB-AMD-7.genome.CDS.1150	bin_7_acI-B2.genome.CDS.3080	BIN_10.genome.CDS.1391	MEint885.genome.CDS.1679	MEint3864.genome.CDS.1105;MEint3864.genome.CDS.1210
group00189	23S rRNA (Uracil-5-) -methyltransferase RumA (EC 2.1.1.-)	0.470588	34		AAA024D14.genome.CDS.807		AAA028E20.genome.CDS.1737	AAA028G02.genome.CDS.2159	AAA028I14.genome.CDS.1293	AAA041L13.genome.CDS.1867	AAA044N04.genome.CDS.1648	AAA044O16.genome.CDS.2621		MEint1363.genome.CDS.1112	MEint2297.genome.CDS.1624	AAA023D18.genome.CDS.1311		AAA027L06.genome.CDS.2052	AAA028A23.genome.CDS.1669	AAA044D11.genome.CDS.1492	AAA278I18.genome.CDS.1313	AB141P03.genome.CDS.1159	MEint283.genome.CDS.874	MEint4252.genome.CDS.1575	TBepi2057.genome.CDS.971	TBepi2754.genome.CDS.2574	TBepi3207.genome.CDS.2401	TBepi3475.genome.CDS.1228		TBhypo2152.genome.CDS.1259		TBhypo3838.genome.CDS.476	TBhypo680.genome.CDS.2580	acIB-AMD-6.genome.CDS.938	acIB-AMD-7.genome.CDS.1570	bin_7_acI-B2.genome.CDS.2088;bin_7_acI-B2.genome.CDS.2248;bin_7_acI-B2.genome.CDS.2368;bin_7_acI-B2.genome.CDS.3467	BIN_10.genome.CDS.1713	MEint885.genome.CDS.1198	MEint3864.genome.CDS.1311;MEint3864.genome.CDS.995
group00190	SSU ribosomal protein S20p	1	29		AAA024D14.genome.CDS.1618		AAA028E20.genome.CDS.1011	AAA028G02.genome.CDS.1488	AAA028I14.genome.CDS.1176	AAA041L13.genome.CDS.1469	AAA044N04.genome.CDS.2386		AAA278O22.genome.CDS.1807	MEint1363.genome.CDS.1695;MEint1363.genome.CDS.1802	MEint2297.genome.CDS.1981				AAA028A23.genome.CDS.1230	AAA044D11.genome.CDS.1993	AAA278I18.genome.CDS.1596		MEint283.genome.CDS.1014		TBepi2057.genome.CDS.1161	TBepi2754.genome.CDS.2270	TBepi3207.genome.CDS.2373	TBepi3475.genome.CDS.1372;TBepi3475.genome.CDS.1442	TBepi4208.genome.CDS.1280	TBhypo2152.genome.CDS.1536	TBhypo3463.genome.CDS.1848	TBhypo3838.genome.CDS.590	TBhypo680.genome.CDS.2614	acIB-AMD-6.genome.CDS.741;acIB-AMD-6.genome.CDS.855	acIB-AMD-7.genome.CDS.1138		BIN_10.genome.CDS.1206		MEint3864.genome.CDS.1192
group00191	Phosphate ABC transporter, periplasmic phosphate-binding protein PstS (TC 3.A.1.7.1)	0.931034	29	AAA023J06.genome.CDS.1381	AAA024D14.genome.CDS.1134	AAA027M14.genome.CDS.1102		AAA028G02.genome.CDS.2629			AAA044N04.genome.CDS.1468	AAA044O16.genome.CDS.1592;AAA044O16.genome.CDS.2000	AAA278O22.genome.CDS.1590	MEint1363.genome.CDS.1068	MEint2297.genome.CDS.1801	AAA023D18.genome.CDS.1131	AAA027J17.genome.CDS.2038	AAA027L06.genome.CDS.1442	AAA028A23.genome.CDS.1340	AAA044D11.genome.CDS.1804	AAA278I18.genome.CDS.1845		MEint283.genome.CDS.1377	MEint4252.genome.CDS.1703	TBepi2057.genome.CDS.1774	TBepi2754.genome.CDS.1544			TBepi4208.genome.CDS.1705		TBhypo3463.genome.CDS.1546	TBhypo3838.genome.CDS.734	TBhypo680.genome.CDS.2197	acIB-AMD-6.genome.CDS.1062		bin_7_acI-B2.genome.CDS.2093;bin_7_acI-B2.genome.CDS.3035	BIN_10.genome.CDS.1567		MEint3864.genome.CDS.1067
group00192	3-isopropylmalate dehydratase large subunit (EC 4.2.1.33)	1	32	AAA023J06.genome.CDS.937	AAA024D14.genome.CDS.849		AAA028E20.genome.CDS.1318	AAA028G02.genome.CDS.2115	AAA028I14.genome.CDS.1371	AAA041L13.genome.CDS.1741	AAA044N04.genome.CDS.1604	AAA044O16.genome.CDS.2576	AAA278O22.genome.CDS.1484	MEint1363.genome.CDS.1495	MEint2297.genome.CDS.1586		AAA027J17.genome.CDS.1836	AAA027L06.genome.CDS.1853	AAA028A23.genome.CDS.1243	AAA044D11.genome.CDS.1977	AAA278I18.genome.CDS.1584	AB141P03.genome.CDS.1093	MEint283.genome.CDS.1001	MEint4252.genome.CDS.1764	TBepi2057.genome.CDS.1855	TBepi2754.genome.CDS.2474	TBepi3207.genome.CDS.2042	TBepi3475.genome.CDS.1013	TBepi4208.genome.CDS.1175	TBhypo2152.genome.CDS.1356	TBhypo3463.genome.CDS.1388		TBhypo680.genome.CDS.1573	acIB-AMD-6.genome.CDS.728	acIB-AMD-7.genome.CDS.1832		BIN_10.genome.CDS.1745	MEint885.genome.CDS.1358	MEint3864.genome.CDS.963
group00193	GTP-binding protein HflX	0.967742	31	AAA023J06.genome.CDS.895	AAA024D14.genome.CDS.815		AAA028E20.genome.CDS.1729	AAA028G02.genome.CDS.2150	AAA028I14.genome.CDS.1301	AAA041L13.genome.CDS.1875	AAA044N04.genome.CDS.1640	AAA044O16.genome.CDS.2613	AAA278O22.genome.CDS.2353	MEint1363.genome.CDS.1104	MEint2297.genome.CDS.1616		AAA027J17.genome.CDS.1796	AAA027L06.genome.CDS.2069	AAA028A23.genome.CDS.1221	AAA044D11.genome.CDS.1650	AAA278I18.genome.CDS.1042		MEint283.genome.CDS.1018	MEint4252.genome.CDS.1276;MEint4252.genome.CDS.2049	TBepi2057.genome.CDS.1578	TBepi2754.genome.CDS.2112		TBepi3475.genome.CDS.1893	TBepi4208.genome.CDS.1374	TBhypo2152.genome.CDS.1659			TBhypo680.genome.CDS.1627	acIB-AMD-6.genome.CDS.880	acIB-AMD-7.genome.CDS.1149	bin_7_acI-B2.genome.CDS.3082	BIN_10.genome.CDS.1390	MEint885.genome.CDS.1680	MEint3864.genome.CDS.1104
group00194	NADH-ubiquinone oxidoreductase chain G (EC 1.6.5.3)	0.933333	30			AAA027M14.genome.CDS.961	AAA028E20.genome.CDS.1479	AAA028G02.genome.CDS.1584		AAA041L13.genome.CDS.2033	AAA044N04.genome.CDS.2280	AAA044O16.genome.CDS.2372	AAA278O22.genome.CDS.1954	MEint1363.genome.CDS.1256	MEint2297.genome.CDS.1729	AAA023D18.genome.CDS.1285	AAA027J17.genome.CDS.1744	AAA027L06.genome.CDS.1394	AAA028A23.genome.CDS.1545	AAA044D11.genome.CDS.1354	AAA278I18.genome.CDS.1691	AB141P03.genome.CDS.1038	MEint283.genome.CDS.1275	MEint4252.genome.CDS.1419;MEint4252.genome.CDS.2282		TBepi2754.genome.CDS.1646	TBepi3207.genome.CDS.1689	TBepi3475.genome.CDS.1742	TBepi4208.genome.CDS.1949		TBhypo3463.genome.CDS.1987;TBhypo3463.genome.CDS.1988		TBhypo680.genome.CDS.1296	acIB-AMD-6.genome.CDS.839;acIB-AMD-6.genome.CDS.888	acIB-AMD-7.genome.CDS.1413		BIN_10.genome.CDS.1378
group00195	LSU ribosomal protein L27p	1	29	AAA023J06.genome.CDS.975	AAA024D14.genome.CDS.1157	AAA027M14.genome.CDS.1502		AAA028G02.genome.CDS.2052		AAA041L13.genome.CDS.1719	AAA044N04.genome.CDS.1539	AAA044O16.genome.CDS.2512	AAA278O22.genome.CDS.1561	MEint1363.genome.CDS.1163	MEint2297.genome.CDS.2374		AAA027J17.genome.CDS.1684	AAA027L06.genome.CDS.1405	AAA028A23.genome.CDS.1636	AAA044D11.genome.CDS.1568	AAA278I18.genome.CDS.974		MEint283.genome.CDS.905	MEint4252.genome.CDS.1751	TBepi2057.genome.CDS.1474	TBepi2754.genome.CDS.1418	TBepi3207.genome.CDS.2232	TBepi3475.genome.CDS.1887	TBepi4208.genome.CDS.1858	TBhypo2152.genome.CDS.1753		TBhypo3838.genome.CDS.773	TBhypo680.genome.CDS.2257			bin_7_acI-B2.genome.CDS.3062	BIN_10.genome.CDS.1288	MEint885.genome.CDS.1004	MEint3864.genome.CDS.847
group00196	SSU ribosomal protein S16p	1	31	AAA023J06.genome.CDS.912	AAA024D14.genome.CDS.828		AAA028E20.genome.CDS.1721	AAA028G02.genome.CDS.2140	AAA028I14.genome.CDS.1309	AAA041L13.genome.CDS.2807	AAA044N04.genome.CDS.1627	AAA044O16.genome.CDS.2597			MEint2297.genome.CDS.1607		AAA027J17.genome.CDS.1261	AAA027L06.genome.CDS.1830	AAA028A23.genome.CDS.1426	AAA044D11.genome.CDS.1480	AAA278I18.genome.CDS.1561	AB141P03.genome.CDS.1070	MEint283.genome.CDS.846		TBepi2057.genome.CDS.960	TBepi2754.genome.CDS.2561	TBepi3207.genome.CDS.2390	TBepi3475.genome.CDS.1460	TBepi4208.genome.CDS.1320	TBhypo2152.genome.CDS.1270	TBhypo3463.genome.CDS.2244		TBhypo680.genome.CDS.2593	acIB-AMD-6.genome.CDS.799;acIB-AMD-6.genome.CDS.652	acIB-AMD-7.genome.CDS.1216	bin_7_acI-B2.genome.CDS.3454	BIN_10.genome.CDS.1724	MEint885.genome.CDS.1187	MEint3864.genome.CDS.984
group00197	GTP-binding protein Era	1	29		AAA024D14.genome.CDS.1014	AAA027M14.genome.CDS.1660	AAA028E20.genome.CDS.1110		AAA028I14.genome.CDS.891		AAA044N04.genome.CDS.2438	AAA044O16.genome.CDS.2765	AAA278O22.genome.CDS.2152	MEint1363.genome.CDS.1584	MEint2297.genome.CDS.1671	AAA023D18.genome.CDS.1516	AAA027J17.genome.CDS.1257	AAA027L06.genome.CDS.1826	AAA028A23.genome.CDS.1422	AAA044D11.genome.CDS.1732	AAA278I18.genome.CDS.1557	AB141P03.genome.CDS.1066	MEint283.genome.CDS.842	MEint4252.genome.CDS.1910	TBepi2057.genome.CDS.1252	TBepi2754.genome.CDS.2416	TBepi3207.genome.CDS.1577	TBepi3475.genome.CDS.1837	TBepi4208.genome.CDS.1115	TBhypo2152.genome.CDS.1077			TBhypo680.genome.CDS.1728	acIB-AMD-6.genome.CDS.648;acIB-AMD-6.genome.CDS.803	acIB-AMD-7.genome.CDS.1220		BIN_10.genome.CDS.1540
group00198	Homoserine dehydrogenase (EC 1.1.1.3)	1	30		AAA024D14.genome.CDS.878	AAA027M14.genome.CDS.1154	AAA028E20.genome.CDS.1046	AAA028G02.genome.CDS.2662			AAA044N04.genome.CDS.1387	AAA044O16.genome.CDS.1899	AAA278O22.genome.CDS.1286	MEint1363.genome.CDS.1089;MEint1363.genome.CDS.1860	MEint2297.genome.CDS.2702		AAA027J17.genome.CDS.1507	AAA027L06.genome.CDS.2150	AAA028A23.genome.CDS.1202	AAA044D11.genome.CDS.2182	AAA278I18.genome.CDS.1176		MEint283.genome.CDS.1146	MEint4252.genome.CDS.1177		TBepi2754.genome.CDS.2141		TBepi3475.genome.CDS.1065	TBepi4208.genome.CDS.1312	TBhypo2152.genome.CDS.1731			TBhypo680.genome.CDS.2021	acIB-AMD-6.genome.CDS.779	acIB-AMD-7.genome.CDS.1801;acIB-AMD-7.genome.CDS.1975	bin_7_acI-B2.genome.CDS.3260	BIN_10.genome.CDS.1324	MEint885.genome.CDS.1277;MEint885.genome.CDS.972	MEint3864.genome.CDS.1279
group00199	Transcriptional regulator, TetR family	1	27			AAA027M14.genome.CDS.1043				AAA041L13.genome.CDS.2599	AAA044N04.genome.CDS.2181			MEint1363.genome.CDS.960	MEint2297.genome.CDS.2279;MEint2297.genome.CDS.2675		AAA027J17.genome.CDS.1025	AAA027L06.genome.CDS.1229	AAA028A23.genome.CDS.1679		AAA278I18.genome.CDS.1477	AB141P03.genome.CDS.1179	MEint283.genome.CDS.1094	MEint4252.genome.CDS.1403	TBepi2057.genome.CDS.1933	TBepi2754.genome.CDS.1588	TBepi3207.genome.CDS.2222	TBepi3475.genome.CDS.1314	TBepi4208.genome.CDS.1014	TBhypo2152.genome.CDS.1108	TBhypo3463.genome.CDS.1813		TBhypo680.genome.CDS.1355	acIB-AMD-6.genome.CDS.556	acIB-AMD-7.genome.CDS.1681;acIB-AMD-7.genome.CDS.1847	bin_7_acI-B2.genome.CDS.2708	BIN_10.genome.CDS.1428	MEint885.genome.CDS.1108
group00200	Preprotein translocase subunit SecG (TC 3.A.5.1.1)	0.966667	30	AAA023J06.genome.CDS.1364					AAA028I14.genome.CDS.1133	AAA041L13.genome.CDS.1589	AAA044N04.genome.CDS.2503	AAA044O16.genome.CDS.1443		MEint1363.genome.CDS.1342	MEint2297.genome.CDS.2096	AAA023D18.genome.CDS.1058	AAA027J17.genome.CDS.1996	AAA027L06.genome.CDS.1534	AAA028A23.genome.CDS.1396	AAA044D11.genome.CDS.1556	AAA278I18.genome.CDS.1777	AB141P03.genome.CDS.1321	MEint283.genome.CDS.1329	MEint4252.genome.CDS.1196	TBepi2057.genome.CDS.1260	TBepi2754.genome.CDS.1686	TBepi3207.genome.CDS.1477	TBepi3475.genome.CDS.1090	TBepi4208.genome.CDS.1825		TBhypo3463.genome.CDS.2351	TBhypo3838.genome.CDS.970	TBhypo680.genome.CDS.1420	acIB-AMD-6.genome.CDS.619	acIB-AMD-7.genome.CDS.1590	bin_7_acI-B2.genome.CDS.3661	BIN_10.genome.CDS.1129	MEint885.genome.CDS.911	MEint3864.genome.CDS.888
group00201	Peptide methionine sulfoxide reductase MsrA (EC 1.8.4.11)	1	29		AAA024D14.genome.CDS.1103	AAA027M14.genome.CDS.1068		AAA028G02.genome.CDS.2596			AAA044N04.genome.CDS.2321	AAA044O16.genome.CDS.2460	AAA278O22.genome.CDS.1603;AAA278O22.genome.CDS.1618	MEint1363.genome.CDS.935	MEint2297.genome.CDS.522		AAA027J17.genome.CDS.1048	AAA027L06.genome.CDS.1253	AAA028A23.genome.CDS.991	AAA044D11.genome.CDS.2214	AAA278I18.genome.CDS.1454	AB141P03.genome.CDS.768;AB141P03.genome.CDS.854		MEint4252.genome.CDS.1499;MEint4252.genome.CDS.2217	TBepi2057.genome.CDS.787	TBepi2754.genome.CDS.2080	TBepi3207.genome.CDS.1649	TBepi3475.genome.CDS.978	TBepi4208.genome.CDS.1246	TBhypo2152.genome.CDS.1687					acIB-AMD-7.genome.CDS.1225;acIB-AMD-7.genome.CDS.1098	bin_7_acI-B2.genome.CDS.2778	BIN_10.genome.CDS.1858	MEint885.genome.CDS.1336
group00202	FIG000859: hypothetical protein YebC	1	28			AAA027M14.genome.CDS.1408	AAA028E20.genome.CDS.1244	AAA028G02.genome.CDS.2244	AAA028I14.genome.CDS.1212	AAA041L13.genome.CDS.1919	AAA044N04.genome.CDS.1734	AAA044O16.genome.CDS.2716	AAA278O22.genome.CDS.2126	MEint1363.genome.CDS.1784	MEint2297.genome.CDS.2558		AAA027J17.genome.CDS.1140	AAA027L06.genome.CDS.2414	AAA028A23.genome.CDS.1654		AAA278I18.genome.CDS.1053	AB141P03.genome.CDS.1201		MEint4252.genome.CDS.1140	TBepi2057.genome.CDS.1367	TBepi2754.genome.CDS.2280		TBepi3475.genome.CDS.1126	TBepi4208.genome.CDS.2006	TBhypo2152.genome.CDS.911			TBhypo680.genome.CDS.1948		acIB-AMD-7.genome.CDS.1005	bin_7_acI-B2.genome.CDS.3967	BIN_10.genome.CDS.2203;BIN_10.genome.CDS.2204	MEint885.genome.CDS.1376	MEint3864.genome.CDS.816
group00203	Anthranilate synthase, amidotransferase component (EC 4.1.3.27) @ Para-aminobenzoate synthase, amidotransferase component (EC 2.6.1.85)	0.9375	32	AAA023J06.genome.CDS.802	AAA024D14.genome.CDS.949	AAA027M14.genome.CDS.1622	AAA028E20.genome.CDS.1659	AAA028G02.genome.CDS.1934	AAA028I14.genome.CDS.1023	AAA041L13.genome.CDS.2345	AAA044N04.genome.CDS.1894	AAA044O16.genome.CDS.1090	AAA278O22.genome.CDS.2312	MEint1363.genome.CDS.1036	MEint2297.genome.CDS.2737	AAA023D18.genome.CDS.839	AAA027J17.genome.CDS.1979	AAA027L06.genome.CDS.1656	AAA028A23.genome.CDS.613	AAA044D11.genome.CDS.1891	AAA278I18.genome.CDS.1400	AB141P03.genome.CDS.976		MEint4252.genome.CDS.1995	TBepi2057.genome.CDS.1942	TBepi2754.genome.CDS.1751	TBepi3207.genome.CDS.2465		TBepi4208.genome.CDS.1561		TBhypo3463.genome.CDS.1647	TBhypo3838.genome.CDS.879	TBhypo680.genome.CDS.2343	acIB-AMD-6.genome.CDS.1069	acIB-AMD-7.genome.CDS.1037	bin_7_acI-B2.genome.CDS.2682;bin_7_acI-B2.genome.CDS.3565	BIN_10.genome.CDS.1620
group00204	Acetolactate synthase large subunit (EC 2.2.1.6)	1	31	AAA023J06.genome.CDS.984	AAA024D14.genome.CDS.1166	AAA027M14.genome.CDS.1493	AAA028E20.genome.CDS.1006	AAA028G02.genome.CDS.2060	AAA028I14.genome.CDS.953	AAA041L13.genome.CDS.2677	AAA044N04.genome.CDS.1548	AAA044O16.genome.CDS.2520	AAA278O22.genome.CDS.1553	MEint1363.genome.CDS.1173	MEint2297.genome.CDS.1540		AAA027J17.genome.CDS.1625	AAA027L06.genome.CDS.1592	AAA028A23.genome.CDS.1566	AAA044D11.genome.CDS.2231	AAA278I18.genome.CDS.983			MEint4252.genome.CDS.2098	TBepi2057.genome.CDS.1455	TBepi2754.genome.CDS.1411	TBepi3207.genome.CDS.1991	TBepi3475.genome.CDS.1858	TBepi4208.genome.CDS.1867	TBhypo2152.genome.CDS.1466	TBhypo3463.genome.CDS.1350		TBhypo680.genome.CDS.2249	acIB-AMD-6.genome.CDS.1049	acIB-AMD-7.genome.CDS.994	bin_7_acI-B2.genome.CDS.3069	BIN_10.genome.CDS.1967	MEint885.genome.CDS.858
group00205	RecA protein	1	33	AAA023J06.genome.CDS.940	AAA024D14.genome.CDS.852		AAA028E20.genome.CDS.1321	AAA028G02.genome.CDS.2112	AAA028I14.genome.CDS.1374	AAA041L13.genome.CDS.1744	AAA044N04.genome.CDS.1601	AAA044O16.genome.CDS.2571	AAA278O22.genome.CDS.1500	MEint1363.genome.CDS.1492	MEint2297.genome.CDS.1583		AAA027J17.genome.CDS.1801	AAA027L06.genome.CDS.2074	AAA028A23.genome.CDS.1216	AAA044D11.genome.CDS.1645	AAA278I18.genome.CDS.1037		MEint283.genome.CDS.1023	MEint4252.genome.CDS.1281	TBepi2057.genome.CDS.1422	TBepi2754.genome.CDS.2107	TBepi3207.genome.CDS.1317	TBepi3475.genome.CDS.1557	TBepi4208.genome.CDS.1369	TBhypo2152.genome.CDS.1664	TBhypo3463.genome.CDS.2493	TBhypo3838.genome.CDS.642	TBhypo680.genome.CDS.1632	acIB-AMD-6.genome.CDS.874		bin_7_acI-B2.genome.CDS.3076	BIN_10.genome.CDS.1396	MEint885.genome.CDS.1675;MEint885.genome.CDS.921	MEint3864.genome.CDS.1109
group00206	Tryptophan synthase beta chain (EC 4.2.1.20)	0.964286	28			AAA027M14.genome.CDS.1280		AAA028G02.genome.CDS.2429	AAA028I14.genome.CDS.1103	AAA041L13.genome.CDS.1559		AAA044O16.genome.CDS.1414	AAA278O22.genome.CDS.2290	MEint1363.genome.CDS.1562	MEint2297.genome.CDS.1849	AAA023D18.genome.CDS.1086	AAA027J17.genome.CDS.1293	AAA027L06.genome.CDS.1936	AAA028A23.genome.CDS.1373		AAA278I18.genome.CDS.1753		MEint283.genome.CDS.1107		TBepi2057.genome.CDS.1219	TBepi2754.genome.CDS.1657	TBepi3207.genome.CDS.1536		TBepi4208.genome.CDS.1548	TBhypo2152.genome.CDS.1057	TBhypo3463.genome.CDS.2157	TBhypo3838.genome.CDS.834	TBhypo680.genome.CDS.2361	acIB-AMD-6.genome.CDS.760;acIB-AMD-6.genome.CDS.908		bin_7_acI-B2.genome.CDS.3633	BIN_10.genome.CDS.2069	MEint885.genome.CDS.898	MEint3864.genome.CDS.1379
group00207	FIG001943: hypothetical protein YajQ	0.677419	31			AAA027M14.genome.CDS.971	AAA028E20.genome.CDS.1469	AAA028G02.genome.CDS.1574		AAA041L13.genome.CDS.2023;AAA041L13.genome.CDS.2518;AAA041L13.genome.CDS.2534	AAA044N04.genome.CDS.2290	AAA044O16.genome.CDS.2382	AAA278O22.genome.CDS.1944	MEint1363.genome.CDS.1266	MEint2297.genome.CDS.1719	AAA023D18.genome.CDS.1274	AAA027J17.genome.CDS.1734	AAA027L06.genome.CDS.1960	AAA028A23.genome.CDS.1294	AAA044D11.genome.CDS.1364	AAA278I18.genome.CDS.1828	AB141P03.genome.CDS.1048	MEint283.genome.CDS.1265	MEint4252.genome.CDS.1823	TBepi2057.genome.CDS.1832		TBepi3207.genome.CDS.1862	TBepi3475.genome.CDS.1732	TBepi4208.genome.CDS.1708		TBhypo3463.genome.CDS.1790		TBhypo680.genome.CDS.1784	acIB-AMD-6.genome.CDS.829;acIB-AMD-6.genome.CDS.898		bin_7_acI-B2.genome.CDS.2062;bin_7_acI-B2.genome.CDS.3418	BIN_10.genome.CDS.1388
group00208	3-dehydroquinate dehydratase II (EC 4.2.1.10)	1	29		AAA024D14.genome.CDS.1371	AAA027M14.genome.CDS.1428	AAA028E20.genome.CDS.1225	AAA028G02.genome.CDS.2264	AAA028I14.genome.CDS.1192	AAA041L13.genome.CDS.1899	AAA044N04.genome.CDS.1754	AAA044O16.genome.CDS.2736	AAA278O22.genome.CDS.2060	MEint1363.genome.CDS.1764	MEint2297.genome.CDS.1396;MEint2297.genome.CDS.2539		AAA027J17.genome.CDS.1161	AAA027L06.genome.CDS.2435	AAA028A23.genome.CDS.860		AAA278I18.genome.CDS.1073		MEint283.genome.CDS.956		TBepi2057.genome.CDS.1595	TBepi2754.genome.CDS.1512	TBepi3207.genome.CDS.2489			TBhypo2152.genome.CDS.1350	TBhypo3463.genome.CDS.2297		TBhypo680.genome.CDS.2222	acIB-AMD-6.genome.CDS.1077;acIB-AMD-6.genome.CDS.170	acIB-AMD-7.genome.CDS.1364;acIB-AMD-7.genome.CDS.1025;acIB-AMD-7.genome.CDS.1900		BIN_10.genome.CDS.2183
group00209	N-acetylmuramoyl-L-alanine amidase (EC 3.5.1.28)	0.969697	33	AAA023J06.genome.CDS.783	AAA024D14.genome.CDS.930	AAA027M14.genome.CDS.1379	AAA028E20.genome.CDS.1640	AAA028G02.genome.CDS.1913	AAA028I14.genome.CDS.1433	AAA041L13.genome.CDS.2122	AAA044N04.genome.CDS.1913	AAA044O16.genome.CDS.923;AAA044O16.genome.CDS.922	AAA278O22.genome.CDS.2248	MEint1363.genome.CDS.1881	MEint2297.genome.CDS.2039;MEint2297.genome.CDS.2612	AAA023D18.genome.CDS.815	AAA027J17.genome.CDS.1567	AAA027L06.genome.CDS.2106	AAA028A23.genome.CDS.1524	AAA044D11.genome.CDS.1868	AAA278I18.genome.CDS.1376	AB141P03.genome.CDS.1000	MEint283.genome.CDS.1429	MEint4252.genome.CDS.2189		TBepi2754.genome.CDS.2779	TBepi3207.genome.CDS.2151	TBepi3475.genome.CDS.1630	TBepi4208.genome.CDS.1489	TBhypo2152.genome.CDS.1817	TBhypo3463.genome.CDS.2479	TBhypo3838.genome.CDS.843	TBhypo680.genome.CDS.2115		acIB-AMD-7.genome.CDS.1714	bin_7_acI-B2.genome.CDS.3538
group00210	Methylated-DNA--protein-cysteine methyltransferase (EC 2.1.1.63)	0.6875	32		AAA024D14.genome.CDS.1009	AAA027M14.genome.CDS.1644	AAA028E20.genome.CDS.1117		AAA028I14.genome.CDS.885	AAA041L13.genome.CDS.2954	AAA044N04.genome.CDS.2431	AAA044O16.genome.CDS.2778	AAA278O22.genome.CDS.2162	MEint1363.genome.CDS.1589	MEint2297.genome.CDS.1677		AAA027J17.genome.CDS.1252	AAA027L06.genome.CDS.1821	AAA028A23.genome.CDS.1417	AAA044D11.genome.CDS.1738	AAA278I18.genome.CDS.1552	AB141P03.genome.CDS.1061	MEint283.genome.CDS.837	MEint4252.genome.CDS.1255	TBepi2057.genome.CDS.1256	TBepi2754.genome.CDS.2421	TBepi3207.genome.CDS.1572	TBepi3475.genome.CDS.1830	TBepi4208.genome.CDS.1121	TBhypo2152.genome.CDS.1476	TBhypo3463.genome.CDS.1730		TBhypo680.genome.CDS.1733	acIB-AMD-6.genome.CDS.643	acIB-AMD-7.genome.CDS.1263		BIN_10.genome.CDS.1534	MEint885.genome.CDS.1035	MEint3864.genome.CDS.1118;MEint3864.genome.CDS.829
group00211	Cell division protein FtsI Peptidoglycan synthetase (EC 2.4.1.129)	0.59375	32			AAA027M14.genome.CDS.1506	AAA028E20.genome.CDS.1008	AAA028G02.genome.CDS.2048		AAA041L13.genome.CDS.1472	AAA044N04.genome.CDS.2383		AAA278O22.genome.CDS.1565	MEint1363.genome.CDS.1159	MEint2297.genome.CDS.2370	AAA023D18.genome.CDS.1478	AAA027J17.genome.CDS.1688	AAA027L06.genome.CDS.1409	AAA028A23.genome.CDS.1369	AAA044D11.genome.CDS.2236	AAA278I18.genome.CDS.970;AAA278I18.genome.CDS.1856		MEint283.genome.CDS.901;MEint283.genome.CDS.907	MEint4252.genome.CDS.1747	TBepi2057.genome.CDS.1478	TBepi2754.genome.CDS.1422	TBepi3207.genome.CDS.2236		TBepi4208.genome.CDS.1744	TBhypo2152.genome.CDS.1757	TBhypo3463.genome.CDS.1258	TBhypo3838.genome.CDS.769	TBhypo680.genome.CDS.2262;TBhypo680.genome.CDS.2261	acIB-AMD-6.genome.CDS.1081		bin_7_acI-B2.genome.CDS.3058	BIN_10.genome.CDS.1818	MEint885.genome.CDS.1008	MEint3864.genome.CDS.1346
group00212	UDP-N-acetylglucosamine 1-carboxyvinyltransferase (EC 2.5.1.7)	1	29		AAA024D14.genome.CDS.898	AAA027M14.genome.CDS.1111	AAA028E20.genome.CDS.1026				AAA044N04.genome.CDS.1408	AAA044O16.genome.CDS.1919	AAA278O22.genome.CDS.1264	MEint1363.genome.CDS.1310	MEint2297.genome.CDS.1917	AAA023D18.genome.CDS.1503;AAA023D18.genome.CDS.1541	AAA027J17.genome.CDS.1528	AAA027L06.genome.CDS.2129	AAA028A23.genome.CDS.1181	AAA044D11.genome.CDS.1665	AAA278I18.genome.CDS.1155			MEint4252.genome.CDS.1966	TBepi2057.genome.CDS.1676	TBepi2754.genome.CDS.2231	TBepi3207.genome.CDS.2016		TBepi4208.genome.CDS.1293	TBhypo2152.genome.CDS.1709;TBhypo2152.genome.CDS.1644	TBhypo3463.genome.CDS.2101	TBhypo3838.genome.CDS.905	TBhypo680.genome.CDS.2207	acIB-AMD-6.genome.CDS.947			BIN_10.genome.CDS.1352	MEint885.genome.CDS.1703	MEint3864.genome.CDS.1150
group00213	Signal peptidase I (EC 3.4.21.89)	1	30		AAA024D14.genome.CDS.1017		AAA028E20.genome.CDS.1105		AAA028I14.genome.CDS.896		AAA044N04.genome.CDS.2441	AAA044O16.genome.CDS.2760	AAA278O22.genome.CDS.2149		MEint2297.genome.CDS.1666	AAA023D18.genome.CDS.1485	AAA027J17.genome.CDS.1260	AAA027L06.genome.CDS.1829	AAA028A23.genome.CDS.1425	AAA044D11.genome.CDS.1727	AAA278I18.genome.CDS.1560	AB141P03.genome.CDS.1069	MEint283.genome.CDS.845		TBepi2057.genome.CDS.1247	TBepi2754.genome.CDS.2410;TBepi2754.genome.CDS.2411	TBepi3207.genome.CDS.1583	TBepi3475.genome.CDS.1257	TBepi4208.genome.CDS.1110		TBhypo3463.genome.CDS.1451		TBhypo680.genome.CDS.1723	acIB-AMD-6.genome.CDS.800;acIB-AMD-6.genome.CDS.651	acIB-AMD-7.genome.CDS.1217	bin_7_acI-B2.genome.CDS.2868	BIN_10.genome.CDS.1543	MEint885.genome.CDS.1048	MEint3864.genome.CDS.862
group00214	Single-stranded DNA-binding protein	1	26	AAA023J06.genome.CDS.771	AAA024D14.genome.CDS.918	AAA027M14.genome.CDS.1391	AAA028E20.genome.CDS.1628	AAA028G02.genome.CDS.1901		AAA041L13.genome.CDS.2134	AAA044N04.genome.CDS.1925	AAA044O16.genome.CDS.2307	AAA278O22.genome.CDS.2260		MEint2297.genome.CDS.2725	AAA023D18.genome.CDS.827	AAA027J17.genome.CDS.1579	AAA027L06.genome.CDS.2094	AAA028A23.genome.CDS.1717	AAA044D11.genome.CDS.1880	AAA278I18.genome.CDS.1388	AB141P03.genome.CDS.988		MEint4252.genome.CDS.1507;MEint4252.genome.CDS.2008		TBepi2754.genome.CDS.1828			TBepi4208.genome.CDS.1447		TBhypo3463.genome.CDS.2137		TBhypo680.genome.CDS.2103		acIB-AMD-7.genome.CDS.1804	bin_7_acI-B2.genome.CDS.3550	BIN_10.genome.CDS.1767
group00215	LmbE family protein	0.448276	29		AAA024D14.genome.CDS.1038	AAA027M14.genome.CDS.990	AAA028E20.genome.CDS.954	AAA028G02.genome.CDS.2519		AAA041L13.genome.CDS.1653	AAA044N04.genome.CDS.2124	AAA044O16.genome.CDS.1646	AAA278O22.genome.CDS.2310	MEint1363.genome.CDS.1030	MEint2297.genome.CDS.2193	AAA023D18.genome.CDS.1181		AAA027L06.genome.CDS.2354;AAA027L06.genome.CDS.2347;AAA027L06.genome.CDS.1787	AAA028A23.genome.CDS.1030			AB141P03.genome.CDS.1101	MEint283.genome.CDS.980	MEint4252.genome.CDS.1614	TBepi2057.genome.CDS.1028	TBepi2754.genome.CDS.1626	TBepi3207.genome.CDS.2422	TBepi3475.genome.CDS.1166	TBepi4208.genome.CDS.1764	TBhypo2152.genome.CDS.1417	TBhypo3463.genome.CDS.1749		TBhypo680.genome.CDS.1316				BIN_10.genome.CDS.1599	MEint885.genome.CDS.1290	MEint3864.genome.CDS.913
group00216	Replicative DNA helicase (DnaB) (EC 3.6.4.12)	1	28	AAA023J06.genome.CDS.766		AAA027M14.genome.CDS.1394	AAA028E20.genome.CDS.1625	AAA028G02.genome.CDS.1898		AAA041L13.genome.CDS.2108	AAA044N04.genome.CDS.1930	AAA044O16.genome.CDS.2303	AAA278O22.genome.CDS.2264		MEint2297.genome.CDS.2728	AAA023D18.genome.CDS.830	AAA027J17.genome.CDS.1582	AAA027L06.genome.CDS.2091	AAA028A23.genome.CDS.1681;AAA028A23.genome.CDS.1700	AAA044D11.genome.CDS.1883	AAA278I18.genome.CDS.1391	AB141P03.genome.CDS.985		MEint4252.genome.CDS.2005	TBepi2057.genome.CDS.1702	TBepi2754.genome.CDS.1831	TBepi3207.genome.CDS.1763		TBepi4208.genome.CDS.2049	TBhypo2152.genome.CDS.1463	TBhypo3463.genome.CDS.2140		TBhypo680.genome.CDS.2100			bin_7_acI-B2.genome.CDS.2670;bin_7_acI-B2.genome.CDS.3553	BIN_10.genome.CDS.1770
group00217	Tryptophan synthase alpha chain (EC 4.2.1.20)	0.965517	29			AAA027M14.genome.CDS.1279		AAA028G02.genome.CDS.2430	AAA028I14.genome.CDS.1104	AAA041L13.genome.CDS.1560		AAA044O16.genome.CDS.1415	AAA278O22.genome.CDS.2289	MEint1363.genome.CDS.1561	MEint2297.genome.CDS.1850	AAA023D18.genome.CDS.1085	AAA027J17.genome.CDS.1292	AAA027L06.genome.CDS.1935	AAA028A23.genome.CDS.1374		AAA278I18.genome.CDS.1752		MEint283.genome.CDS.1106		TBepi2057.genome.CDS.1220	TBepi2754.genome.CDS.1658	TBepi3207.genome.CDS.1535		TBepi4208.genome.CDS.1131;TBepi4208.genome.CDS.1549	TBhypo2152.genome.CDS.1058	TBhypo3463.genome.CDS.2158	TBhypo3838.genome.CDS.833	TBhypo680.genome.CDS.2360	acIB-AMD-6.genome.CDS.759;acIB-AMD-6.genome.CDS.907		bin_7_acI-B2.genome.CDS.3634	BIN_10.genome.CDS.2070	MEint885.genome.CDS.899	MEint3864.genome.CDS.1378
group00218	1-hydroxy-2-methyl-2-(E)-butenyl 4-diphosphate synthase (EC 1.17.7.1)	1	28		AAA024D14.genome.CDS.1486	AAA027M14.genome.CDS.1469		AAA028G02.genome.CDS.2083		AAA041L13.genome.CDS.1773	AAA044N04.genome.CDS.1572	AAA044O16.genome.CDS.2543	AAA278O22.genome.CDS.1529	MEint1363.genome.CDS.1465	MEint2297.genome.CDS.2335		AAA027J17.genome.CDS.1939	AAA027L06.genome.CDS.1563			AAA278I18.genome.CDS.1008		MEint283.genome.CDS.1354	MEint4252.genome.CDS.1119	TBepi2057.genome.CDS.1063	TBepi2754.genome.CDS.1395		TBepi3475.genome.CDS.1291	TBepi4208.genome.CDS.1527	TBhypo2152.genome.CDS.1135	TBhypo3463.genome.CDS.1934	TBhypo3838.genome.CDS.677	TBhypo680.genome.CDS.1880		acIB-AMD-7.genome.CDS.1768	bin_7_acI-B2.genome.CDS.2418	BIN_10.genome.CDS.2037;BIN_10.genome.CDS.2038	MEint885.genome.CDS.1604	MEint3864.genome.CDS.782
group00219	Translation elongation factor Ts	1	29	AAA023J06.genome.CDS.993	AAA024D14.genome.CDS.1175	AAA027M14.genome.CDS.1484	AAA028E20.genome.CDS.1309	AAA028G02.genome.CDS.2070		AAA041L13.genome.CDS.2358	AAA044N04.genome.CDS.1558	AAA044O16.genome.CDS.2530	AAA278O22.genome.CDS.1542	MEint1363.genome.CDS.1510	MEint2297.genome.CDS.1530	AAA023D18.genome.CDS.1350	AAA027J17.genome.CDS.1614	AAA027L06.genome.CDS.1581	AAA028A23.genome.CDS.1632		AAA278I18.genome.CDS.994		MEint283.genome.CDS.1336	MEint4252.genome.CDS.1244	TBepi2057.genome.CDS.1056	TBepi2754.genome.CDS.1402		TBepi3475.genome.CDS.1849	TBepi4208.genome.CDS.1302	TBhypo2152.genome.CDS.1082	TBhypo3463.genome.CDS.1359	TBhypo3838.genome.CDS.670	TBhypo680.genome.CDS.2240		acIB-AMD-7.genome.CDS.1929	bin_7_acI-B2.genome.CDS.2425	BIN_10.genome.CDS.1917
group00220	4-diphosphocytidyl-2-C-methyl-D-erythritol kinase (EC 2.7.1.148)	0.965517	29			AAA027M14.genome.CDS.1230	AAA028E20.genome.CDS.1356	AAA028G02.genome.CDS.1805		AAA041L13.genome.CDS.1943	AAA044N04.genome.CDS.2065	AAA044O16.genome.CDS.2197	AAA278O22.genome.CDS.2229	MEint1363.genome.CDS.1125;MEint1363.genome.CDS.1522	MEint2297.genome.CDS.1478	AAA023D18.genome.CDS.1394	AAA027J17.genome.CDS.1419	AAA027L06.genome.CDS.2267	AAA028A23.genome.CDS.1113			AB141P03.genome.CDS.723	MEint283.genome.CDS.1054	MEint4252.genome.CDS.1127;MEint4252.genome.CDS.1672		TBepi2754.genome.CDS.2092		TBepi3475.genome.CDS.1615	TBepi4208.genome.CDS.1997		TBhypo3463.genome.CDS.1488		TBhypo680.genome.CDS.2041		acIB-AMD-7.genome.CDS.1380;acIB-AMD-7.genome.CDS.1846	bin_7_acI-B2.genome.CDS.2768	BIN_10.genome.CDS.1666	MEint885.genome.CDS.1044	MEint3864.genome.CDS.1244
group00221	Prephenate dehydratase (EC 4.2.1.51)	1	33	AAA023J06.genome.CDS.806	AAA024D14.genome.CDS.953	AAA027M14.genome.CDS.1618	AAA028E20.genome.CDS.1663	AAA028G02.genome.CDS.1939	AAA028I14.genome.CDS.1019	AAA041L13.genome.CDS.2341	AAA044N04.genome.CDS.1890	AAA044O16.genome.CDS.2494	AAA278O22.genome.CDS.1356	MEint1363.genome.CDS.1032	MEint2297.genome.CDS.2741	AAA023D18.genome.CDS.843		AAA027L06.genome.CDS.1652	AAA028A23.genome.CDS.1456		AAA278I18.genome.CDS.1404	AB141P03.genome.CDS.972	MEint283.genome.CDS.1080	MEint4252.genome.CDS.2259	TBepi2057.genome.CDS.1939	TBepi2754.genome.CDS.1754	TBepi3207.genome.CDS.2462		TBepi4208.genome.CDS.1593	TBhypo2152.genome.CDS.1719	TBhypo3463.genome.CDS.1644	TBhypo3838.genome.CDS.876	TBhypo680.genome.CDS.2340		acIB-AMD-7.genome.CDS.1041	bin_7_acI-B2.genome.CDS.2685;bin_7_acI-B2.genome.CDS.3569	BIN_10.genome.CDS.1615	MEint885.genome.CDS.1689	MEint3864.genome.CDS.1428
group00222	putative integral membrane protein	0.53125	32			AAA027M14.genome.CDS.1455	AAA028E20.genome.CDS.1604	AAA028G02.genome.CDS.2291	AAA028I14.genome.CDS.1555	AAA041L13.genome.CDS.1818	AAA044N04.genome.CDS.1782	AAA044O16.genome.CDS.1521	AAA278O22.genome.CDS.2033	MEint1363.genome.CDS.1737	MEint2297.genome.CDS.1369	AAA023D18.genome.CDS.1481	AAA027J17.genome.CDS.2022	AAA027L06.genome.CDS.1293	AAA028A23.genome.CDS.885	AAA044D11.genome.CDS.1606	AAA278I18.genome.CDS.1098	AB141P03.genome.CDS.915	MEint283.genome.CDS.894	MEint4252.genome.CDS.2138		TBepi2754.genome.CDS.1847			TBepi4208.genome.CDS.1065	TBhypo2152.genome.CDS.1090;TBhypo2152.genome.CDS.1091			TBhypo680.genome.CDS.1380;TBhypo680.genome.CDS.1795	acIB-AMD-6.genome.CDS.1010	acIB-AMD-7.genome.CDS.1059	bin_7_acI-B2.genome.CDS.2224;bin_7_acI-B2.genome.CDS.3024	BIN_10.genome.CDS.1045	MEint885.genome.CDS.1575	MEint3864.genome.CDS.1471
group00223	Trans,polycis-decaprenyl diphosphate synthase (EC 2.5.1.86)	1	26	AAA023J06.genome.CDS.1149			AAA028E20.genome.CDS.926	AAA028G02.genome.CDS.1723	AAA028I14.genome.CDS.840	AAA041L13.genome.CDS.1672	AAA044N04.genome.CDS.1490		AAA278O22.genome.CDS.1168	MEint1363.genome.CDS.1229	MEint2297.genome.CDS.2473		AAA027J17.genome.CDS.2016	AAA027L06.genome.CDS.1705		AAA044D11.genome.CDS.2086	AAA278I18.genome.CDS.1279			MEint4252.genome.CDS.1584	TBepi2057.genome.CDS.1286;TBepi2057.genome.CDS.1565	TBepi2754.genome.CDS.2390	TBepi3207.genome.CDS.1803	TBepi3475.genome.CDS.1334		TBhypo2152.genome.CDS.1482;TBhypo2152.genome.CDS.528	TBhypo3463.genome.CDS.1907	TBhypo3838.genome.CDS.940	TBhypo680.genome.CDS.2144			bin_7_acI-B2.genome.CDS.3846	BIN_10.genome.CDS.1179
group00224	Heme O synthase, protoheme IX farnesyltransferase (EC 2.5.1.-) COX10-CtaB	1	28			AAA027M14.genome.CDS.910	AAA028E20.genome.CDS.1511	AAA028G02.genome.CDS.1640		AAA041L13.genome.CDS.2299	AAA044N04.genome.CDS.2228	AAA044O16.genome.CDS.2117	AAA278O22.genome.CDS.1477		MEint2297.genome.CDS.1780	AAA023D18.genome.CDS.771	AAA027J17.genome.CDS.1872	AAA027L06.genome.CDS.1343	AAA028A23.genome.CDS.1472	AAA044D11.genome.CDS.1301	AAA278I18.genome.CDS.1520		MEint283.genome.CDS.776	MEint4252.genome.CDS.1473	TBepi2057.genome.CDS.1405	TBepi2754.genome.CDS.2539	TBepi3207.genome.CDS.1900	TBepi3475.genome.CDS.1841		TBhypo2152.genome.CDS.1792	TBhypo3463.genome.CDS.1289	TBhypo3838.genome.CDS.626	TBhypo680.genome.CDS.2451		acIB-AMD-7.genome.CDS.1508;acIB-AMD-7.genome.CDS.1451		BIN_10.genome.CDS.1890	MEint885.genome.CDS.1442
group00225	Branched-chain amino acid aminotransferase (EC 2.6.1.42)	1	33	AAA023J06.genome.CDS.988	AAA024D14.genome.CDS.1170	AAA027M14.genome.CDS.1488	AAA028E20.genome.CDS.1307	AAA028G02.genome.CDS.2065		AAA041L13.genome.CDS.2371;AAA041L13.genome.CDS.2353	AAA044N04.genome.CDS.1553	AAA044O16.genome.CDS.2525	AAA278O22.genome.CDS.1548	MEint1363.genome.CDS.1514	MEint2297.genome.CDS.1535	AAA023D18.genome.CDS.1356	AAA027J17.genome.CDS.1620	AAA027L06.genome.CDS.1587	AAA028A23.genome.CDS.1644	AAA044D11.genome.CDS.2226	AAA278I18.genome.CDS.988		MEint283.genome.CDS.1373	MEint4252.genome.CDS.2103	TBepi2057.genome.CDS.1051	TBepi2754.genome.CDS.1406	TBepi3207.genome.CDS.1985	TBepi3475.genome.CDS.1853	TBepi4208.genome.CDS.1306;TBepi4208.genome.CDS.1872	TBhypo2152.genome.CDS.1401	TBhypo3463.genome.CDS.1355		TBhypo680.genome.CDS.2244	acIB-AMD-6.genome.CDS.1054			BIN_10.genome.CDS.1962	MEint885.genome.CDS.965	MEint3864.genome.CDS.1220
group00226	Methylenetetrahydrofolate dehydrogenase (NADP+) (EC 1.5.1.5) / Methenyltetrahydrofolate cyclohydrolase (EC 3.5.4.9)	1	30		AAA024D14.genome.CDS.1045	AAA027M14.genome.CDS.997	AAA028E20.genome.CDS.948	AAA028G02.genome.CDS.1170		AAA041L13.genome.CDS.1646	AAA044N04.genome.CDS.2131	AAA044O16.genome.CDS.1639		MEint1363.genome.CDS.1024	MEint2297.genome.CDS.2200;MEint2297.genome.CDS.2694	AAA023D18.genome.CDS.1176		AAA027L06.genome.CDS.1794	AAA028A23.genome.CDS.1025	AAA044D11.genome.CDS.1200		AB141P03.genome.CDS.1106	MEint283.genome.CDS.975	MEint4252.genome.CDS.1417	TBepi2057.genome.CDS.1036	TBepi2754.genome.CDS.1619	TBepi3207.genome.CDS.2415	TBepi3475.genome.CDS.1116	TBepi4208.genome.CDS.1358	TBhypo2152.genome.CDS.1312	TBhypo3463.genome.CDS.1710	TBhypo3838.genome.CDS.560	TBhypo680.genome.CDS.1324	acIB-AMD-6.genome.CDS.978			BIN_10.genome.CDS.1594	MEint885.genome.CDS.1506	MEint3864.genome.CDS.908
group00227	Guanylate kinase (EC 2.7.4.8)	0.96875	32		AAA024D14.genome.CDS.1359	AAA027M14.genome.CDS.1440	AAA028E20.genome.CDS.1213	AAA028G02.genome.CDS.2276	AAA028I14.genome.CDS.1180	AAA041L13.genome.CDS.1887	AAA044N04.genome.CDS.1766	AAA044O16.genome.CDS.1537	AAA278O22.genome.CDS.2048	MEint1363.genome.CDS.1752	MEint2297.genome.CDS.1384	AAA023D18.genome.CDS.1420;AAA023D18.genome.CDS.1432		AAA027L06.genome.CDS.2447	AAA028A23.genome.CDS.872		AAA278I18.genome.CDS.1085	AB141P03.genome.CDS.928	MEint283.genome.CDS.919	MEint4252.genome.CDS.1791	TBepi2057.genome.CDS.1987	TBepi2754.genome.CDS.1501	TBepi3207.genome.CDS.1395	TBepi3475.genome.CDS.1376	TBepi4208.genome.CDS.1052	TBhypo2152.genome.CDS.1495	TBhypo3463.genome.CDS.2286		TBhypo680.genome.CDS.2210		acIB-AMD-7.genome.CDS.1376	bin_7_acI-B2.genome.CDS.2838	BIN_10.genome.CDS.2170	MEint885.genome.CDS.1559	MEint3864.genome.CDS.1457
group00228	Glycerophosphoryl diester phosphodiesterase (EC 3.1.4.46)	1	30	AAA023J06.genome.CDS.805	AAA024D14.genome.CDS.952	AAA027M14.genome.CDS.1619	AAA028E20.genome.CDS.728	AAA028G02.genome.CDS.1938	AAA028I14.genome.CDS.223	AAA041L13.genome.CDS.2342	AAA044N04.genome.CDS.1891	AAA044O16.genome.CDS.1093	AAA278O22.genome.CDS.1357	MEint1363.genome.CDS.1033	MEint2297.genome.CDS.2740	AAA023D18.genome.CDS.842		AAA027L06.genome.CDS.1653	AAA028A23.genome.CDS.1457	AAA044D11.genome.CDS.1285	AAA278I18.genome.CDS.1403	AB141P03.genome.CDS.973	MEint283.genome.CDS.1079	MEint4252.genome.CDS.2233;MEint4252.genome.CDS.946	TBepi2057.genome.CDS.1953	TBepi2754.genome.CDS.2487	TBepi3207.genome.CDS.1069	TBepi3475.genome.CDS.1021	TBepi4208.genome.CDS.1592				TBhypo680.genome.CDS.1560		acIB-AMD-7.genome.CDS.1040		BIN_10.genome.CDS.1691		MEint3864.genome.CDS.1535
group00229	Sensor histidine kinase MtrB (EC 2.7.3.-)	0.666667	27		AAA024D14.genome.CDS.1098	AAA027M14.genome.CDS.1058		AAA028G02.genome.CDS.2587			AAA044N04.genome.CDS.2199	AAA044O16.genome.CDS.2470		MEint1363.genome.CDS.944	MEint2297.genome.CDS.1899		AAA027J17.genome.CDS.1040	AAA027L06.genome.CDS.1245	AAA028A23.genome.CDS.1000		AAA278I18.genome.CDS.1462	AB141P03.genome.CDS.1254	MEint283.genome.CDS.1440	MEint4252.genome.CDS.1491	TBepi2057.genome.CDS.1468	TBepi2754.genome.CDS.1575	TBepi3207.genome.CDS.2085	TBepi3475.genome.CDS.1263	TBepi4208.genome.CDS.1254;TBepi4208.genome.CDS.1382	TBhypo2152.genome.CDS.1294	TBhypo3463.genome.CDS.1575	TBhypo3838.genome.CDS.871	TBhypo680.genome.CDS.1368		acIB-AMD-7.genome.CDS.1090		BIN_10.genome.CDS.1850	MEint885.genome.CDS.1648
group00230	DNA ligase (EC 6.5.1.2)	1	26	AAA023J06.genome.CDS.956	AAA024D14.genome.CDS.1146			AAA028G02.genome.CDS.1471		AAA041L13.genome.CDS.1710	AAA044N04.genome.CDS.1528		AAA278O22.genome.CDS.1814	MEint1363.genome.CDS.1812	MEint2297.genome.CDS.1971	AAA023D18.genome.CDS.962	AAA027J17.genome.CDS.1721	AAA027L06.genome.CDS.1668		AAA044D11.genome.CDS.828	AAA278I18.genome.CDS.1219			MEint4252.genome.CDS.454	TBepi2057.genome.CDS.1153		TBepi3207.genome.CDS.2365	TBepi3475.genome.CDS.1362	TBepi4208.genome.CDS.1196		TBhypo3463.genome.CDS.1840	TBhypo3838.genome.CDS.582	TBhypo680.genome.CDS.2606			bin_7_acI-B2.genome.CDS.3286;bin_7_acI-B2.genome.CDS.3836	BIN_10.genome.CDS.1266	MEint885.genome.CDS.1145	MEint3864.genome.CDS.1202
group00231	Pantoate--beta-alanine ligase (EC 6.3.2.1)	1	29		AAA024D14.genome.CDS.1255	AAA027M14.genome.CDS.922		AAA028G02.genome.CDS.1628		AAA041L13.genome.CDS.2285	AAA044N04.genome.CDS.2240	AAA044O16.genome.CDS.2105	AAA278O22.genome.CDS.2275		MEint2297.genome.CDS.2583;MEint2297.genome.CDS.1768	AAA023D18.genome.CDS.760		AAA027L06.genome.CDS.1354		AAA044D11.genome.CDS.1312	AAA278I18.genome.CDS.1531	AB141P03.genome.CDS.1223	MEint283.genome.CDS.787	MEint4252.genome.CDS.1461	TBepi2057.genome.CDS.1629	TBepi2754.genome.CDS.2550	TBepi3207.genome.CDS.1911	TBepi3475.genome.CDS.1598	TBepi4208.genome.CDS.1665	TBhypo2152.genome.CDS.1803	TBhypo3463.genome.CDS.2081	TBhypo3838.genome.CDS.659	TBhypo680.genome.CDS.2440		acIB-AMD-7.genome.CDS.1350;acIB-AMD-7.genome.CDS.1497		BIN_10.genome.CDS.1881;BIN_10.genome.CDS.771
group00232	tRNA(Ile)-lysidine synthetase (EC 6.3.4.19)	0.967742	31			AAA027M14.genome.CDS.915	AAA028E20.genome.CDS.1516	AAA028G02.genome.CDS.298		AAA041L13.genome.CDS.2291	AAA044N04.genome.CDS.2233	AAA044O16.genome.CDS.2112	AAA278O22.genome.CDS.2282	MEint1363.genome.CDS.1886	MEint2297.genome.CDS.1775;MEint2297.genome.CDS.2590	AAA023D18.genome.CDS.767		AAA027L06.genome.CDS.1347	AAA028A23.genome.CDS.1468	AAA044D11.genome.CDS.1305	AAA278I18.genome.CDS.1524	AB141P03.genome.CDS.1230	MEint283.genome.CDS.780	MEint4252.genome.CDS.1468	TBepi2057.genome.CDS.1409	TBepi2754.genome.CDS.2543	TBepi3207.genome.CDS.1904	TBepi3475.genome.CDS.1591	TBepi4208.genome.CDS.1378	TBhypo2152.genome.CDS.1796	TBhypo3463.genome.CDS.2088	TBhypo3838.genome.CDS.820	TBhypo680.genome.CDS.2447		acIB-AMD-7.genome.CDS.1504	bin_7_acI-B2.genome.CDS.2435	BIN_10.genome.CDS.1888		MEint3864.genome.CDS.1551
group00233	O-succinylbenzoic acid--CoA ligase (EC 6.2.1.26)	1	30		AAA024D14.genome.CDS.1229	AAA027M14.genome.CDS.948	AAA028E20.genome.CDS.1491	AAA028G02.genome.CDS.1596		AAA041L13.genome.CDS.2046	AAA044N04.genome.CDS.2267		AAA278O22.genome.CDS.1967	MEint1363.genome.CDS.1707	MEint2297.genome.CDS.1742	AAA023D18.genome.CDS.1297		AAA027L06.genome.CDS.1381	AAA028A23.genome.CDS.1560	AAA044D11.genome.CDS.1341	AAA278I18.genome.CDS.1678	AB141P03.genome.CDS.1026	MEint283.genome.CDS.1445	MEint4252.genome.CDS.1432	TBepi2057.genome.CDS.1393	TBepi2754.genome.CDS.2066	TBepi3207.genome.CDS.1770	TBepi3475.genome.CDS.1756	TBepi4208.genome.CDS.1651	TBhypo2152.genome.CDS.1187	TBhypo3463.genome.CDS.1781	TBhypo3838.genome.CDS.579	TBhypo680.genome.CDS.2415		acIB-AMD-7.genome.CDS.1400	bin_7_acI-B2.genome.CDS.3409	BIN_10.genome.CDS.1585	MEint885.genome.CDS.1000
group00234	5-Enolpyruvylshikimate-3-phosphate synthase (EC 2.5.1.19)	1	29				AAA028E20.genome.CDS.1572	AAA028G02.genome.CDS.1658			AAA044N04.genome.CDS.1327	AAA044O16.genome.CDS.2142	AAA278O22.genome.CDS.1332	MEint1363.genome.CDS.1828	MEint2297.genome.CDS.2066;MEint2297.genome.CDS.2630	AAA023D18.genome.CDS.1363	AAA027J17.genome.CDS.1767	AAA027L06.genome.CDS.2298	AAA028A23.genome.CDS.1066		AAA278I18.genome.CDS.1620		MEint283.genome.CDS.923	MEint4252.genome.CDS.1715;MEint4252.genome.CDS.1901	TBepi2057.genome.CDS.1493;TBepi2057.genome.CDS.1529	TBepi2754.genome.CDS.2039	TBepi3207.genome.CDS.1519	TBepi3475.genome.CDS.1636	TBepi4208.genome.CDS.1898	TBhypo2152.genome.CDS.1510	TBhypo3463.genome.CDS.1235	TBhypo3838.genome.CDS.602	TBhypo680.genome.CDS.1669			bin_7_acI-B2.genome.CDS.3222	BIN_10.genome.CDS.415	MEint885.genome.CDS.1061
group00235	Triosephosphate isomerase (EC 5.3.1.1)	1	31						AAA028I14.genome.CDS.1132	AAA041L13.genome.CDS.1588	AAA044N04.genome.CDS.2502	AAA044O16.genome.CDS.1442		MEint1363.genome.CDS.397	MEint2297.genome.CDS.2095	AAA023D18.genome.CDS.1059	AAA027J17.genome.CDS.2039;AAA027J17.genome.CDS.1997	AAA027L06.genome.CDS.1535;AAA027L06.genome.CDS.1537	AAA028A23.genome.CDS.1395	AAA044D11.genome.CDS.1555	AAA278I18.genome.CDS.1776	AB141P03.genome.CDS.1376	MEint283.genome.CDS.1330	MEint4252.genome.CDS.1195	TBepi2057.genome.CDS.1261	TBepi2754.genome.CDS.1685	TBepi3207.genome.CDS.1478	TBepi3475.genome.CDS.1091	TBepi4208.genome.CDS.1826		TBhypo3463.genome.CDS.2350	TBhypo3838.genome.CDS.969	TBhypo680.genome.CDS.1419	acIB-AMD-6.genome.CDS.620	acIB-AMD-7.genome.CDS.1591	bin_7_acI-B2.genome.CDS.3660	BIN_10.genome.CDS.1128	MEint885.genome.CDS.910	MEint3864.genome.CDS.889
group00236	Glutamate transport ATP-binding protein	0.391304	23	AAA023J06.genome.CDS.853;AAA023J06.genome.CDS.1223;AAA023J06.genome.CDS.847	AAA024D14.genome.CDS.1278		AAA028E20.genome.CDS.1463			AAA041L13.genome.CDS.2530	AAA044N04.genome.CDS.2294	AAA044O16.genome.CDS.2401			MEint2297.genome.CDS.1715					AAA044D11.genome.CDS.2111;AAA044D11.genome.CDS.2032				MEint4252.genome.CDS.1533	TBepi2057.genome.CDS.1225	TBepi2754.genome.CDS.2332	TBepi3207.genome.CDS.1672	TBepi3475.genome.CDS.983			TBhypo3463.genome.CDS.1606		TBhypo680.genome.CDS.1477			bin_7_acI-B2.genome.CDS.2315;bin_7_acI-B2.genome.CDS.2404	BIN_10.genome.CDS.1650	MEint885.genome.CDS.882	MEint3864.genome.CDS.1009
group00237	Ribose-phosphate pyrophosphokinase (EC 2.7.6.1)	1	29			AAA027M14.genome.CDS.1233	AAA028E20.genome.CDS.1354	AAA028G02.genome.CDS.1802		AAA041L13.genome.CDS.1945	AAA044N04.genome.CDS.2067	AAA044O16.genome.CDS.2194	AAA278O22.genome.CDS.2226	MEint1363.genome.CDS.1129;MEint1363.genome.CDS.1519	MEint2297.genome.CDS.1475	AAA023D18.genome.CDS.1392	AAA027J17.genome.CDS.1421	AAA027L06.genome.CDS.2344	AAA028A23.genome.CDS.270			AB141P03.genome.CDS.57	MEint283.genome.CDS.1052	MEint4252.genome.CDS.1675	TBepi2057.genome.CDS.1349	TBepi2754.genome.CDS.2090		TBepi3475.genome.CDS.1612	TBepi4208.genome.CDS.1999		TBhypo3463.genome.CDS.1490		TBhypo680.genome.CDS.2043		acIB-AMD-7.genome.CDS.1849	bin_7_acI-B2.genome.CDS.2770	BIN_10.genome.CDS.1664	MEint885.genome.CDS.1042;MEint885.genome.CDS.1652	MEint3864.genome.CDS.1242
group00238	Transcription elongation factor GreA	1	32			AAA027M14.genome.CDS.1253	AAA028E20.genome.CDS.1330	AAA028G02.genome.CDS.1754	AAA028I14.genome.CDS.1329	AAA041L13.genome.CDS.2422	AAA044N04.genome.CDS.2083	AAA044O16.genome.CDS.2177		MEint1363.genome.CDS.1144	MEint2297.genome.CDS.1457	AAA023D18.genome.CDS.1518	AAA027J17.genome.CDS.1846	AAA027L06.genome.CDS.2326	AAA028A23.genome.CDS.1093			AB141P03.genome.CDS.743	MEint283.genome.CDS.752	MEint4252.genome.CDS.1839	TBepi2057.genome.CDS.1910	TBepi2754.genome.CDS.2359	TBepi3207.genome.CDS.2033	TBepi3475.genome.CDS.1543	TBepi4208.genome.CDS.1437		TBhypo3463.genome.CDS.2096		TBhypo680.genome.CDS.2299	acIB-AMD-6.genome.CDS.1100	acIB-AMD-7.genome.CDS.1230	bin_7_acI-B2.genome.CDS.2972;bin_7_acI-B2.genome.CDS.3498;bin_7_acI-B2.genome.CDS.4051	BIN_10.genome.CDS.1453	MEint885.genome.CDS.1161;MEint885.genome.CDS.1208	MEint3864.genome.CDS.1225
group00239	4-hydroxy-tetrahydrodipicolinate reductase (EC 1.17.1.8)	1	27					AAA028G02.genome.CDS.2097	AAA028I14.genome.CDS.1391	AAA041L13.genome.CDS.1761	AAA044N04.genome.CDS.1584	AAA044O16.genome.CDS.2556	AAA278O22.genome.CDS.1517	MEint1363.genome.CDS.1477	MEint2297.genome.CDS.2347		AAA027J17.genome.CDS.1928	AAA027L06.genome.CDS.1552		AAA044D11.genome.CDS.1630	AAA278I18.genome.CDS.1022		MEint283.genome.CDS.810		TBepi2057.genome.CDS.1721	TBepi2754.genome.CDS.1382	TBepi3207.genome.CDS.1701	TBepi3475.genome.CDS.1078	TBepi4208.genome.CDS.2031	TBhypo2152.genome.CDS.1578	TBhypo3463.genome.CDS.1658		TBhypo680.genome.CDS.1979	acIB-AMD-6.genome.CDS.983		bin_7_acI-B2.genome.CDS.3436	BIN_10.genome.CDS.2094	MEint885.genome.CDS.1659;MEint885.genome.CDS.937	MEint3864.genome.CDS.1449
group00240	3-isopropylmalate dehydrogenase (EC 1.1.1.85)	1	31	AAA023J06.genome.CDS.987	AAA024D14.genome.CDS.1169	AAA027M14.genome.CDS.1489	AAA028E20.genome.CDS.1306	AAA028G02.genome.CDS.2064		AAA041L13.genome.CDS.2370	AAA044N04.genome.CDS.1552	AAA044O16.genome.CDS.2524	AAA278O22.genome.CDS.1549	MEint1363.genome.CDS.1515	MEint2297.genome.CDS.1536	AAA023D18.genome.CDS.1357	AAA027J17.genome.CDS.1621	AAA027L06.genome.CDS.1588		AAA044D11.genome.CDS.2227	AAA278I18.genome.CDS.987		MEint283.genome.CDS.1372	MEint4252.genome.CDS.2102	TBepi2057.genome.CDS.1050;TBepi2057.genome.CDS.1459	TBepi2754.genome.CDS.1407	TBepi3207.genome.CDS.1986	TBepi3475.genome.CDS.1854	TBepi4208.genome.CDS.1871	TBhypo2152.genome.CDS.1402	TBhypo3463.genome.CDS.1354		TBhypo680.genome.CDS.2245	acIB-AMD-6.genome.CDS.1053			BIN_10.genome.CDS.1963	MEint885.genome.CDS.964	MEint3864.genome.CDS.1221
group00241	DNA recombination and repair protein RecO	1	25	AAA023J06.genome.CDS.1150			AAA028E20.genome.CDS.925	AAA028G02.genome.CDS.1722	AAA028I14.genome.CDS.839	AAA041L13.genome.CDS.1671	AAA044N04.genome.CDS.1489		AAA278O22.genome.CDS.1167	MEint1363.genome.CDS.1230	MEint2297.genome.CDS.2474		AAA027J17.genome.CDS.1992	AAA027L06.genome.CDS.1706		AAA044D11.genome.CDS.2087	AAA278I18.genome.CDS.1280			MEint4252.genome.CDS.1585	TBepi2057.genome.CDS.1285;TBepi2057.genome.CDS.1566	TBepi2754.genome.CDS.2389	TBepi3207.genome.CDS.1802	TBepi3475.genome.CDS.1333		TBhypo2152.genome.CDS.1481	TBhypo3463.genome.CDS.1908	TBhypo3838.genome.CDS.939	TBhypo680.genome.CDS.2145			bin_7_acI-B2.genome.CDS.3847	BIN_10.genome.CDS.1178
group00242	Pyruvate dehydrogenase E1 component (EC 1.2.4.1)	0.966667	30	AAA023J06.genome.CDS.1196	AAA024D14.genome.CDS.917;AAA024D14.genome.CDS.910		AAA028E20.genome.CDS.1466				AAA044N04.genome.CDS.1422	AAA044O16.genome.CDS.1933	AAA278O22.genome.CDS.1250	MEint1363.genome.CDS.1659	MEint2297.genome.CDS.1565	AAA023D18.genome.CDS.1454;AAA023D18.genome.CDS.1528	AAA027J17.genome.CDS.1072	AAA027L06.genome.CDS.1508;AAA027L06.genome.CDS.1283	AAA028A23.genome.CDS.960	AAA044D11.genome.CDS.1677	AAA278I18.genome.CDS.1428	AB141P03.genome.CDS.798;AB141P03.genome.CDS.824		MEint4252.genome.CDS.1978	TBepi2057.genome.CDS.1232	TBepi2754.genome.CDS.1907	TBepi3207.genome.CDS.1378	TBepi3475.genome.CDS.1450	TBepi4208.genome.CDS.2002	TBhypo2152.genome.CDS.1013			TBhypo680.genome.CDS.1814			bin_7_acI-B2.genome.CDS.3121	BIN_10.genome.CDS.237	MEint885.genome.CDS.840
group00243	Ribosomal large subunit pseudouridine synthase D (EC 4.2.1.70)	1	27			AAA027M14.genome.CDS.1292		AAA028G02.genome.CDS.2448	AAA028I14.genome.CDS.1091	AAA041L13.genome.CDS.1547		AAA044O16.genome.CDS.1402	AAA278O22.genome.CDS.2209	MEint1363.genome.CDS.1574	MEint2297.genome.CDS.1837		AAA027J17.genome.CDS.1299	AAA027L06.genome.CDS.1942			AAA278I18.genome.CDS.1759		MEint283.genome.CDS.1112	MEint4252.genome.CDS.2082	TBepi2057.genome.CDS.1207	TBepi2754.genome.CDS.1997	TBepi3207.genome.CDS.1548	TBepi3475.genome.CDS.1774	TBepi4208.genome.CDS.1597	TBhypo2152.genome.CDS.1397	TBhypo3463.genome.CDS.2262	TBhypo3838.genome.CDS.947	TBhypo680.genome.CDS.2373	acIB-AMD-6.genome.CDS.696	acIB-AMD-7.genome.CDS.1310		BIN_10.genome.CDS.1257	MEint885.genome.CDS.887	MEint3864.genome.CDS.1384
group00244	Cell division protein FtsZ (EC 3.4.24.-)	1	27			AAA027M14.genome.CDS.1300		AAA028G02.genome.CDS.2440	AAA028I14.genome.CDS.1083	AAA041L13.genome.CDS.1539		AAA044O16.genome.CDS.1394	AAA278O22.genome.CDS.2200	MEint1363.genome.CDS.1582;MEint1363.genome.CDS.1637	MEint2297.genome.CDS.1829		AAA027J17.genome.CDS.1307	AAA027L06.genome.CDS.1950		AAA044D11.genome.CDS.1776	AAA278I18.genome.CDS.1746		MEint283.genome.CDS.1120;MEint283.genome.CDS.890	MEint4252.genome.CDS.2090	TBepi2057.genome.CDS.1814	TBepi2754.genome.CDS.2005	TBepi3207.genome.CDS.1556	TBepi3475.genome.CDS.1783	TBepi4208.genome.CDS.1605		TBhypo3463.genome.CDS.2270		TBhypo680.genome.CDS.2381	acIB-AMD-6.genome.CDS.688			BIN_10.genome.CDS.1247	MEint885.genome.CDS.1082	MEint3864.genome.CDS.1181
group00245	Site-specific tyrosine recombinase XerC	0.935484	31	AAA023J06.genome.CDS.990	AAA024D14.genome.CDS.1172	AAA027M14.genome.CDS.1486	AAA028E20.genome.CDS.1312	AAA028G02.genome.CDS.2067		AAA041L13.genome.CDS.2355	AAA044N04.genome.CDS.1555	AAA044O16.genome.CDS.2527	AAA278O22.genome.CDS.1544	MEint1363.genome.CDS.1512	MEint2297.genome.CDS.1533	AAA023D18.genome.CDS.1354	AAA027J17.genome.CDS.1618	AAA027L06.genome.CDS.1585	AAA028A23.genome.CDS.1642	AAA044D11.genome.CDS.2224	AAA278I18.genome.CDS.991		MEint283.genome.CDS.1333;MEint283.genome.CDS.1375	MEint4252.genome.CDS.1296	TBepi2057.genome.CDS.1053	TBepi2754.genome.CDS.1404		TBepi3475.genome.CDS.1851	TBepi4208.genome.CDS.1304	TBhypo2152.genome.CDS.1080;TBhypo2152.genome.CDS.1399	TBhypo3463.genome.CDS.1357	TBhypo3838.genome.CDS.668	TBhypo680.genome.CDS.2242				BIN_10.genome.CDS.1922		MEint3864.genome.CDS.1216
group00246	3-isopropylmalate dehydratase small subunit (EC 4.2.1.33)	1	31	AAA023J06.genome.CDS.936	AAA024D14.genome.CDS.848			AAA028G02.genome.CDS.2116	AAA028I14.genome.CDS.1370	AAA041L13.genome.CDS.1740	AAA044N04.genome.CDS.1605	AAA044O16.genome.CDS.2577	AAA278O22.genome.CDS.1485	MEint1363.genome.CDS.1496	MEint2297.genome.CDS.1587		AAA027J17.genome.CDS.1837	AAA027L06.genome.CDS.1852	AAA028A23.genome.CDS.1244	AAA044D11.genome.CDS.1976	AAA278I18.genome.CDS.1583	AB141P03.genome.CDS.1092	MEint283.genome.CDS.1000	MEint4252.genome.CDS.1763	TBepi2057.genome.CDS.1856	TBepi2754.genome.CDS.2475	TBepi3207.genome.CDS.2041	TBepi3475.genome.CDS.1014	TBepi4208.genome.CDS.1174	TBhypo2152.genome.CDS.1355	TBhypo3463.genome.CDS.1387		TBhypo680.genome.CDS.1572	acIB-AMD-6.genome.CDS.727	acIB-AMD-7.genome.CDS.1833		BIN_10.genome.CDS.1744	MEint885.genome.CDS.1357	MEint3864.genome.CDS.964
group00247	Inositol-1-monophosphatase (EC 3.1.3.25)	1	21		AAA024D14.genome.CDS.1019		AAA028E20.genome.CDS.1103		AAA028I14.genome.CDS.898		AAA044N04.genome.CDS.2443	AAA044O16.genome.CDS.2758						AAA027L06.genome.CDS.2064		AAA044D11.genome.CDS.1725	AAA278I18.genome.CDS.1301	AB141P03.genome.CDS.1171			TBepi2057.genome.CDS.1245		TBepi3207.genome.CDS.1585	TBepi3475.genome.CDS.1255	TBepi4208.genome.CDS.1108		TBhypo3463.genome.CDS.1453		TBhypo680.genome.CDS.1706	acIB-AMD-6.genome.CDS.1038		bin_7_acI-B2.genome.CDS.2636;bin_7_acI-B2.genome.CDS.2866	BIN_10.genome.CDS.1545	MEint885.genome.CDS.1050	MEint3864.genome.CDS.860
group00248	rRNA small subunit methyltransferase H	1	28	AAA023J06.genome.CDS.1070	AAA024D14.genome.CDS.979	AAA027M14.genome.CDS.1331	AAA028E20.genome.CDS.1142		AAA028I14.genome.CDS.1072	AAA041L13.genome.CDS.2759			AAA278O22.genome.CDS.2189	MEint1363.genome.CDS.1626	MEint2297.genome.CDS.2658;MEint2297.genome.CDS.1818		AAA027J17.genome.CDS.1275	AAA027L06.genome.CDS.2191		AAA044D11.genome.CDS.1765			MEint283.genome.CDS.1199	MEint4252.genome.CDS.1695			TBepi3207.genome.CDS.1567	TBepi3475.genome.CDS.1795	TBepi4208.genome.CDS.1616	TBhypo2152.genome.CDS.1600	TBhypo3463.genome.CDS.1395		TBhypo680.genome.CDS.1901;TBhypo680.genome.CDS.2392	acIB-AMD-6.genome.CDS.677		bin_7_acI-B2.genome.CDS.1321;bin_7_acI-B2.genome.CDS.1320	BIN_10.genome.CDS.1836	MEint885.genome.CDS.1523	MEint3864.genome.CDS.1170
group00249	1-deoxy-D-xylulose 5-phosphate reductoisomerase (EC 1.1.1.267)	1	28		AAA024D14.genome.CDS.1488	AAA027M14.genome.CDS.1467		AAA028G02.genome.CDS.2081		AAA041L13.genome.CDS.1775	AAA044N04.genome.CDS.1570	AAA044O16.genome.CDS.2541	AAA278O22.genome.CDS.1531	MEint1363.genome.CDS.1316	MEint2297.genome.CDS.2333		AAA027J17.genome.CDS.1941	AAA027L06.genome.CDS.1565			AAA278I18.genome.CDS.1006		MEint283.genome.CDS.1352	MEint4252.genome.CDS.1117	TBepi2057.genome.CDS.1061	TBepi2754.genome.CDS.1397		TBepi3475.genome.CDS.1289	TBepi4208.genome.CDS.2046	TBhypo2152.genome.CDS.1133	TBhypo3463.genome.CDS.1364;TBhypo3463.genome.CDS.1936	TBhypo3838.genome.CDS.675	TBhypo680.genome.CDS.1882		acIB-AMD-7.genome.CDS.1770	bin_7_acI-B2.genome.CDS.2420	BIN_10.genome.CDS.2022	MEint885.genome.CDS.1602	MEint3864.genome.CDS.785
group00250	SSU ribosomal protein S2p (SAe)	1	30	AAA023J06.genome.CDS.992	AAA024D14.genome.CDS.1174	AAA027M14.genome.CDS.1485	AAA028E20.genome.CDS.1310	AAA028G02.genome.CDS.2069		AAA041L13.genome.CDS.2357	AAA044N04.genome.CDS.1557	AAA044O16.genome.CDS.2529	AAA278O22.genome.CDS.1543	MEint1363.genome.CDS.1511	MEint2297.genome.CDS.1531	AAA023D18.genome.CDS.1351	AAA027J17.genome.CDS.1615	AAA027L06.genome.CDS.1582	AAA028A23.genome.CDS.1640;AAA028A23.genome.CDS.778		AAA278I18.genome.CDS.993		MEint283.genome.CDS.1335	MEint4252.genome.CDS.1243	TBepi2057.genome.CDS.1055	TBepi2754.genome.CDS.1403		TBepi3475.genome.CDS.1850	TBepi4208.genome.CDS.1303	TBhypo2152.genome.CDS.1081	TBhypo3463.genome.CDS.1358	TBhypo3838.genome.CDS.669	TBhypo680.genome.CDS.2241		acIB-AMD-7.genome.CDS.1928;acIB-AMD-7.genome.CDS.1927		BIN_10.genome.CDS.1918
group00251	Putative deoxyribonuclease YcfH	1	28			AAA027M14.genome.CDS.1228	AAA028E20.genome.CDS.1358	AAA028G02.genome.CDS.1807		AAA041L13.genome.CDS.1941	AAA044N04.genome.CDS.2063	AAA044O16.genome.CDS.2199	AAA278O22.genome.CDS.2231	MEint1363.genome.CDS.1123;MEint1363.genome.CDS.1524	MEint2297.genome.CDS.1480	AAA023D18.genome.CDS.1396	AAA027J17.genome.CDS.1417	AAA027L06.genome.CDS.2265				AB141P03.genome.CDS.721	MEint283.genome.CDS.1056	MEint4252.genome.CDS.1129	TBepi2057.genome.CDS.1316	TBepi2754.genome.CDS.2094	TBepi3207.genome.CDS.2474	TBepi3475.genome.CDS.1617	TBepi4208.genome.CDS.1995		TBhypo3463.genome.CDS.2005		TBhypo680.genome.CDS.2039		acIB-AMD-7.genome.CDS.1382;acIB-AMD-7.genome.CDS.1844	bin_7_acI-B2.genome.CDS.2766	BIN_10.genome.CDS.1668	MEint885.genome.CDS.1046
group00252	Peptide deformylase (EC 3.5.1.88)	1	29		AAA024D14.genome.CDS.1538	AAA027M14.genome.CDS.1445	AAA028E20.genome.CDS.1208	AAA028G02.genome.CDS.2281		AAA041L13.genome.CDS.1882	AAA044N04.genome.CDS.1771	AAA044O16.genome.CDS.1532	AAA278O22.genome.CDS.2043	MEint1363.genome.CDS.1747	MEint2297.genome.CDS.1379	AAA023D18.genome.CDS.1425		AAA027L06.genome.CDS.1285	AAA028A23.genome.CDS.877		AAA278I18.genome.CDS.1090	AB141P03.genome.CDS.923	MEint283.genome.CDS.914	MEint4252.genome.CDS.2147	TBepi2057.genome.CDS.1889	TBepi2754.genome.CDS.1496	TBepi3207.genome.CDS.1400	TBepi3475.genome.CDS.1381	TBepi4208.genome.CDS.1057	TBhypo2152.genome.CDS.1489	TBhypo3463.genome.CDS.1853		TBhypo680.genome.CDS.1700			bin_7_acI-B2.genome.CDS.2640	BIN_10.genome.CDS.2165	MEint885.genome.CDS.1564	MEint3864.genome.CDS.1462
group00253	Hemoglobin-like protein HbO	1	31	AAA023J06.genome.CDS.1211	AAA024D14.genome.CDS.1139	AAA027M14.genome.CDS.1105		AAA028G02.genome.CDS.2633		AAA041L13.genome.CDS.1492	AAA044N04.genome.CDS.2362	AAA044O16.genome.CDS.1597	AAA278O22.genome.CDS.1586	MEint1363.genome.CDS.1065	MEint2297.genome.CDS.2489	AAA023D18.genome.CDS.1136	AAA027J17.genome.CDS.1911	AAA027L06.genome.CDS.1435	AAA028A23.genome.CDS.1346	AAA044D11.genome.CDS.1808	AAA278I18.genome.CDS.1799			MEint4252.genome.CDS.1563	TBepi2057.genome.CDS.1845	TBepi2754.genome.CDS.1547	TBepi3207.genome.CDS.1873	TBepi3475.genome.CDS.1582	TBepi4208.genome.CDS.1701		TBhypo3463.genome.CDS.1544	TBhypo3838.genome.CDS.736	TBhypo680.genome.CDS.2194	acIB-AMD-6.genome.CDS.1057		bin_7_acI-B2.genome.CDS.2096;bin_7_acI-B2.genome.CDS.3038	BIN_10.genome.CDS.1572	MEint885.genome.CDS.1454	MEint3864.genome.CDS.1074
group00254	Phosphate transport system permease protein PstA (TC 3.A.1.7.1)	0.962963	27	AAA023J06.genome.CDS.1383	AAA024D14.genome.CDS.1132	AAA027M14.genome.CDS.1100		AAA028G02.genome.CDS.2627			AAA044N04.genome.CDS.1466	AAA044O16.genome.CDS.1590	AAA278O22.genome.CDS.1592	MEint1363.genome.CDS.1070	MEint2297.genome.CDS.1803	AAA023D18.genome.CDS.1129	AAA027J17.genome.CDS.2036	AAA027L06.genome.CDS.1444	AAA028A23.genome.CDS.1338	AAA044D11.genome.CDS.1802	AAA278I18.genome.CDS.1848		MEint283.genome.CDS.1379	MEint4252.genome.CDS.1705	TBepi2057.genome.CDS.1776	TBepi2754.genome.CDS.1542					TBhypo3463.genome.CDS.1337		TBhypo680.genome.CDS.2199	acIB-AMD-6.genome.CDS.1064		bin_7_acI-B2.genome.CDS.2186;bin_7_acI-B2.genome.CDS.3033;bin_7_acI-B2.genome.CDS.2091	BIN_10.genome.CDS.1565		MEint3864.genome.CDS.1065
group00255	Biotin carboxylase of acetyl-CoA carboxylase (EC 6.3.4.14) / Biotin carboxyl carrier protein of acetyl-CoA carboxylase	0.9	20			AAA027M14.genome.CDS.1015		AAA028G02.genome.CDS.2492;AAA028G02.genome.CDS.1782		AAA041L13.genome.CDS.1624	AAA044N04.genome.CDS.2153	AAA044O16.genome.CDS.1619;AAA044O16.genome.CDS.2005		MEint1363.genome.CDS.992	MEint2297.genome.CDS.2307					AAA044D11.genome.CDS.1189				MEint4252.genome.CDS.1377	TBepi2057.genome.CDS.1043	TBepi2754.genome.CDS.235	TBepi3207.genome.CDS.2407	TBepi3475.genome.CDS.1180	TBepi4208.genome.CDS.1795	TBhypo2152.genome.CDS.1119	TBhypo3463.genome.CDS.1702	TBhypo3838.genome.CDS.553	TBhypo680.genome.CDS.39
group00256	Ribonucleotide reductase of class II (coenzyme B12-dependent) (EC 1.17.4.1)	0.925926	27				AAA028E20.genome.CDS.975	AAA028G02.genome.CDS.1374		AAA041L13.genome.CDS.2228;AAA041L13.genome.CDS.2787	AAA044N04.genome.CDS.2461	AAA044O16.genome.CDS.2325	AAA278O22.genome.CDS.1762			AAA023D18.genome.CDS.1028	AAA027J17.genome.CDS.1326	AAA027L06.genome.CDS.1880		AAA044D11.genome.CDS.2097	AAA278I18.genome.CDS.1283	AB141P03.genome.CDS.1234		MEint4252.genome.CDS.1989	TBepi2057.genome.CDS.1574		TBepi3207.genome.CDS.1737	TBepi3475.genome.CDS.1050	TBepi4208.genome.CDS.1984;TBepi4208.genome.CDS.1985	TBhypo2152.genome.CDS.944	TBhypo3463.genome.CDS.1915	TBhypo3838.genome.CDS.713				bin_7_acI-B2.genome.CDS.1800;bin_7_acI-B2.genome.CDS.1799	BIN_10.genome.CDS.1147;BIN_10.genome.CDS.1148	MEint885.genome.CDS.1684
group00257	Protein-export membrane protein SecD (TC 3.A.5.1.1)	1	27			AAA027M14.genome.CDS.1412	AAA028E20.genome.CDS.1240	AAA028G02.genome.CDS.2248	AAA028I14.genome.CDS.1208	AAA041L13.genome.CDS.1915	AAA044N04.genome.CDS.1738	AAA044O16.genome.CDS.2720	AAA278O22.genome.CDS.2122	MEint1363.genome.CDS.1780	MEint2297.genome.CDS.2554		AAA027J17.genome.CDS.1144	AAA027L06.genome.CDS.2420	AAA028A23.genome.CDS.1658		AAA278I18.genome.CDS.1057	AB141P03.genome.CDS.1205		MEint4252.genome.CDS.1136	TBepi2057.genome.CDS.1797	TBepi2754.genome.CDS.2174		TBepi3475.genome.CDS.1122	TBepi4208.genome.CDS.1816	TBhypo2152.genome.CDS.915			TBhypo680.genome.CDS.2238		acIB-AMD-7.genome.CDS.1009	bin_7_acI-B2.genome.CDS.3971	BIN_10.genome.CDS.2199	MEint885.genome.CDS.1372	MEint3864.genome.CDS.820
group00258	Ribosomal RNA small subunit methyltransferase E (EC 2.1.1.-)	1	31		AAA024D14.genome.CDS.1471		AAA028E20.genome.CDS.1156	AAA028G02.genome.CDS.1502	AAA028I14.genome.CDS.1532	AAA041L13.genome.CDS.1464	AAA044N04.genome.CDS.2391		AAA278O22.genome.CDS.1802	MEint1363.genome.CDS.1689	MEint2297.genome.CDS.1987		AAA027J17.genome.CDS.1828	AAA027L06.genome.CDS.1861	AAA028A23.genome.CDS.1235	AAA044D11.genome.CDS.1986	AAA278I18.genome.CDS.1591		MEint283.genome.CDS.1009	MEint4252.genome.CDS.1777	TBepi2057.genome.CDS.1742	TBepi2754.genome.CDS.2265	TBepi3207.genome.CDS.1364	TBepi3475.genome.CDS.1437		TBhypo2152.genome.CDS.1542	TBhypo3463.genome.CDS.1533	TBhypo3838.genome.CDS.595	TBhypo680.genome.CDS.1802	acIB-AMD-6.genome.CDS.736;acIB-AMD-6.genome.CDS.860	acIB-AMD-7.genome.CDS.1133	bin_7_acI-B2.genome.CDS.3753	BIN_10.genome.CDS.1753	MEint885.genome.CDS.1477	MEint3864.genome.CDS.937
group00259	hypothetical protein	0.777778	27		AAA024D14.genome.CDS.864	AAA027M14.genome.CDS.1164	AAA028E20.genome.CDS.1059	AAA028G02.genome.CDS.2655		AAA041L13.genome.CDS.2961	AAA044N04.genome.CDS.1359	AAA044O16.genome.CDS.1885	AAA278O22.genome.CDS.1299	MEint1363.genome.CDS.1099;MEint1363.genome.CDS.1850	MEint2297.genome.CDS.1695		AAA027J17.genome.CDS.1503	AAA027L06.genome.CDS.2154		AAA044D11.genome.CDS.2189	AAA278I18.genome.CDS.1180		MEint283.genome.CDS.1150	MEint4252.genome.CDS.1321	TBepi2057.genome.CDS.1368	TBepi2754.genome.CDS.2149	TBepi3207.genome.CDS.1282	TBepi3475.genome.CDS.1006	TBepi4208.genome.CDS.1769		TBhypo3463.genome.CDS.1375		TBhypo680.genome.CDS.2013			bin_7_acI-B2.genome.CDS.3766		MEint885.genome.CDS.1282	MEint3864.genome.CDS.1289
group00260	FIG004853: possible toxin to DivIC	0.966667	30			AAA027M14.genome.CDS.1243	AAA028E20.genome.CDS.1345	AAA028G02.genome.CDS.1793	AAA028I14.genome.CDS.1546	AAA041L13.genome.CDS.511	AAA044N04.genome.CDS.791	AAA044O16.genome.CDS.2185	AAA278O22.genome.CDS.2217	MEint1363.genome.CDS.1138	MEint2297.genome.CDS.1466	AAA023D18.genome.CDS.1498	AAA027J17.genome.CDS.1431	AAA027L06.genome.CDS.2334	AAA028A23.genome.CDS.1101			AB141P03.genome.CDS.735	MEint283.genome.CDS.766;MEint283.genome.CDS.758		TBepi2057.genome.CDS.1427	TBepi2754.genome.CDS.1844	TBepi3207.genome.CDS.1388	TBepi3475.genome.CDS.1666	TBepi4208.genome.CDS.1777	TBhypo2152.genome.CDS.1087	TBhypo3463.genome.CDS.1476		TBhypo680.genome.CDS.1377		acIB-AMD-7.genome.CDS.1792	bin_7_acI-B2.genome.CDS.3759	BIN_10.genome.CDS.1654	MEint885.genome.CDS.1168	MEint3864.genome.CDS.1232
group00261	Transaldolase (EC 2.2.1.2)	1	26	AAA023J06.genome.CDS.1361					AAA028I14.genome.CDS.1136	AAA041L13.genome.CDS.1592	AAA044N04.genome.CDS.2506		AAA278O22.genome.CDS.1215	MEint1363.genome.CDS.1339	MEint2297.genome.CDS.2387	AAA023D18.genome.CDS.1055		AAA027L06.genome.CDS.1530	AAA028A23.genome.CDS.1399	AAA044D11.genome.CDS.1689	AAA278I18.genome.CDS.1780			MEint4252.genome.CDS.2119		TBepi2754.genome.CDS.1689	TBepi3207.genome.CDS.1474	TBepi3475.genome.CDS.1087	TBepi4208.genome.CDS.1822		TBhypo3463.genome.CDS.2354		TBhypo680.genome.CDS.1423	acIB-AMD-6.genome.CDS.616	acIB-AMD-7.genome.CDS.1587;acIB-AMD-7.genome.CDS.1633	bin_7_acI-B2.genome.CDS.3665	BIN_10.genome.CDS.1522	MEint885.genome.CDS.914	MEint3864.genome.CDS.885
group00262	Nucleoside diphosphate kinase (EC 2.7.4.6)	1	27					AAA028G02.genome.CDS.704		AAA041L13.genome.CDS.1476	AAA044N04.genome.CDS.2379		AAA278O22.genome.CDS.1569	MEint1363.genome.CDS.1155	MEint2297.genome.CDS.2366	AAA023D18.genome.CDS.1467	AAA027J17.genome.CDS.1692	AAA027L06.genome.CDS.1413	AAA028A23.genome.CDS.1365	AAA044D11.genome.CDS.2240	AAA278I18.genome.CDS.1784			MEint4252.genome.CDS.1743	TBepi2057.genome.CDS.1482	TBepi2754.genome.CDS.2315	TBepi3207.genome.CDS.2240	TBepi3475.genome.CDS.1480	TBepi4208.genome.CDS.1336	TBhypo2152.genome.CDS.1761	TBhypo3463.genome.CDS.2188	TBhypo3838.genome.CDS.860	TBhypo680.genome.CDS.2266	acIB-AMD-6.genome.CDS.1085		bin_7_acI-B2.genome.CDS.3054	BIN_10.genome.CDS.2059	MEint885.genome.CDS.1631	MEint3864.genome.CDS.1350
group00263	4-hydroxy-3-methylbut-2-enyl diphosphate reductase (EC 1.17.1.2)	1	29		AAA024D14.genome.CDS.1570;AAA024D14.genome.CDS.1645	AAA027M14.genome.CDS.1264		AAA028G02.genome.CDS.1765	AAA028I14.genome.CDS.1340	AAA041L13.genome.CDS.2411	AAA044N04.genome.CDS.2094	AAA044O16.genome.CDS.2166			MEint2297.genome.CDS.1447		AAA027J17.genome.CDS.1854	AAA027L06.genome.CDS.2318	AAA028A23.genome.CDS.1085			AB141P03.genome.CDS.751		MEint4252.genome.CDS.1797	TBepi2057.genome.CDS.1176	TBepi2754.genome.CDS.2239	TBepi3207.genome.CDS.1665;TBepi3207.genome.CDS.2472	TBepi3475.genome.CDS.993;TBepi3475.genome.CDS.994		TBhypo2152.genome.CDS.1254	TBhypo3463.genome.CDS.2078		TBhypo680.genome.CDS.1484	acIB-AMD-6.genome.CDS.1092;acIB-AMD-6.genome.CDS.1091	acIB-AMD-7.genome.CDS.1240	bin_7_acI-B2.genome.CDS.3246	BIN_10.genome.CDS.1465		MEint3864.genome.CDS.1334
group00264	Adenylosuccinate synthetase (EC 6.3.4.4)	1	25		AAA024D14.genome.CDS.1651	AAA027M14.genome.CDS.878	AAA028E20.genome.CDS.916	AAA028G02.genome.CDS.2007		AAA041L13.genome.CDS.2570		AAA044O16.genome.CDS.1803	AAA278O22.genome.CDS.1440		MEint2297.genome.CDS.1547	AAA023D18.genome.CDS.885	AAA027J17.genome.CDS.1458	AAA027L06.genome.CDS.1612	AAA028A23.genome.CDS.1501	AAA044D11.genome.CDS.1913	AAA278I18.genome.CDS.1708				TBepi2057.genome.CDS.1012	TBepi2754.genome.CDS.1794	TBepi3207.genome.CDS.2350		TBepi4208.genome.CDS.1389	TBhypo2152.genome.CDS.1741			TBhypo680.genome.CDS.1501		acIB-AMD-7.genome.CDS.1191;acIB-AMD-7.genome.CDS.1533;acIB-AMD-7.genome.CDS.1576	bin_7_acI-B2.genome.CDS.2285;bin_7_acI-B2.genome.CDS.3156
group00265	NADH-ubiquinone oxidoreductase chain M (EC 1.6.5.3)	1	29			AAA027M14.genome.CDS.967	AAA028E20.genome.CDS.1473	AAA028G02.genome.CDS.1578		AAA041L13.genome.CDS.2027	AAA044N04.genome.CDS.2286	AAA044O16.genome.CDS.2378	AAA278O22.genome.CDS.1948	MEint1363.genome.CDS.1262	MEint2297.genome.CDS.1723	AAA023D18.genome.CDS.1278	AAA027J17.genome.CDS.1738	AAA027L06.genome.CDS.1400	AAA028A23.genome.CDS.1290	AAA044D11.genome.CDS.1360	AAA278I18.genome.CDS.1824	AB141P03.genome.CDS.1044	MEint283.genome.CDS.1269	MEint4252.genome.CDS.2288		TBepi2754.genome.CDS.1640	TBepi3207.genome.CDS.2435	TBepi3475.genome.CDS.1736	TBepi4208.genome.CDS.1439	TBhypo2152.genome.CDS.1624	TBhypo3463.genome.CDS.2020		TBhypo680.genome.CDS.1302	acIB-AMD-6.genome.CDS.833;acIB-AMD-6.genome.CDS.894		bin_7_acI-B2.genome.CDS.2171	BIN_10.genome.CDS.285
group00266	Deoxyribodipyrimidine photolyase (EC 4.1.99.3)	1	31	AAA023J06.genome.CDS.1426		AAA027M14.genome.CDS.1202	AAA028E20.genome.CDS.1751	AAA028G02.genome.CDS.1827		AAA041L13.genome.CDS.1923	AAA044N04.genome.CDS.2045	AAA044O16.genome.CDS.1996;AAA044O16.genome.CDS.2218	AAA278O22.genome.CDS.1718		MEint2297.genome.CDS.2439;MEint2297.genome.CDS.2513	AAA023D18.genome.CDS.1259	AAA027J17.genome.CDS.1395		AAA028A23.genome.CDS.1309			AB141P03.genome.CDS.33	MEint283.genome.CDS.1204	MEint4252.genome.CDS.1167;MEint4252.genome.CDS.1819	TBepi2057.genome.CDS.1948	TBepi2754.genome.CDS.1717	TBepi3207.genome.CDS.2108	TBepi3475.genome.CDS.1101		TBhypo2152.genome.CDS.1389			TBhypo680.genome.CDS.2186	acIB-AMD-6.genome.CDS.928	acIB-AMD-7.genome.CDS.1606	bin_7_acI-B2.genome.CDS.3266;bin_7_acI-B2.genome.CDS.3934		MEint885.genome.CDS.1072;MEint885.genome.CDS.1411	MEint3864.genome.CDS.1096
group00267	Phosphomannomutase (EC 5.4.2.8)	1	27		AAA024D14.genome.CDS.1581	AAA027M14.genome.CDS.1055		AAA028G02.genome.CDS.2584			AAA044N04.genome.CDS.2194	AAA044O16.genome.CDS.2473		MEint1363.genome.CDS.947	MEint2297.genome.CDS.1902;MEint2297.genome.CDS.2688		AAA027J17.genome.CDS.1037	AAA027L06.genome.CDS.1242			AAA278I18.genome.CDS.1465	AB141P03.genome.CDS.1257	MEint283.genome.CDS.1437	MEint4252.genome.CDS.1488	TBepi2057.genome.CDS.1983;TBepi2057.genome.CDS.1471	TBepi2754.genome.CDS.1578	TBepi3207.genome.CDS.2088	TBepi3475.genome.CDS.1266	TBepi4208.genome.CDS.1385		TBhypo3463.genome.CDS.1572		TBhypo680.genome.CDS.1365	acIB-AMD-6.genome.CDS.544	acIB-AMD-7.genome.CDS.1087		BIN_10.genome.CDS.1847	MEint885.genome.CDS.1096;MEint885.genome.CDS.1645
group00268	Phenylalanyl-tRNA synthetase beta chain (EC 6.1.1.20)	1	28	AAA023J06.genome.CDS.1018				AAA028G02.genome.CDS.2347	AAA028I14.genome.CDS.1157	AAA041L13.genome.CDS.2075	AAA044N04.genome.CDS.2561	AAA044O16.genome.CDS.1466	AAA278O22.genome.CDS.1976		MEint2297.genome.CDS.2018	AAA023D18.genome.CDS.1036		AAA027L06.genome.CDS.1500		AAA044D11.genome.CDS.2257		AB141P03.genome.CDS.861	MEint283.genome.CDS.1308	MEint4252.genome.CDS.1550	TBepi2057.genome.CDS.1440	TBepi2754.genome.CDS.1916	TBepi3207.genome.CDS.1454	TBepi3475.genome.CDS.952	TBepi4208.genome.CDS.1923	TBhypo2152.genome.CDS.1055	TBhypo3463.genome.CDS.2374			acIB-AMD-6.genome.CDS.597	acIB-AMD-7.genome.CDS.1345	bin_7_acI-B2.genome.CDS.3685	BIN_10.genome.CDS.1602	MEint885.genome.CDS.1121;MEint885.genome.CDS.1489	MEint3864.genome.CDS.1253
group00269	ATP synthase F0 sector subunit a (EC 3.6.3.14)	1	27		AAA024D14.genome.CDS.890	AAA027M14.genome.CDS.1141	AAA028E20.genome.CDS.1034				AAA044N04.genome.CDS.1399	AAA044O16.genome.CDS.1911	AAA278O22.genome.CDS.1274	MEint1363.genome.CDS.1077;MEint1363.genome.CDS.1872			AAA027J17.genome.CDS.1519	AAA027L06.genome.CDS.2138	AAA028A23.genome.CDS.1190	AAA044D11.genome.CDS.1657	AAA278I18.genome.CDS.1164		MEint283.genome.CDS.1073	MEint4252.genome.CDS.2043	TBepi2057.genome.CDS.1585	TBepi2754.genome.CDS.2119	TBepi3207.genome.CDS.1824	TBepi3475.genome.CDS.1897		TBhypo2152.genome.CDS.1652	TBhypo3463.genome.CDS.2109		TBhypo680.genome.CDS.1620	acIB-AMD-6.genome.CDS.767			BIN_10.genome.CDS.2054	MEint885.genome.CDS.1240;MEint885.genome.CDS.984	MEint3864.genome.CDS.1267
group00270	Lipoate synthase	1	33		AAA024D14.genome.CDS.1460			AAA028G02.genome.CDS.2195	AAA028I14.genome.CDS.1257	AAA041L13.genome.CDS.1829	AAA044N04.genome.CDS.1686	AAA044O16.genome.CDS.2658	AAA278O22.genome.CDS.2072	MEint1363.genome.CDS.1391	MEint2297.genome.CDS.1952;MEint2297.genome.CDS.2308		AAA027J17.genome.CDS.1222	AAA027L06.genome.CDS.2223	AAA028A23.genome.CDS.1599	AAA044D11.genome.CDS.1531	AAA278I18.genome.CDS.1344		MEint283.genome.CDS.1519	MEint4252.genome.CDS.1827	TBepi2057.genome.CDS.1307	TBepi2754.genome.CDS.2203	TBepi3207.genome.CDS.2139	TBepi3475.genome.CDS.1622	TBepi4208.genome.CDS.1738	TBhypo2152.genome.CDS.935	TBhypo3463.genome.CDS.2385	TBhypo3838.genome.CDS.792	TBhypo680.genome.CDS.1399		acIB-AMD-7.genome.CDS.1760	bin_7_acI-B2.genome.CDS.2324;bin_7_acI-B2.genome.CDS.3992	BIN_10.genome.CDS.2112	MEint885.genome.CDS.1551;MEint885.genome.CDS.864	MEint3864.genome.CDS.1367
group00271	None Provided	0.714286	35	AAA023J06.genome.CDS.866			AAA028E20.genome.CDS.1174	AAA028G02.genome.CDS.2098;AAA028G02.genome.CDS.1551	AAA028I14.genome.CDS.1390;AAA028I14.genome.CDS.1501	AAA041L13.genome.CDS.1760;AAA041L13.genome.CDS.1994	AAA044N04.genome.CDS.1585	AAA044O16.genome.CDS.2557;AAA044O16.genome.CDS.1985	AAA278O22.genome.CDS.1516	MEint1363.genome.CDS.1478	MEint2297.genome.CDS.2348		AAA027J17.genome.CDS.1929	AAA027L06.genome.CDS.1553		AAA044D11.genome.CDS.1631;AAA044D11.genome.CDS.2120	AAA278I18.genome.CDS.1023		MEint283.genome.CDS.811		TBepi2057.genome.CDS.1720	TBepi2754.genome.CDS.1381	TBepi3207.genome.CDS.1700	TBepi3475.genome.CDS.1079		TBhypo2152.genome.CDS.1577	TBhypo3463.genome.CDS.1659		TBhypo680.genome.CDS.1980	acIB-AMD-6.genome.CDS.984		bin_7_acI-B2.genome.CDS.3435	BIN_10.genome.CDS.2093;BIN_10.genome.CDS.107	MEint885.genome.CDS.1660;MEint885.genome.CDS.936;MEint885.genome.CDS.1404	MEint3864.genome.CDS.1448
group00272	ATP synthase beta chain (EC 3.6.3.14)	1	29		AAA024D14.genome.CDS.896	AAA027M14.genome.CDS.1135	AAA028E20.genome.CDS.1028				AAA044N04.genome.CDS.1405	AAA044O16.genome.CDS.1917	AAA278O22.genome.CDS.1268	MEint1363.genome.CDS.1313	MEint2297.genome.CDS.1920		AAA027J17.genome.CDS.1525	AAA027L06.genome.CDS.2132	AAA028A23.genome.CDS.1184	AAA044D11.genome.CDS.1663	AAA278I18.genome.CDS.1158			MEint4252.genome.CDS.1963	TBepi2057.genome.CDS.1678	TBepi2754.genome.CDS.2125;TBepi2754.genome.CDS.2233	TBepi3207.genome.CDS.1818;TBepi3207.genome.CDS.2014		TBepi4208.genome.CDS.1295	TBhypo2152.genome.CDS.1646	TBhypo3463.genome.CDS.2103		TBhypo680.genome.CDS.2205	acIB-AMD-6.genome.CDS.944;acIB-AMD-6.genome.CDS.943			BIN_10.genome.CDS.1355	MEint885.genome.CDS.1706	MEint3864.genome.CDS.1154;MEint3864.genome.CDS.1261
group00273	3-dehydroquinate synthase (EC 4.2.3.4)	1	28		AAA024D14.genome.CDS.1372	AAA027M14.genome.CDS.1427	AAA028E20.genome.CDS.1226	AAA028G02.genome.CDS.2263	AAA028I14.genome.CDS.1193	AAA041L13.genome.CDS.1900	AAA044N04.genome.CDS.1753	AAA044O16.genome.CDS.2735	AAA278O22.genome.CDS.2061	MEint1363.genome.CDS.1765	MEint2297.genome.CDS.1397;MEint2297.genome.CDS.2540		AAA027J17.genome.CDS.1160	AAA027L06.genome.CDS.2434	AAA028A23.genome.CDS.859		AAA278I18.genome.CDS.1072		MEint283.genome.CDS.955		TBepi2057.genome.CDS.1594	TBepi2754.genome.CDS.1513	TBepi3207.genome.CDS.2490			TBhypo2152.genome.CDS.1349	TBhypo3463.genome.CDS.2298		TBhypo680.genome.CDS.2223	acIB-AMD-6.genome.CDS.711;acIB-AMD-6.genome.CDS.1078	acIB-AMD-7.genome.CDS.1024;acIB-AMD-7.genome.CDS.1899		BIN_10.genome.CDS.2184
group00274	Chorismate synthase (EC 4.2.3.5)	1	28		AAA024D14.genome.CDS.1374	AAA027M14.genome.CDS.1425	AAA028E20.genome.CDS.1228	AAA028G02.genome.CDS.2261	AAA028I14.genome.CDS.1195	AAA041L13.genome.CDS.1902	AAA044N04.genome.CDS.1751	AAA044O16.genome.CDS.2733	AAA278O22.genome.CDS.2331	MEint1363.genome.CDS.1767	MEint2297.genome.CDS.1399;MEint2297.genome.CDS.2542		AAA027J17.genome.CDS.1158	AAA027L06.genome.CDS.2432	AAA028A23.genome.CDS.857		AAA278I18.genome.CDS.1070		MEint283.genome.CDS.953		TBepi2057.genome.CDS.1592	TBepi2754.genome.CDS.1515	TBepi3207.genome.CDS.2492			TBhypo2152.genome.CDS.1305	TBhypo3463.genome.CDS.2300		TBhypo680.genome.CDS.2225	acIB-AMD-6.genome.CDS.709	acIB-AMD-7.genome.CDS.1022;acIB-AMD-7.genome.CDS.1897		BIN_10.genome.CDS.2186	MEint885.genome.CDS.1530
group00275	4-aminobutyraldehyde dehydrogenase (EC 1.2.1.19)	1	27	AAA023J06.genome.CDS.1315;AAA023J06.genome.CDS.998	AAA024D14.genome.CDS.1182	AAA027M14.genome.CDS.1474		AAA028G02.genome.CDS.2075		AAA041L13.genome.CDS.2363	AAA044N04.genome.CDS.1563	AAA044O16.genome.CDS.2535	AAA278O22.genome.CDS.1536	MEint1363.genome.CDS.1324	MEint2297.genome.CDS.1524;MEint2297.genome.CDS.2326	AAA023D18.genome.CDS.1345	AAA027J17.genome.CDS.1606	AAA027L06.genome.CDS.1573	AAA028A23.genome.CDS.1691		AAA278I18.genome.CDS.999		MEint283.genome.CDS.1344	MEint4252.genome.CDS.1249		TBepi2754.genome.CDS.2379		TBepi3475.genome.CDS.1288	TBepi4208.genome.CDS.2048				TBhypo680.genome.CDS.1761			bin_7_acI-B2.genome.CDS.2870;bin_7_acI-B2.genome.CDS.3086	BIN_10.genome.CDS.1912	MEint885.genome.CDS.1583
group00276	Ribonuclease D (EC 3.1.26.3)	0.941176	34		AAA024D14.genome.CDS.801		AAA028E20.genome.CDS.1742	AAA028G02.genome.CDS.2165	AAA028I14.genome.CDS.1287	AAA041L13.genome.CDS.1861	AAA044N04.genome.CDS.1654	AAA044O16.genome.CDS.2627		MEint1363.genome.CDS.1118	MEint2297.genome.CDS.1632;MEint2297.genome.CDS.1927	AAA023D18.genome.CDS.1318	AAA027J17.genome.CDS.2049	AAA027L06.genome.CDS.2046	AAA028A23.genome.CDS.1719	AAA044D11.genome.CDS.1500	AAA278I18.genome.CDS.1319	AB141P03.genome.CDS.1153	MEint283.genome.CDS.869	MEint4252.genome.CDS.1927	TBepi2057.genome.CDS.974	TBepi2754.genome.CDS.2578	TBepi3207.genome.CDS.1368	TBepi3475.genome.CDS.1703		TBhypo2152.genome.CDS.1293	TBhypo3463.genome.CDS.1655	TBhypo3838.genome.CDS.479	TBhypo680.genome.CDS.2576		acIB-AMD-7.genome.CDS.1565	bin_7_acI-B2.genome.CDS.2252;bin_7_acI-B2.genome.CDS.2372;bin_7_acI-B2.genome.CDS.3471	BIN_10.genome.CDS.1236	MEint885.genome.CDS.1219	MEint3864.genome.CDS.1011
group00277	Poly(glycerol-phosphate) alpha-glucosyltransferase (EC 2.4.1.52)	0.34375	32				AAA028E20.genome.CDS.1747	AAA028G02.genome.CDS.2170	AAA028I14.genome.CDS.477	AAA041L13.genome.CDS.1856	AAA044N04.genome.CDS.1659	AAA044O16.genome.CDS.2632		MEint1363.genome.CDS.1415	MEint2297.genome.CDS.1637;MEint2297.genome.CDS.1932	AAA023D18.genome.CDS.1324		AAA027L06.genome.CDS.2040	AAA028A23.genome.CDS.1649;AAA028A23.genome.CDS.1727	AAA044D11.genome.CDS.1506	AAA278I18.genome.CDS.357	AB141P03.genome.CDS.1298	MEint283.genome.CDS.864	MEint4252.genome.CDS.1921	TBepi2057.genome.CDS.977	TBepi2754.genome.CDS.2582	TBepi3207.genome.CDS.1371	TBepi3475.genome.CDS.1700		TBhypo2152.genome.CDS.1289	TBhypo3463.genome.CDS.1652	TBhypo3838.genome.CDS.482	TBhypo680.genome.CDS.2572			bin_7_acI-B2.genome.CDS.2256;bin_7_acI-B2.genome.CDS.2376;bin_7_acI-B2.genome.CDS.3475	BIN_10.genome.CDS.1159	MEint885.genome.CDS.1225	MEint3864.genome.CDS.1017
group00278	2-keto-3-deoxy-D-arabino-heptulosonate-7-phosphate synthase II (EC 2.5.1.54)	1	32		AAA024D14.genome.CDS.1010	AAA027M14.genome.CDS.1643	AAA028E20.genome.CDS.1116		AAA028I14.genome.CDS.886	AAA041L13.genome.CDS.2953	AAA044N04.genome.CDS.2432	AAA044O16.genome.CDS.2777	AAA278O22.genome.CDS.2161	MEint1363.genome.CDS.1588	MEint2297.genome.CDS.1676		AAA027J17.genome.CDS.1253	AAA027L06.genome.CDS.1822	AAA028A23.genome.CDS.1418	AAA044D11.genome.CDS.1737	AAA278I18.genome.CDS.1553	AB141P03.genome.CDS.1062	MEint283.genome.CDS.838	MEint4252.genome.CDS.1254	TBepi2057.genome.CDS.1255	TBepi2754.genome.CDS.2420	TBepi3207.genome.CDS.1573	TBepi3475.genome.CDS.1831	TBepi4208.genome.CDS.1120	TBhypo2152.genome.CDS.1475	TBhypo3463.genome.CDS.1494		TBhypo680.genome.CDS.1732	acIB-AMD-6.genome.CDS.644	acIB-AMD-7.genome.CDS.1262		BIN_10.genome.CDS.1535	MEint885.genome.CDS.1036	MEint3864.genome.CDS.1119;MEint3864.genome.CDS.828
group00279	Peptidyl-tRNA hydrolase (EC 3.1.1.29)	1	28			AAA027M14.genome.CDS.1235	AAA028E20.genome.CDS.1352	AAA028G02.genome.CDS.1800		AAA041L13.genome.CDS.1947	AAA044N04.genome.CDS.2069	AAA044O16.genome.CDS.2192	AAA278O22.genome.CDS.2224	MEint1363.genome.CDS.1131	MEint2297.genome.CDS.1473	AAA023D18.genome.CDS.1390	AAA027J17.genome.CDS.1423	AAA027L06.genome.CDS.2342	AAA028A23.genome.CDS.1109			AB141P03.genome.CDS.727	MEint283.genome.CDS.1050;MEint283.genome.CDS.773	MEint4252.genome.CDS.1677	TBepi2057.genome.CDS.1347	TBepi2754.genome.CDS.2088		TBepi3475.genome.CDS.1658	TBepi4208.genome.CDS.1678				TBhypo680.genome.CDS.1452		acIB-AMD-7.genome.CDS.1851;acIB-AMD-7.genome.CDS.1785	bin_7_acI-B2.genome.CDS.2772	BIN_10.genome.CDS.1661	MEint885.genome.CDS.1655	MEint3864.genome.CDS.1239
group00280	SSU ribosomal protein S18p @ SSU ribosomal protein S18p, zinc-dependent	0.923077	26	AAA023J06.genome.CDS.770	AAA024D14.genome.CDS.1605	AAA027M14.genome.CDS.1392	AAA028E20.genome.CDS.1627	AAA028G02.genome.CDS.1900		AAA041L13.genome.CDS.2135	AAA044N04.genome.CDS.1926	AAA044O16.genome.CDS.2306	AAA278O22.genome.CDS.2261		MEint2297.genome.CDS.2726	AAA023D18.genome.CDS.828	AAA027J17.genome.CDS.1580	AAA027L06.genome.CDS.2093	AAA028A23.genome.CDS.1718	AAA044D11.genome.CDS.1881	AAA278I18.genome.CDS.1389	AB141P03.genome.CDS.987		MEint4252.genome.CDS.1508;MEint4252.genome.CDS.2007		TBepi2754.genome.CDS.1829	TBepi3207.genome.CDS.1765		TBepi4208.genome.CDS.1446		TBhypo3463.genome.CDS.2138		TBhypo680.genome.CDS.2102			bin_7_acI-B2.genome.CDS.3551	BIN_10.genome.CDS.1768
group00281	SSU ribosomal protein S6p	1	24	AAA023J06.genome.CDS.772	AAA024D14.genome.CDS.919	AAA027M14.genome.CDS.1390	AAA028E20.genome.CDS.1629	AAA028G02.genome.CDS.1902		AAA041L13.genome.CDS.2133	AAA044N04.genome.CDS.1924	AAA044O16.genome.CDS.2308	AAA278O22.genome.CDS.2259		MEint2297.genome.CDS.2623	AAA023D18.genome.CDS.826	AAA027J17.genome.CDS.1578	AAA027L06.genome.CDS.2095		AAA044D11.genome.CDS.1879	AAA278I18.genome.CDS.1387	AB141P03.genome.CDS.989		MEint4252.genome.CDS.1506;MEint4252.genome.CDS.2009					TBepi4208.genome.CDS.1448		TBhypo3463.genome.CDS.2136		TBhypo680.genome.CDS.2104		acIB-AMD-7.genome.CDS.1805	bin_7_acI-B2.genome.CDS.3549	BIN_10.genome.CDS.1766
group00282	Glucosamine--fructose-6-phosphate aminotransferase isomerizing (EC 2.6.1.16)	0.961538	26	AAA023J06.genome.CDS.1498			AAA028E20.genome.CDS.1708	AAA028G02.genome.CDS.2541			AAA044N04.genome.CDS.1302	AAA044O16.genome.CDS.1668	AAA278O22.genome.CDS.1873	MEint1363.genome.CDS.1281	MEint2297.genome.CDS.2171	AAA023D18.genome.CDS.1198	AAA027J17.genome.CDS.1632;AAA027J17.genome.CDS.1629	AAA027L06.genome.CDS.1745	AAA028A23.genome.CDS.1047	AAA044D11.genome.CDS.1454			MEint283.genome.CDS.1123	MEint4252.genome.CDS.1237	TBepi2057.genome.CDS.1898		TBepi3207.genome.CDS.1617		TBepi4208.genome.CDS.1227	TBhypo2152.genome.CDS.1407	TBhypo3463.genome.CDS.1586				acIB-AMD-7.genome.CDS.1434	bin_7_acI-B2.genome.CDS.3360	BIN_10.genome.CDS.675;BIN_10.genome.CDS.1787		MEint3864.genome.CDS.1573
group00283	NAD synthetase (EC 6.3.1.5) / Glutamine amidotransferase chain of NAD synthetase	1	24	AAA023J06.genome.CDS.1155				AAA028G02.genome.CDS.1719	AAA028I14.genome.CDS.834	AAA041L13.genome.CDS.1666	AAA044N04.genome.CDS.1484		AAA278O22.genome.CDS.1178	MEint1363.genome.CDS.1698	MEint2297.genome.CDS.2479		AAA027J17.genome.CDS.1127	AAA027L06.genome.CDS.1713		AAA044D11.genome.CDS.1715	AAA278I18.genome.CDS.1924;AAA278I18.genome.CDS.1954			MEint4252.genome.CDS.2062	TBepi2057.genome.CDS.1756		TBepi3207.genome.CDS.1300	TBepi3475.genome.CDS.1346	TBepi4208.genome.CDS.1098	TBhypo2152.genome.CDS.969	TBhypo3463.genome.CDS.1614		TBhypo680.genome.CDS.1718				BIN_10.genome.CDS.1173;BIN_10.genome.CDS.1172	MEint885.genome.CDS.1234
group00284	Pyridoxine biosynthesis glutamine amidotransferase, synthase subunit (EC 2.4.2.-)	1	28			AAA027M14.genome.CDS.1406	AAA028E20.genome.CDS.1246	AAA028G02.genome.CDS.2242	AAA028I14.genome.CDS.1214		AAA044N04.genome.CDS.1732	AAA044O16.genome.CDS.2714	AAA278O22.genome.CDS.2128	MEint1363.genome.CDS.1786	MEint2297.genome.CDS.2560		AAA027J17.genome.CDS.1138	AAA027L06.genome.CDS.2412	AAA028A23.genome.CDS.1711			AB141P03.genome.CDS.1348		MEint4252.genome.CDS.1142	TBepi2057.genome.CDS.1365	TBepi2754.genome.CDS.2282		TBepi3475.genome.CDS.1128	TBepi4208.genome.CDS.2004;TBepi4208.genome.CDS.1696	TBhypo2152.genome.CDS.909		TBhypo3838.genome.CDS.881	TBhypo680.genome.CDS.1946		acIB-AMD-7.genome.CDS.1003	bin_7_acI-B2.genome.CDS.3965	BIN_10.genome.CDS.2206	MEint885.genome.CDS.1378	MEint3864.genome.CDS.814;MEint3864.genome.CDS.944
group00285	hypothetical protein	0.733333	30	AAA023J06.genome.CDS.775	AAA024D14.genome.CDS.922	AAA027M14.genome.CDS.1387	AAA028E20.genome.CDS.1632	AAA028G02.genome.CDS.1905		AAA041L13.genome.CDS.2130	AAA044N04.genome.CDS.1921	AAA044O16.genome.CDS.2311	AAA278O22.genome.CDS.2256		MEint2297.genome.CDS.2620	AAA023D18.genome.CDS.823	AAA027J17.genome.CDS.1575	AAA027L06.genome.CDS.2098	AAA028A23.genome.CDS.1623	AAA044D11.genome.CDS.1876	AAA278I18.genome.CDS.1384	AB141P03.genome.CDS.992	MEint283.genome.CDS.1421	MEint4252.genome.CDS.1503	TBepi2057.genome.CDS.1896	TBepi2754.genome.CDS.2770			TBepi4208.genome.CDS.1451	TBhypo2152.genome.CDS.1809		TBhypo3838.genome.CDS.915	TBhypo680.genome.CDS.2107		acIB-AMD-7.genome.CDS.1810;acIB-AMD-7.genome.CDS.1722	bin_7_acI-B2.genome.CDS.3546	BIN_10.genome.CDS.1763	MEint885.genome.CDS.1608
group00286	Dolichol-phosphate mannosyltransferase (EC 2.4.1.83) in lipid-linked oligosaccharide synthesis cluster	0.793103	29	AAA023J06.genome.CDS.991	AAA024D14.genome.CDS.1592;AAA024D14.genome.CDS.1173		AAA028E20.genome.CDS.1311	AAA028G02.genome.CDS.1708		AAA041L13.genome.CDS.2356	AAA044N04.genome.CDS.1556	AAA044O16.genome.CDS.1980	AAA278O22.genome.CDS.2010				AAA027J17.genome.CDS.2009	AAA027L06.genome.CDS.1469	AAA028A23.genome.CDS.909	AAA044D11.genome.CDS.1261	AAA278I18.genome.CDS.1123	AB141P03.genome.CDS.891	MEint283.genome.CDS.1300	MEint4252.genome.CDS.2172	TBepi2057.genome.CDS.1183	TBepi2754.genome.CDS.1467	TBepi3207.genome.CDS.1428	TBepi3475.genome.CDS.1410	TBepi4208.genome.CDS.1969	TBhypo2152.genome.CDS.1595	TBhypo3463.genome.CDS.1881			acIB-AMD-6.genome.CDS.807	acIB-AMD-7.genome.CDS.1815;acIB-AMD-7.genome.CDS.1082;acIB-AMD-7.genome.CDS.1743	bin_7_acI-B2.genome.CDS.3717
group00287	SSU rRNA (adenine(1518)-N(6)/adenine(1519)-N(6))-dimethyltransferase (EC 2.1.1.182)	1	28			AAA027M14.genome.CDS.1229	AAA028E20.genome.CDS.1357	AAA028G02.genome.CDS.1806		AAA041L13.genome.CDS.1942	AAA044N04.genome.CDS.2064	AAA044O16.genome.CDS.2198	AAA278O22.genome.CDS.2230	MEint1363.genome.CDS.1124;MEint1363.genome.CDS.1523	MEint2297.genome.CDS.1479	AAA023D18.genome.CDS.1395	AAA027J17.genome.CDS.1418	AAA027L06.genome.CDS.2266				AB141P03.genome.CDS.722	MEint283.genome.CDS.1055	MEint4252.genome.CDS.1128	TBepi2057.genome.CDS.1315	TBepi2754.genome.CDS.2093	TBepi3207.genome.CDS.2473	TBepi3475.genome.CDS.1616	TBepi4208.genome.CDS.1996		TBhypo3463.genome.CDS.1487		TBhypo680.genome.CDS.2040		acIB-AMD-7.genome.CDS.1381;acIB-AMD-7.genome.CDS.1845	bin_7_acI-B2.genome.CDS.2767	BIN_10.genome.CDS.1667	MEint885.genome.CDS.1045
group00288	Aspartokinase (EC 2.7.2.4)	1	27	AAA023J06.genome.CDS.1307	AAA024D14.genome.CDS.1516	AAA027M14.genome.CDS.863	AAA028E20.genome.CDS.1820	AAA028G02.genome.CDS.1996		AAA041L13.genome.CDS.2402	AAA044N04.genome.CDS.2535	AAA044O16.genome.CDS.1791	AAA278O22.genome.CDS.1425		MEint2297.genome.CDS.2452	AAA023D18.genome.CDS.871	AAA027J17.genome.CDS.1476	AAA027L06.genome.CDS.1628	AAA028A23.genome.CDS.1515	AAA044D11.genome.CDS.1901	AAA278I18.genome.CDS.1728	AB141P03.genome.CDS.931;AB141P03.genome.CDS.275		MEint4252.genome.CDS.1753	TBepi2057.genome.CDS.1716	TBepi2754.genome.CDS.1811	TBepi3207.genome.CDS.2069		TBepi4208.genome.CDS.1559	TBhypo2152.genome.CDS.1244	TBhypo3463.genome.CDS.1718		TBhypo680.genome.CDS.1518			bin_7_acI-B2.genome.CDS.3142
group00289	TsaE protein, required for threonylcarbamoyladenosine t(6)A37 formation in tRNA	1	28	AAA023J06.genome.CDS.1342		AAA027M14.genome.CDS.1637	AAA028E20.genome.CDS.936	AAA028G02.genome.CDS.2531			AAA044N04.genome.CDS.1312	AAA044O16.genome.CDS.1658	AAA278O22.genome.CDS.1863	MEint1363.genome.CDS.1291	MEint2297.genome.CDS.2181	AAA023D18.genome.CDS.1189		AAA027L06.genome.CDS.2278	AAA028A23.genome.CDS.1038	AAA044D11.genome.CDS.1464		AB141P03.genome.CDS.1305	MEint283.genome.CDS.988	MEint4252.genome.CDS.1642	TBepi2057.genome.CDS.1770	TBepi2754.genome.CDS.1736	TBepi3207.genome.CDS.1613		TBepi4208.genome.CDS.1237	TBhypo2152.genome.CDS.1471	TBhypo3463.genome.CDS.1582		TBhypo680.genome.CDS.2166		acIB-AMD-7.genome.CDS.1443	bin_7_acI-B2.genome.CDS.2539;bin_7_acI-B2.genome.CDS.2712	BIN_10.genome.CDS.1981		MEint3864.genome.CDS.926
group00290	Undecaprenyl-diphosphatase (EC 3.6.1.27)	0.888889	27	AAA023J06.genome.CDS.1429	AAA024D14.genome.CDS.1206	AAA027M14.genome.CDS.1659		AAA028G02.genome.CDS.1694	AAA028I14.genome.CDS.810		AAA044N04.genome.CDS.1446	AAA044O16.genome.CDS.1966	AAA278O22.genome.CDS.2153	MEint1363.genome.CDS.1444	MEint2297.genome.CDS.1808	AAA023D18.genome.CDS.1482		AAA027L06.genome.CDS.1294	AAA028A23.genome.CDS.886	AAA044D11.genome.CDS.1702	AAA278I18.genome.CDS.1099	AB141P03.genome.CDS.914	MEint283.genome.CDS.895	MEint4252.genome.CDS.1887	TBepi2057.genome.CDS.1100	TBepi2754.genome.CDS.1486	TBepi3207.genome.CDS.1410	TBepi3475.genome.CDS.1390			TBhypo3463.genome.CDS.1863		TBhypo680.genome.CDS.1690	acIB-AMD-6.genome.CDS.1011	acIB-AMD-7.genome.CDS.1060	bin_7_acI-B2.genome.CDS.3737
group00291	Excinuclease ABC subunit B	1	29						AAA028I14.genome.CDS.1123	AAA041L13.genome.CDS.1579	AAA044N04.genome.CDS.2493	AAA044O16.genome.CDS.1434		MEint1363.genome.CDS.1351		AAA023D18.genome.CDS.1067		AAA027L06.genome.CDS.1922	AAA028A23.genome.CDS.1387	AAA044D11.genome.CDS.1547	AAA278I18.genome.CDS.1769		MEint283.genome.CDS.1400	MEint4252.genome.CDS.1187	TBepi2057.genome.CDS.1269	TBepi2754.genome.CDS.1677	TBepi3207.genome.CDS.1486	TBepi3475.genome.CDS.1099;TBepi3475.genome.CDS.1153	TBepi4208.genome.CDS.1151	TBhypo2152.genome.CDS.1021	TBhypo3463.genome.CDS.2011		TBhypo680.genome.CDS.1411	acIB-AMD-6.genome.CDS.745;acIB-AMD-6.genome.CDS.628	acIB-AMD-7.genome.CDS.1324;acIB-AMD-7.genome.CDS.1964	bin_7_acI-B2.genome.CDS.3652	BIN_10.genome.CDS.2082	MEint885.genome.CDS.511	MEint3864.genome.CDS.1591
group00292	Aspartyl-tRNA(Asn) amidotransferase subunit C (EC 6.3.5.6) @ Glutamyl-tRNA(Gln) amidotransferase subunit C (EC 6.3.5.7)	1	28	AAA023J06.genome.CDS.980	AAA024D14.genome.CDS.1162	AAA027M14.genome.CDS.1498		AAA028G02.genome.CDS.2056		AAA041L13.genome.CDS.2673	AAA044N04.genome.CDS.1544	AAA044O16.genome.CDS.2516	AAA278O22.genome.CDS.1557	MEint1363.genome.CDS.1168	MEint2297.genome.CDS.1544		AAA027J17.genome.CDS.1999	AAA027L06.genome.CDS.1596	AAA028A23.genome.CDS.1570		AAA278I18.genome.CDS.979		MEint283.genome.CDS.1279	MEint4252.genome.CDS.1181	TBepi2057.genome.CDS.1451	TBepi2754.genome.CDS.1415	TBepi3207.genome.CDS.2229	TBepi3475.genome.CDS.1504	TBepi4208.genome.CDS.1863	TBhypo2152.genome.CDS.952	TBhypo3463.genome.CDS.1344		TBhypo680.genome.CDS.927			bin_7_acI-B2.genome.CDS.3065	BIN_10.genome.CDS.1292	MEint885.genome.CDS.854	MEint3864.genome.CDS.851
group00293	FIG005453: Putative DeoR-family transcriptional regulator	0.967742	31					AAA028G02.genome.CDS.2306	AAA028I14.genome.CDS.1571	AAA041L13.genome.CDS.1802	AAA044N04.genome.CDS.1798	AAA044O16.genome.CDS.1505	AAA278O22.genome.CDS.2017	MEint1363.genome.CDS.1722	MEint2297.genome.CDS.2274		AAA027J17.genome.CDS.1954	AAA027L06.genome.CDS.2256	AAA028A23.genome.CDS.901	AAA044D11.genome.CDS.1255	AAA278I18.genome.CDS.1115	AB141P03.genome.CDS.899	MEint283.genome.CDS.1414	MEint4252.genome.CDS.2179	TBepi2057.genome.CDS.1113	TBepi2754.genome.CDS.1474	TBepi3207.genome.CDS.1421	TBepi3475.genome.CDS.1403	TBepi4208.genome.CDS.1976	TBhypo2152.genome.CDS.1588	TBhypo3463.genome.CDS.1874	TBhypo3838.genome.CDS.704		acIB-AMD-6.genome.CDS.816	acIB-AMD-7.genome.CDS.1074;acIB-AMD-7.genome.CDS.1984	bin_7_acI-B2.genome.CDS.3724	BIN_10.genome.CDS.1135	MEint885.genome.CDS.1727	MEint3864.genome.CDS.806
group00294	Formamidopyrimidine-DNA glycosylase (EC 3.2.2.23)	1	29				AAA028E20.genome.CDS.1184	AAA028G02.genome.CDS.2134				AAA044O16.genome.CDS.2591	AAA278O22.genome.CDS.1782		MEint2297.genome.CDS.2645;MEint2297.genome.CDS.1872		AAA027J17.genome.CDS.1894	AAA027L06.genome.CDS.1836	AAA028A23.genome.CDS.1432	AAA044D11.genome.CDS.1473	AAA278I18.genome.CDS.1567	AB141P03.genome.CDS.1076	MEint283.genome.CDS.852	MEint4252.genome.CDS.1599	TBepi2057.genome.CDS.1283		TBepi3207.genome.CDS.2299		TBepi4208.genome.CDS.1159		TBhypo3463.genome.CDS.2234	TBhypo3838.genome.CDS.534	TBhypo680.genome.CDS.2600	acIB-AMD-6.genome.CDS.658;acIB-AMD-6.genome.CDS.793	acIB-AMD-7.genome.CDS.1732;acIB-AMD-7.genome.CDS.1210	bin_7_acI-B2.genome.CDS.2597;bin_7_acI-B2.genome.CDS.3445	BIN_10.genome.CDS.1730	MEint885.genome.CDS.1181	MEint3864.genome.CDS.978
group00295	KH domain RNA binding protein YlqC	1	28	AAA023J06.genome.CDS.911	AAA024D14.genome.CDS.827		AAA028E20.genome.CDS.1722	AAA028G02.genome.CDS.2141	AAA028I14.genome.CDS.1308	AAA041L13.genome.CDS.2808	AAA044N04.genome.CDS.1628	AAA044O16.genome.CDS.2598			MEint2297.genome.CDS.1608	AAA023D18.genome.CDS.1301		AAA027L06.genome.CDS.2062		AAA044D11.genome.CDS.1481	AAA278I18.genome.CDS.1303	AB141P03.genome.CDS.1169	MEint283.genome.CDS.884		TBepi2057.genome.CDS.961	TBepi2754.genome.CDS.2562	TBepi3207.genome.CDS.2391	TBepi3475.genome.CDS.1429	TBepi4208.genome.CDS.1321	TBhypo2152.genome.CDS.1269	TBhypo3463.genome.CDS.2243		TBhypo680.genome.CDS.2592	acIB-AMD-6.genome.CDS.1036		bin_7_acI-B2.genome.CDS.3455	BIN_10.genome.CDS.1723	MEint885.genome.CDS.1188	MEint3864.genome.CDS.985
group00296	S-adenosylmethionine synthetase (EC 2.5.1.6)	1	32		AAA024D14.genome.CDS.1540	AAA027M14.genome.CDS.1443	AAA028E20.genome.CDS.1210	AAA028G02.genome.CDS.2279	AAA028I14.genome.CDS.1177	AAA041L13.genome.CDS.1884	AAA044N04.genome.CDS.1769	AAA044O16.genome.CDS.1534	AAA278O22.genome.CDS.2045	MEint1363.genome.CDS.1749	MEint2297.genome.CDS.1381	AAA023D18.genome.CDS.1423		AAA027L06.genome.CDS.2450	AAA028A23.genome.CDS.875		AAA278I18.genome.CDS.1088	AB141P03.genome.CDS.925	MEint283.genome.CDS.916	MEint4252.genome.CDS.2149	TBepi2057.genome.CDS.1992;TBepi2057.genome.CDS.1990	TBepi2754.genome.CDS.1498	TBepi3207.genome.CDS.1398	TBepi3475.genome.CDS.1379	TBepi4208.genome.CDS.1055	TBhypo2152.genome.CDS.1491	TBhypo3463.genome.CDS.2283		TBhypo680.genome.CDS.1702		acIB-AMD-7.genome.CDS.1379	bin_7_acI-B2.genome.CDS.2642	BIN_10.genome.CDS.2167	MEint885.genome.CDS.1562	MEint3864.genome.CDS.1460
group00297	DNA-directed RNA polymerase omega subunit (EC 2.7.7.6)	1	31		AAA024D14.genome.CDS.1358	AAA027M14.genome.CDS.1441	AAA028E20.genome.CDS.1212	AAA028G02.genome.CDS.2277	AAA028I14.genome.CDS.1179	AAA041L13.genome.CDS.1886	AAA044N04.genome.CDS.1767	AAA044O16.genome.CDS.1536	AAA278O22.genome.CDS.2047	MEint1363.genome.CDS.1751	MEint2297.genome.CDS.1383	AAA023D18.genome.CDS.1421		AAA027L06.genome.CDS.2448	AAA028A23.genome.CDS.873		AAA278I18.genome.CDS.1086	AB141P03.genome.CDS.927	MEint283.genome.CDS.918	MEint4252.genome.CDS.1790	TBepi2057.genome.CDS.1988	TBepi2754.genome.CDS.1500	TBepi3207.genome.CDS.1396	TBepi3475.genome.CDS.1377	TBepi4208.genome.CDS.1053	TBhypo2152.genome.CDS.1494	TBhypo3463.genome.CDS.2285		TBhypo680.genome.CDS.1704		acIB-AMD-7.genome.CDS.1377	bin_7_acI-B2.genome.CDS.2839	BIN_10.genome.CDS.2169	MEint885.genome.CDS.1560	MEint3864.genome.CDS.1458
group00298	rRNA small subunit 7-methylguanosine (m7G) methyltransferase GidB	1	27	AAA023J06.genome.CDS.787	AAA024D14.genome.CDS.934	AAA027M14.genome.CDS.1375	AAA028E20.genome.CDS.1644	AAA028G02.genome.CDS.1917	AAA028I14.genome.CDS.1429	AAA041L13.genome.CDS.2118	AAA044N04.genome.CDS.1909		AAA278O22.genome.CDS.2244	MEint1363.genome.CDS.1877	MEint2297.genome.CDS.2608;MEint2297.genome.CDS.2035	AAA023D18.genome.CDS.811	AAA027J17.genome.CDS.1562	AAA027L06.genome.CDS.1311	AAA028A23.genome.CDS.1532	AAA044D11.genome.CDS.1864	AAA278I18.genome.CDS.1372	AB141P03.genome.CDS.1005	MEint283.genome.CDS.1434	MEint4252.genome.CDS.2193		TBepi2754.genome.CDS.2783	TBepi3207.genome.CDS.1964	TBepi3475.genome.CDS.1626	TBepi4208.genome.CDS.1493		TBhypo3463.genome.CDS.2483		TBhypo680.genome.CDS.2119
group00299	Hydroxyacylglutathione hydrolase (EC 3.1.2.6)	0.870968	31			AAA027M14.genome.CDS.1416	AAA028E20.genome.CDS.1236	AAA028G02.genome.CDS.2252	AAA028I14.genome.CDS.1204	AAA041L13.genome.CDS.1911	AAA044N04.genome.CDS.1742	AAA044O16.genome.CDS.2724	AAA278O22.genome.CDS.2340	MEint1363.genome.CDS.1775	MEint2297.genome.CDS.2550		AAA027J17.genome.CDS.1149	AAA027L06.genome.CDS.2424	AAA028A23.genome.CDS.849		AAA278I18.genome.CDS.1061	AB141P03.genome.CDS.1209		MEint4252.genome.CDS.1132	TBepi2057.genome.CDS.1819;TBepi2057.genome.CDS.1801	TBepi2754.genome.CDS.1523	TBepi3207.genome.CDS.2559	TBepi3475.genome.CDS.1138	TBepi4208.genome.CDS.1812	TBhypo2152.genome.CDS.920		TBhypo3838.genome.CDS.766	TBhypo680.genome.CDS.2234	acIB-AMD-6.genome.CDS.700	acIB-AMD-7.genome.CDS.1013	bin_7_acI-B2.genome.CDS.3975	BIN_10.genome.CDS.2195	MEint885.genome.CDS.1539	MEint3864.genome.CDS.824
group00300	NADH-ubiquinone oxidoreductase chain H (EC 1.6.5.3)	1	29			AAA027M14.genome.CDS.962	AAA028E20.genome.CDS.1478	AAA028G02.genome.CDS.1583		AAA041L13.genome.CDS.2032	AAA044N04.genome.CDS.2281	AAA044O16.genome.CDS.2373	AAA278O22.genome.CDS.1953	MEint1363.genome.CDS.1257	MEint2297.genome.CDS.1728	AAA023D18.genome.CDS.1284	AAA027J17.genome.CDS.1743	AAA027L06.genome.CDS.1395	AAA028A23.genome.CDS.1285;AAA028A23.genome.CDS.1546	AAA044D11.genome.CDS.1355	AAA278I18.genome.CDS.1692	AB141P03.genome.CDS.1039	MEint283.genome.CDS.1274	MEint4252.genome.CDS.2283		TBepi2754.genome.CDS.1645	TBepi3207.genome.CDS.1690	TBepi3475.genome.CDS.1741	TBepi4208.genome.CDS.1950	TBhypo2152.genome.CDS.1618	TBhypo3463.genome.CDS.1989		TBhypo680.genome.CDS.1297	acIB-AMD-6.genome.CDS.838;acIB-AMD-6.genome.CDS.889			BIN_10.genome.CDS.1379
group00301	Phosphate regulon sensor protein PhoR (SphS) (EC 2.7.13.3)	1	24		AAA024D14.genome.CDS.1190			AAA028G02.genome.CDS.1861	AAA028I14.genome.CDS.817		AAA044N04.genome.CDS.1463	AAA044O16.genome.CDS.2252	AAA278O22.genome.CDS.1841	MEint1363.genome.CDS.1189	MEint2297.genome.CDS.1806	AAA023D18.genome.CDS.1228	AAA027J17.genome.CDS.1781	AAA027L06.genome.CDS.2211	AAA028A23.genome.CDS.1330	AAA044D11.genome.CDS.1225	AAA278I18.genome.CDS.1661			MEint4252.genome.CDS.1877	TBepi2057.genome.CDS.1661	TBepi2754.genome.CDS.1897	TBepi3207.genome.CDS.1726	TBepi3475.genome.CDS.968			TBhypo3463.genome.CDS.1690				acIB-AMD-7.genome.CDS.1879		BIN_10.genome.CDS.1304	MEint885.genome.CDS.1617	MEint3864.genome.CDS.1501
group00302	None Provided	0.56	25		AAA024D14.genome.CDS.1620;AAA024D14.genome.CDS.1566		AAA028E20.genome.CDS.1773	AAA028G02.genome.CDS.1852		AAA041L13.genome.CDS.2241	AAA044N04.genome.CDS.2028	AAA044O16.genome.CDS.2243	AAA278O22.genome.CDS.1837		MEint2297.genome.CDS.2165	AAA023D18.genome.CDS.1237				AAA044D11.genome.CDS.1215	AAA278I18.genome.CDS.1652	AB141P03.genome.CDS.673		MEint4252.genome.CDS.2208	TBepi2057.genome.CDS.1079	TBepi2754.genome.CDS.1889;TBepi2754.genome.CDS.2707	TBepi3207.genome.CDS.2184			TBhypo2152.genome.CDS.1375	TBhypo3463.genome.CDS.1517	TBhypo3838.genome.CDS.624	TBhypo680.genome.CDS.1496			bin_7_acI-B2.genome.CDS.2430;bin_7_acI-B2.genome.CDS.2620	BIN_10.genome.CDS.1808
group00303	Sporulation regulatory protein WhiB	1	26			AAA027M14.genome.CDS.1051		AAA028G02.genome.CDS.2580			AAA044N04.genome.CDS.2190	AAA044O16.genome.CDS.2477		MEint1363.genome.CDS.951	MEint2297.genome.CDS.1906;MEint2297.genome.CDS.2684		AAA027J17.genome.CDS.1033	AAA027L06.genome.CDS.1238			AAA278I18.genome.CDS.1469	AB141P03.genome.CDS.1301	MEint283.genome.CDS.1086	MEint4252.genome.CDS.1484		TBepi2754.genome.CDS.1582	TBepi3207.genome.CDS.1841	TBepi3475.genome.CDS.1209	TBepi4208.genome.CDS.1425	TBhypo2152.genome.CDS.1301	TBhypo3463.genome.CDS.1806		TBhypo680.genome.CDS.1361	acIB-AMD-6.genome.CDS.548	acIB-AMD-7.genome.CDS.1672	bin_7_acI-B2.genome.CDS.2702	BIN_10.genome.CDS.1436	MEint885.genome.CDS.1100;MEint885.genome.CDS.1641
group00304	DNA repair protein RecN	1	26	AAA023J06.genome.CDS.1005				AAA028G02.genome.CDS.2332	AAA028I14.genome.CDS.1597	AAA041L13.genome.CDS.2059	AAA044N04.genome.CDS.1824	AAA044O16.genome.CDS.1480	AAA278O22.genome.CDS.1992		MEint2297.genome.CDS.1417			AAA027L06.genome.CDS.1489	AAA028A23.genome.CDS.927;AAA028A23.genome.CDS.928	AAA044D11.genome.CDS.1279		AB141P03.genome.CDS.873			TBepi2057.genome.CDS.1201	TBepi2754.genome.CDS.1449	TBepi3207.genome.CDS.1446	TBepi3475.genome.CDS.1879	TBepi4208.genome.CDS.2020	TBhypo2152.genome.CDS.1527;TBhypo2152.genome.CDS.1742	TBhypo3463.genome.CDS.2426	TBhypo3838.genome.CDS.760			acIB-AMD-7.genome.CDS.1955	bin_7_acI-B2.genome.CDS.3698	BIN_10.genome.CDS.1491		MEint3864.genome.CDS.796
group00305	Ribosome small subunit-stimulated GTPase EngC	1	32				AAA028E20.genome.CDS.1573				AAA044N04.genome.CDS.1328	AAA044O16.genome.CDS.2143	AAA278O22.genome.CDS.1333	MEint1363.genome.CDS.1829	MEint2297.genome.CDS.2065;MEint2297.genome.CDS.2631	AAA023D18.genome.CDS.1362	AAA027J17.genome.CDS.1768	AAA027L06.genome.CDS.2299	AAA028A23.genome.CDS.1067		AAA278I18.genome.CDS.1621	AB141P03.genome.CDS.1243	MEint283.genome.CDS.922	MEint4252.genome.CDS.1716;MEint4252.genome.CDS.1900	TBepi2057.genome.CDS.1492	TBepi2754.genome.CDS.2038	TBepi3207.genome.CDS.1520	TBepi3475.genome.CDS.1634;TBepi3475.genome.CDS.1635;TBepi3475.genome.CDS.1718	TBepi4208.genome.CDS.1899	TBhypo2152.genome.CDS.1671;TBhypo2152.genome.CDS.1511	TBhypo3463.genome.CDS.1234	TBhypo3838.genome.CDS.603	TBhypo680.genome.CDS.1668	acIB-AMD-6.genome.CDS.853		bin_7_acI-B2.genome.CDS.3223	BIN_10.genome.CDS.1520	MEint885.genome.CDS.1060
group00306	Pyridoxine biosynthesis glutamine amidotransferase, glutaminase subunit (EC 2.4.2.-)	1	26			AAA027M14.genome.CDS.1407	AAA028E20.genome.CDS.1245	AAA028G02.genome.CDS.2243	AAA028I14.genome.CDS.1213	AAA041L13.genome.CDS.1920	AAA044N04.genome.CDS.1733	AAA044O16.genome.CDS.2715	AAA278O22.genome.CDS.2127	MEint1363.genome.CDS.1785	MEint2297.genome.CDS.2559		AAA027J17.genome.CDS.1139	AAA027L06.genome.CDS.2413			AAA278I18.genome.CDS.1052	AB141P03.genome.CDS.1200		MEint4252.genome.CDS.1141	TBepi2057.genome.CDS.400	TBepi2754.genome.CDS.2281		TBepi3475.genome.CDS.1127	TBepi4208.genome.CDS.2005	TBhypo2152.genome.CDS.910			TBhypo680.genome.CDS.1947		acIB-AMD-7.genome.CDS.1004	bin_7_acI-B2.genome.CDS.3966	BIN_10.genome.CDS.2205	MEint885.genome.CDS.1377	MEint3864.genome.CDS.815
group00307	Phosphoribosylformimino-5-aminoimidazole carboxamide ribotide isomerase (EC 5.3.1.16) @ Acting phosphoribosylanthranilate isomerase (EC 5.3.1.24)	0.766667	30			AAA027M14.genome.CDS.1286		AAA028G02.genome.CDS.2422;AAA028G02.genome.CDS.2423	AAA028I14.genome.CDS.1097	AAA041L13.genome.CDS.1553		AAA044O16.genome.CDS.1408	AAA278O22.genome.CDS.2307;AAA278O22.genome.CDS.1157	MEint1363.genome.CDS.1568	MEint2297.genome.CDS.1843	AAA023D18.genome.CDS.981	AAA027J17.genome.CDS.1297	AAA027L06.genome.CDS.1940		AAA044D11.genome.CDS.2324	AAA278I18.genome.CDS.1757		MEint283.genome.CDS.1393	MEint4252.genome.CDS.2076	TBepi2057.genome.CDS.1213	TBepi2754.genome.CDS.1836	TBepi3207.genome.CDS.1542	TBepi3475.genome.CDS.1766	TBepi4208.genome.CDS.1542	TBhypo2152.genome.CDS.1564	TBhypo3463.genome.CDS.2032		TBhypo680.genome.CDS.2367	acIB-AMD-6.genome.CDS.698		bin_7_acI-B2.genome.CDS.3627	BIN_10.genome.CDS.2064	MEint885.genome.CDS.893	MEint3864.genome.CDS.1382
group00308	Putative sugar kinase	0.733333	30					AAA028G02.genome.CDS.2175	AAA028I14.genome.CDS.1277	AAA041L13.genome.CDS.1851	AAA044N04.genome.CDS.1664	AAA044O16.genome.CDS.2637		MEint1363.genome.CDS.1410	MEint2297.genome.CDS.1937	AAA023D18.genome.CDS.1333		AAA027L06.genome.CDS.2035	AAA028A23.genome.CDS.1686	AAA044D11.genome.CDS.1510	AAA278I18.genome.CDS.1330	AB141P03.genome.CDS.1323	MEint283.genome.CDS.1047	MEint4252.genome.CDS.1917	TBepi2057.genome.CDS.982	TBepi2754.genome.CDS.2586	TBepi3207.genome.CDS.2053	TBepi3475.genome.CDS.1696	TBepi4208.genome.CDS.1345	TBhypo2152.genome.CDS.1286	TBhypo3463.genome.CDS.1648;TBhypo3463.genome.CDS.2282	TBhypo3838.genome.CDS.486	TBhypo680.genome.CDS.2568			bin_7_acI-B2.genome.CDS.2260;bin_7_acI-B2.genome.CDS.2380	BIN_10.genome.CDS.1165	MEint885.genome.CDS.1230	MEint3864.genome.CDS.1022
group00309	Shikimate kinase I (EC 2.7.1.71)	0.714286	28		AAA024D14.genome.CDS.1373	AAA027M14.genome.CDS.1426	AAA028E20.genome.CDS.1227	AAA028G02.genome.CDS.2262	AAA028I14.genome.CDS.1194	AAA041L13.genome.CDS.1901	AAA044N04.genome.CDS.1752	AAA044O16.genome.CDS.2734	AAA278O22.genome.CDS.2062	MEint1363.genome.CDS.1766	MEint2297.genome.CDS.1398;MEint2297.genome.CDS.2541		AAA027J17.genome.CDS.1159	AAA027L06.genome.CDS.2433	AAA028A23.genome.CDS.858		AAA278I18.genome.CDS.1071		MEint283.genome.CDS.954		TBepi2057.genome.CDS.1593	TBepi2754.genome.CDS.1514	TBepi3207.genome.CDS.2491			TBhypo2152.genome.CDS.1306;TBhypo2152.genome.CDS.1348	TBhypo3463.genome.CDS.2299		TBhypo680.genome.CDS.2224	acIB-AMD-6.genome.CDS.710	acIB-AMD-7.genome.CDS.1023;acIB-AMD-7.genome.CDS.1898		BIN_10.genome.CDS.2185
group00310	None Provided	0.5	20		AAA024D14.genome.CDS.1549		AAA028E20.genome.CDS.1761	AAA028G02.genome.CDS.1840		AAA041L13.genome.CDS.2681	AAA044N04.genome.CDS.2040	AAA044O16.genome.CDS.1557;AAA044O16.genome.CDS.2231	AAA278O22.genome.CDS.1713		MEint2297.genome.CDS.2502;MEint2297.genome.CDS.2449										TBepi2057.genome.CDS.1091	TBepi2754.genome.CDS.1729		TBepi3475.genome.CDS.1105		TBhypo2152.genome.CDS.1635	TBhypo3463.genome.CDS.1524	TBhypo3838.genome.CDS.613	TBhypo680.genome.CDS.2173			bin_7_acI-B2.genome.CDS.2546	BIN_10.genome.CDS.1803		MEint3864.genome.CDS.1487
group00311	ATP-dependent DNA helicase UvrD/PcrA, actinomycete paralog	0.96875	32		AAA024D14.genome.CDS.1030	AAA027M14.genome.CDS.1666	AAA028E20.genome.CDS.1554	AAA028G02.genome.CDS.1775	AAA028I14.genome.CDS.1397	AAA041L13.genome.CDS.2858	AAA044N04.genome.CDS.2105	AAA044O16.genome.CDS.2157		MEint1363.genome.CDS.1048	MEint2297.genome.CDS.1437		AAA027J17.genome.CDS.1920	AAA027L06.genome.CDS.2309	AAA028A23.genome.CDS.1076		AAA278I18.genome.CDS.1631	AB141P03.genome.CDS.761		MEint4252.genome.CDS.1728	TBepi2057.genome.CDS.1167	TBepi2754.genome.CDS.2021	TBepi3207.genome.CDS.2099	TBepi3475.genome.CDS.1424;TBepi3475.genome.CDS.1938	TBepi4208.genome.CDS.1913	TBhypo2152.genome.CDS.1176	TBhypo3463.genome.CDS.2053	TBhypo3838.genome.CDS.813	TBhypo680.genome.CDS.1405	acIB-AMD-6.genome.CDS.844	acIB-AMD-7.genome.CDS.1544;acIB-AMD-7.genome.CDS.1917	bin_7_acI-B2.genome.CDS.3237	BIN_10.genome.CDS.1475		MEint3864.genome.CDS.1114
group00312	Hypothetical protein YggS, proline synthase co-transcribed bacterial homolog PROSC	0.928571	28			AAA027M14.genome.CDS.1298		AAA028G02.genome.CDS.2442	AAA028I14.genome.CDS.1085	AAA041L13.genome.CDS.1541		AAA044O16.genome.CDS.1396	AAA278O22.genome.CDS.2202	MEint1363.genome.CDS.1580;MEint1363.genome.CDS.1639	MEint2297.genome.CDS.1831		AAA027J17.genome.CDS.1305	AAA027L06.genome.CDS.1948		AAA044D11.genome.CDS.1778	AAA278I18.genome.CDS.1748		MEint283.genome.CDS.1118;MEint283.genome.CDS.892	MEint4252.genome.CDS.2088	TBepi2057.genome.CDS.1816	TBepi2754.genome.CDS.2003	TBepi3207.genome.CDS.1554	TBepi3475.genome.CDS.1781	TBepi4208.genome.CDS.1603		TBhypo3463.genome.CDS.2268		TBhypo680.genome.CDS.1055;TBhypo680.genome.CDS.2379	acIB-AMD-6.genome.CDS.690			BIN_10.genome.CDS.1249	MEint885.genome.CDS.1084	MEint3864.genome.CDS.1183
group00313	Twin-arginine translocation protein TatC	1	29					AAA028G02.genome.CDS.2309	AAA028I14.genome.CDS.1574	AAA041L13.genome.CDS.1799	AAA044N04.genome.CDS.1801	AAA044O16.genome.CDS.1502	AAA278O22.genome.CDS.2014		MEint2297.genome.CDS.1407		AAA027J17.genome.CDS.1957	AAA027L06.genome.CDS.2253	AAA028A23.genome.CDS.904	AAA044D11.genome.CDS.1258	AAA278I18.genome.CDS.1118	AB141P03.genome.CDS.896	MEint283.genome.CDS.1305;MEint283.genome.CDS.1417	MEint4252.genome.CDS.2176	TBepi2057.genome.CDS.1116	TBepi2754.genome.CDS.1471	TBepi3207.genome.CDS.1424	TBepi3475.genome.CDS.1406	TBepi4208.genome.CDS.926	TBhypo2152.genome.CDS.1591	TBhypo3463.genome.CDS.1877	TBhypo3838.genome.CDS.701		acIB-AMD-6.genome.CDS.813	acIB-AMD-7.genome.CDS.1077	bin_7_acI-B2.genome.CDS.3721	BIN_10.genome.CDS.1138		MEint3864.genome.CDS.803
group00314	FIG019733: possible DNA-binding protein	0.548387	31					AAA028G02.genome.CDS.2307	AAA028I14.genome.CDS.1572	AAA041L13.genome.CDS.1801	AAA044N04.genome.CDS.1799	AAA044O16.genome.CDS.1504	AAA278O22.genome.CDS.2016		MEint2297.genome.CDS.1409		AAA027J17.genome.CDS.1955	AAA027L06.genome.CDS.2255	AAA028A23.genome.CDS.902	AAA044D11.genome.CDS.1256	AAA278I18.genome.CDS.1116	AB141P03.genome.CDS.898	MEint283.genome.CDS.1307;MEint283.genome.CDS.1415	MEint4252.genome.CDS.2178	TBepi2057.genome.CDS.1114	TBepi2754.genome.CDS.1473	TBepi3207.genome.CDS.1422	TBepi3475.genome.CDS.1404	TBepi4208.genome.CDS.1975	TBhypo2152.genome.CDS.1589	TBhypo3463.genome.CDS.1875	TBhypo3838.genome.CDS.703		acIB-AMD-6.genome.CDS.815	acIB-AMD-7.genome.CDS.1985;acIB-AMD-7.genome.CDS.1075	bin_7_acI-B2.genome.CDS.3723	BIN_10.genome.CDS.1136	MEint885.genome.CDS.1728	MEint3864.genome.CDS.805
group00315	Isochorismate synthase (EC 5.4.4.2) @ Menaquinone-specific isochorismate synthase (EC 5.4.4.2)	1	30		AAA024D14.genome.CDS.1225	AAA027M14.genome.CDS.952	AAA028E20.genome.CDS.1487	AAA028G02.genome.CDS.1592		AAA041L13.genome.CDS.2042	AAA044N04.genome.CDS.2271		AAA278O22.genome.CDS.1963	MEint1363.genome.CDS.1247;MEint1363.genome.CDS.1703	MEint2297.genome.CDS.1738	AAA023D18.genome.CDS.1293		AAA027L06.genome.CDS.1385	AAA028A23.genome.CDS.1556	AAA044D11.genome.CDS.1345	AAA278I18.genome.CDS.1682	AB141P03.genome.CDS.1030		MEint4252.genome.CDS.1428;MEint4252.genome.CDS.2273	TBepi2057.genome.CDS.1837	TBepi2754.genome.CDS.2071	TBepi3207.genome.CDS.1774	TBepi3475.genome.CDS.1752	TBepi4208.genome.CDS.1940	TBhypo2152.genome.CDS.1183	TBhypo3463.genome.CDS.1785		TBhypo680.genome.CDS.2410		acIB-AMD-7.genome.CDS.1404	bin_7_acI-B2.genome.CDS.2057;bin_7_acI-B2.genome.CDS.3413	BIN_10.genome.CDS.1932
group00316	Sporulation regulatory protein WhiD	0.9	20	AAA023J06.genome.CDS.1396		AAA027M14.genome.CDS.974	AAA028E20.genome.CDS.49	AAA028G02.genome.CDS.2525			AAA044N04.genome.CDS.1318	AAA044O16.genome.CDS.1652	AAA278O22.genome.CDS.1857	MEint1363.genome.CDS.1297	MEint2297.genome.CDS.2187									MEint4252.genome.CDS.1608;MEint4252.genome.CDS.1635	TBepi2057.genome.CDS.1764	TBepi2754.genome.CDS.1632	TBepi3207.genome.CDS.2428		TBepi4208.genome.CDS.1759		TBhypo3463.genome.CDS.1755		TBhypo680.genome.CDS.1310				BIN_10.genome.CDS.1974	MEint885.genome.CDS.1284	MEint3864.genome.CDS.919
group00317	Glycerol-3-phosphate dehydrogenase NAD(P)+ (EC 1.1.1.94)	1	32	AAA023J06.genome.CDS.933	AAA024D14.genome.CDS.845		AAA028E20.genome.CDS.1000;AAA028E20.genome.CDS.999	AAA028G02.genome.CDS.2119	AAA028I14.genome.CDS.1367	AAA041L13.genome.CDS.1737	AAA044N04.genome.CDS.1608	AAA044O16.genome.CDS.2580	AAA278O22.genome.CDS.1488	MEint1363.genome.CDS.1499	MEint2297.genome.CDS.1590		AAA027J17.genome.CDS.1840	AAA027L06.genome.CDS.1849	AAA028A23.genome.CDS.1247	AAA044D11.genome.CDS.1973	AAA278I18.genome.CDS.1580	AB141P03.genome.CDS.1089	MEint283.genome.CDS.997	MEint4252.genome.CDS.1760	TBepi2057.genome.CDS.1858	TBepi2754.genome.CDS.2478	TBepi3207.genome.CDS.2038	TBepi3475.genome.CDS.1017	TBepi4208.genome.CDS.1171		TBhypo3463.genome.CDS.1384		TBhypo680.genome.CDS.1569	acIB-AMD-6.genome.CDS.724	acIB-AMD-7.genome.CDS.1836		BIN_10.genome.CDS.1741	MEint885.genome.CDS.1354	MEint3864.genome.CDS.967
group00318	Translation initiation factor 2	1	26					AAA028G02.genome.CDS.2089	AAA028I14.genome.CDS.192	AAA041L13.genome.CDS.1768	AAA044N04.genome.CDS.1577	AAA044O16.genome.CDS.2549	AAA278O22.genome.CDS.1524	MEint1363.genome.CDS.1470	MEint2297.genome.CDS.2340		AAA027J17.genome.CDS.1596	AAA027L06.genome.CDS.1545		AAA044D11.genome.CDS.1623	AAA278I18.genome.CDS.1015		MEint283.genome.CDS.1360	MEint4252.genome.CDS.1125	TBepi2057.genome.CDS.1069	TBepi2754.genome.CDS.1389	TBepi3207.genome.CDS.1708	TBepi3475.genome.CDS.1070	TBepi4208.genome.CDS.1521	TBhypo2152.genome.CDS.1420		TBhypo3838.genome.CDS.694	TBhypo680.genome.CDS.2151		acIB-AMD-7.genome.CDS.1762		BIN_10.genome.CDS.2043	MEint885.genome.CDS.944	MEint3864.genome.CDS.777
group00319	Glycyl-tRNA synthetase (EC 6.1.1.14)	1	28	AAA023J06.genome.CDS.1145			AAA028E20.genome.CDS.1783		AAA028I14.genome.CDS.844	AAA041L13.genome.CDS.1675	AAA044N04.genome.CDS.1493		AAA278O22.genome.CDS.1171	MEint1363.genome.CDS.1225	MEint2297.genome.CDS.2469	AAA023D18.genome.CDS.1536	AAA027J17.genome.CDS.2020	AAA027L06.genome.CDS.1701		AAA044D11.genome.CDS.2084	AAA278I18.genome.CDS.1277		MEint283.genome.CDS.1154	MEint4252.genome.CDS.1581	TBepi2057.genome.CDS.1289;TBepi2057.genome.CDS.1290	TBepi2754.genome.CDS.2393	TBepi3207.genome.CDS.1806	TBepi3475.genome.CDS.1336		TBhypo2152.genome.CDS.1486;TBhypo2152.genome.CDS.1485	TBhypo3463.genome.CDS.1904	TBhypo3838.genome.CDS.943	TBhypo680.genome.CDS.2141			bin_7_acI-B2.genome.CDS.2860	BIN_10.genome.CDS.1184	MEint885.genome.CDS.1252
group00320	Indole-3-glycerol phosphate synthase (EC 4.1.1.48)	0.928571	28			AAA027M14.genome.CDS.1281		AAA028G02.genome.CDS.2428	AAA028I14.genome.CDS.1102	AAA041L13.genome.CDS.1558		AAA044O16.genome.CDS.1413	AAA278O22.genome.CDS.2291	MEint1363.genome.CDS.1563	MEint2297.genome.CDS.1848	AAA023D18.genome.CDS.1087	AAA027J17.genome.CDS.1294	AAA027L06.genome.CDS.1937	AAA028A23.genome.CDS.1372		AAA278I18.genome.CDS.1754		MEint283.genome.CDS.1108		TBepi2057.genome.CDS.1218	TBepi2754.genome.CDS.1656	TBepi3207.genome.CDS.1537		TBepi4208.genome.CDS.1547	TBhypo2152.genome.CDS.1056	TBhypo3463.genome.CDS.2156		TBhypo680.genome.CDS.2362	acIB-AMD-6.genome.CDS.909;acIB-AMD-6.genome.CDS.761		bin_7_acI-B2.genome.CDS.3631;bin_7_acI-B2.genome.CDS.1571	BIN_10.genome.CDS.2068	MEint885.genome.CDS.897	MEint3864.genome.CDS.1380
group00321	Lipoprotein signal peptidase (EC 3.4.23.36)	1	27			AAA027M14.genome.CDS.1293		AAA028G02.genome.CDS.2447	AAA028I14.genome.CDS.288	AAA041L13.genome.CDS.1546		AAA044O16.genome.CDS.1401	AAA278O22.genome.CDS.2208	MEint1363.genome.CDS.1575	MEint2297.genome.CDS.1836		AAA027J17.genome.CDS.1300	AAA027L06.genome.CDS.1943		AAA044D11.genome.CDS.1783	AAA278I18.genome.CDS.1760		MEint283.genome.CDS.1113	MEint4252.genome.CDS.2083	TBepi2057.genome.CDS.1206	TBepi2754.genome.CDS.1998	TBepi3207.genome.CDS.1549	TBepi3475.genome.CDS.765	TBepi4208.genome.CDS.1598	TBhypo2152.genome.CDS.1396	TBhypo3463.genome.CDS.2263	TBhypo3838.genome.CDS.946	TBhypo680.genome.CDS.1050	acIB-AMD-6.genome.CDS.695	acIB-AMD-7.genome.CDS.1311		BIN_10.genome.CDS.149		MEint3864.genome.CDS.1385
group00322	LSU ribosomal protein L25p	1	27			AAA027M14.genome.CDS.1234	AAA028E20.genome.CDS.1353	AAA028G02.genome.CDS.1801		AAA041L13.genome.CDS.1946	AAA044N04.genome.CDS.2068	AAA044O16.genome.CDS.2193	AAA278O22.genome.CDS.2225	MEint1363.genome.CDS.1130;MEint1363.genome.CDS.1518	MEint2297.genome.CDS.1474	AAA023D18.genome.CDS.1391	AAA027J17.genome.CDS.1422	AAA027L06.genome.CDS.2343	AAA028A23.genome.CDS.1110			AB141P03.genome.CDS.726	MEint283.genome.CDS.1051	MEint4252.genome.CDS.1676	TBepi2057.genome.CDS.1348	TBepi2754.genome.CDS.2089		TBepi3475.genome.CDS.1611	TBepi4208.genome.CDS.1679				TBhypo680.genome.CDS.1451		acIB-AMD-7.genome.CDS.1850	bin_7_acI-B2.genome.CDS.2771	BIN_10.genome.CDS.1662	MEint885.genome.CDS.1654	MEint3864.genome.CDS.1240
group00323	Iron-sulfur cluster assembly ATPase protein SufC	1	27	AAA023J06.genome.CDS.1037				AAA028G02.genome.CDS.2361	AAA028I14.genome.CDS.1143	AAA041L13.genome.CDS.2801	AAA044N04.genome.CDS.2513	AAA044O16.genome.CDS.1452		MEint1363.genome.CDS.1332	MEint2297.genome.CDS.2105	AAA023D18.genome.CDS.1048		AAA027L06.genome.CDS.1523		AAA044D11.genome.CDS.1950	AAA278I18.genome.CDS.1938		MEint283.genome.CDS.1320	MEint4252.genome.CDS.1205	TBepi2057.genome.CDS.1751	TBepi2754.genome.CDS.1696	TBepi3207.genome.CDS.1467	TBepi3475.genome.CDS.1531	TBepi4208.genome.CDS.1936	TBhypo2152.genome.CDS.1042;TBhypo2152.genome.CDS.1438	TBhypo3463.genome.CDS.2361			acIB-AMD-6.genome.CDS.609	acIB-AMD-7.genome.CDS.1640;acIB-AMD-7.genome.CDS.1333	bin_7_acI-B2.genome.CDS.3672	BIN_10.genome.CDS.1530
group00324	Geranylgeranyl diphosphate synthase (EC 2.5.1.29)	0.916667	36	AAA023J06.genome.CDS.1051	AAA024D14.genome.CDS.998	AAA027M14.genome.CDS.1317	AAA028E20.genome.CDS.1126		AAA028I14.genome.CDS.876	AAA041L13.genome.CDS.2650	AAA044N04.genome.CDS.2558	AAA044O16.genome.CDS.2789	AAA278O22.genome.CDS.2171	MEint1363.genome.CDS.1598	MEint2297.genome.CDS.2151		AAA027J17.genome.CDS.1241	AAA027L06.genome.CDS.1810	AAA028A23.genome.CDS.1406	AAA044D11.genome.CDS.583	AAA278I18.genome.CDS.1967	AB141P03.genome.CDS.1050	MEint283.genome.CDS.826	MEint4252.genome.CDS.1622	TBepi2057.genome.CDS.1639	TBepi2754.genome.CDS.2430	TBepi3207.genome.CDS.2541	TBepi3475.genome.CDS.1817	TBepi4208.genome.CDS.1045	TBhypo2152.genome.CDS.1611	TBhypo3463.genome.CDS.1739	TBhypo3838.genome.CDS.848	TBhypo680.genome.CDS.1742	acIB-AMD-6.genome.CDS.632;acIB-AMD-6.genome.CDS.999	acIB-AMD-7.genome.CDS.1274	bin_7_acI-B2.genome.CDS.2178;bin_7_acI-B2.genome.CDS.2998;bin_7_acI-B2.genome.CDS.3174	BIN_10.genome.CDS.1824	MEint885.genome.CDS.1024
group00325	Kinase-Associated Endopeptidase (Kae1), required for threonylcarbamoyladenosine t(6)A37 formation in tRNA	1	29	AAA023J06.genome.CDS.1339		AAA027M14.genome.CDS.977	AAA028E20.genome.CDS.964	AAA028G02.genome.CDS.2528			AAA044N04.genome.CDS.1315	AAA044O16.genome.CDS.1655	AAA278O22.genome.CDS.1860	MEint1363.genome.CDS.1294	MEint2297.genome.CDS.2184	AAA023D18.genome.CDS.1187	AAA027J17.genome.CDS.1986	AAA027L06.genome.CDS.1755	AAA028A23.genome.CDS.1036	AAA044D11.genome.CDS.1466		AB141P03.genome.CDS.1303	MEint283.genome.CDS.986	MEint4252.genome.CDS.1640	TBepi2057.genome.CDS.1768	TBepi2754.genome.CDS.1734	TBepi3207.genome.CDS.1611		TBepi4208.genome.CDS.1239	TBhypo2152.genome.CDS.1469	TBhypo3463.genome.CDS.1580		TBhypo680.genome.CDS.2168		acIB-AMD-7.genome.CDS.1445	bin_7_acI-B2.genome.CDS.2541;bin_7_acI-B2.genome.CDS.2714	BIN_10.genome.CDS.1978		MEint3864.genome.CDS.923
group00326	None Provided	0.481481	27	AAA023J06.genome.CDS.1020				AAA028G02.genome.CDS.2349	AAA028I14.genome.CDS.1155	AAA041L13.genome.CDS.2077	AAA044N04.genome.CDS.2525	AAA044O16.genome.CDS.1464	AAA278O22.genome.CDS.1974		MEint2297.genome.CDS.2016	AAA023D18.genome.CDS.1038		AAA027L06.genome.CDS.1502		AAA044D11.genome.CDS.2255		AB141P03.genome.CDS.859	MEint283.genome.CDS.1310	MEint4252.genome.CDS.1552	TBepi2057.genome.CDS.1442	TBepi2754.genome.CDS.1918	TBepi3207.genome.CDS.1456	TBepi3475.genome.CDS.950	TBepi4208.genome.CDS.1925	TBhypo2152.genome.CDS.1053	TBhypo3463.genome.CDS.2372			acIB-AMD-6.genome.CDS.599	acIB-AMD-7.genome.CDS.1343	bin_7_acI-B2.genome.CDS.3683	BIN_10.genome.CDS.1604	MEint885.genome.CDS.1119	MEint3864.genome.CDS.1251
group00327	ABC transporter, ATP-binding protein	0.75	36			AAA027M14.genome.CDS.912	AAA028E20.genome.CDS.1513	AAA028G02.genome.CDS.1638		AAA041L13.genome.CDS.2301	AAA044N04.genome.CDS.2230	AAA044O16.genome.CDS.2115	AAA278O22.genome.CDS.1479	MEint1363.genome.CDS.1889	MEint2297.genome.CDS.1778;MEint2297.genome.CDS.2593	AAA023D18.genome.CDS.770	AAA027J17.genome.CDS.1873	AAA027L06.genome.CDS.1344	AAA028A23.genome.CDS.1471	AAA044D11.genome.CDS.1302	AAA278I18.genome.CDS.1521		MEint283.genome.CDS.777	MEint4252.genome.CDS.1471	TBepi2057.genome.CDS.1406	TBepi2754.genome.CDS.2508;TBepi2754.genome.CDS.2540	TBepi3207.genome.CDS.1901	TBepi3475.genome.CDS.1843	TBepi4208.genome.CDS.1430	TBhypo2152.genome.CDS.1793	TBhypo3463.genome.CDS.2091	TBhypo3838.genome.CDS.747;TBhypo3838.genome.CDS.817;TBhypo3838.genome.CDS.625	TBhypo680.genome.CDS.2482;TBhypo680.genome.CDS.2450		acIB-AMD-7.genome.CDS.1450;acIB-AMD-7.genome.CDS.1507	bin_7_acI-B2.genome.CDS.2432;bin_7_acI-B2.genome.CDS.3879			MEint3864.genome.CDS.1391
group00328	Methionine aminopeptidase (EC 3.4.11.18)	1	21		AAA024D14.genome.CDS.1347		AAA028E20.genome.CDS.1385	AAA028G02.genome.CDS.2554			AAA044N04.genome.CDS.1290	AAA044O16.genome.CDS.1685	AAA278O22.genome.CDS.1884			AAA023D18.genome.CDS.1209	AAA027J17.genome.CDS.1644	AAA027L06.genome.CDS.1734	AAA028A23.genome.CDS.1058	AAA044D11.genome.CDS.1443	AAA278I18.genome.CDS.1925		MEint283.genome.CDS.1134			TBepi2754.genome.CDS.2184	TBepi3207.genome.CDS.2506	TBepi3475.genome.CDS.1925		TBhypo2152.genome.CDS.1639	TBhypo3463.genome.CDS.1321					bin_7_acI-B2.genome.CDS.2652	BIN_10.genome.CDS.1113		MEint3864.genome.CDS.1358
group00329	Ketol-acid reductoisomerase (EC 1.1.1.86)	1	29	AAA023J06.genome.CDS.986	AAA024D14.genome.CDS.1168	AAA027M14.genome.CDS.1491	AAA028E20.genome.CDS.1304	AAA028G02.genome.CDS.2062		AAA041L13.genome.CDS.2368	AAA044N04.genome.CDS.1550	AAA044O16.genome.CDS.2522	AAA278O22.genome.CDS.1551	MEint1363.genome.CDS.1175	MEint2297.genome.CDS.1538	AAA023D18.genome.CDS.1359	AAA027J17.genome.CDS.1623	AAA027L06.genome.CDS.1590	AAA028A23.genome.CDS.1564	AAA044D11.genome.CDS.2229	AAA278I18.genome.CDS.985			MEint4252.genome.CDS.2100	TBepi2057.genome.CDS.1457	TBepi2754.genome.CDS.1409	TBepi3207.genome.CDS.1989	TBepi3475.genome.CDS.1856	TBepi4208.genome.CDS.1869	TBhypo2152.genome.CDS.1405;TBhypo2152.genome.CDS.1404	TBhypo3463.genome.CDS.1352		TBhypo680.genome.CDS.2247	acIB-AMD-6.genome.CDS.1051			BIN_10.genome.CDS.1965
group00330	Ribonuclease HII (EC 3.1.26.4)	1	28		AAA024D14.genome.CDS.1016		AAA028E20.genome.CDS.1106		AAA028I14.genome.CDS.895		AAA044N04.genome.CDS.2440	AAA044O16.genome.CDS.2761	AAA278O22.genome.CDS.2150		MEint2297.genome.CDS.1667	AAA023D18.genome.CDS.1486	AAA027J17.genome.CDS.1259	AAA027L06.genome.CDS.1828	AAA028A23.genome.CDS.1424	AAA044D11.genome.CDS.1728	AAA278I18.genome.CDS.1559	AB141P03.genome.CDS.1068	MEint283.genome.CDS.844		TBepi2057.genome.CDS.1248	TBepi2754.genome.CDS.2412	TBepi3207.genome.CDS.1582	TBepi3475.genome.CDS.1258	TBepi4208.genome.CDS.1111	TBhypo2152.genome.CDS.1079	TBhypo3463.genome.CDS.1450		TBhypo680.genome.CDS.1724	acIB-AMD-6.genome.CDS.650;acIB-AMD-6.genome.CDS.801	acIB-AMD-7.genome.CDS.1218		BIN_10.genome.CDS.1542		MEint3864.genome.CDS.863
group00331	hypothetical protein	0.5	32			AAA027M14.genome.CDS.1463		AAA028G02.genome.CDS.2299	AAA028I14.genome.CDS.1563	AAA041L13.genome.CDS.1809	AAA044N04.genome.CDS.1791	AAA044O16.genome.CDS.1512	AAA278O22.genome.CDS.2024	MEint1363.genome.CDS.1728	MEint2297.genome.CDS.1361			AAA027L06.genome.CDS.1302	AAA028A23.genome.CDS.894	AAA044D11.genome.CDS.1612	AAA278I18.genome.CDS.1108	AB141P03.genome.CDS.906	MEint283.genome.CDS.1409	MEint4252.genome.CDS.1689	TBepi2057.genome.CDS.1107	TBepi2754.genome.CDS.1480	TBepi3207.genome.CDS.1415	TBepi3475.genome.CDS.1396	TBepi4208.genome.CDS.1982	TBhypo2152.genome.CDS.1074	TBhypo3463.genome.CDS.1868		TBhypo680.genome.CDS.1684	acIB-AMD-6.genome.CDS.1019;acIB-AMD-6.genome.CDS.822	acIB-AMD-7.genome.CDS.1067;acIB-AMD-7.genome.CDS.1977	bin_7_acI-B2.genome.CDS.3731	BIN_10.genome.CDS.1038	MEint885.genome.CDS.1136	MEint3864.genome.CDS.1479
group00332	FIG00820755: hypothetical protein	0.870968	31			AAA027M14.genome.CDS.1464		AAA028G02.genome.CDS.2300	AAA028I14.genome.CDS.1564	AAA041L13.genome.CDS.366	AAA044N04.genome.CDS.507	AAA044O16.genome.CDS.1511	AAA278O22.genome.CDS.2023	MEint1363.genome.CDS.1727				AAA027L06.genome.CDS.1303	AAA028A23.genome.CDS.895	AAA044D11.genome.CDS.1613	AAA278I18.genome.CDS.1109	AB141P03.genome.CDS.905	MEint283.genome.CDS.1410	MEint4252.genome.CDS.1690	TBepi2057.genome.CDS.1108	TBepi2754.genome.CDS.1479	TBepi3207.genome.CDS.1416	TBepi3475.genome.CDS.1397	TBepi4208.genome.CDS.1981	TBhypo2152.genome.CDS.1583	TBhypo3463.genome.CDS.1869		TBhypo680.genome.CDS.1683	acIB-AMD-6.genome.CDS.821;acIB-AMD-6.genome.CDS.1020	acIB-AMD-7.genome.CDS.1978;acIB-AMD-7.genome.CDS.1068	bin_7_acI-B2.genome.CDS.3730	BIN_10.genome.CDS.2146	MEint885.genome.CDS.1135	MEint3864.genome.CDS.1480
group00333	hypothetical protein	0.709677	31			AAA027M14.genome.CDS.1275		AAA028G02.genome.CDS.2434	AAA028I14.genome.CDS.1108	AAA041L13.genome.CDS.1564		AAA044O16.genome.CDS.1419	AAA278O22.genome.CDS.2285	MEint1363.genome.CDS.1557	MEint2297.genome.CDS.1854	AAA023D18.genome.CDS.1081	AAA027J17.genome.CDS.1288	AAA027L06.genome.CDS.1931	AAA028A23.genome.CDS.1378	AAA044D11.genome.CDS.2317			MEint283.genome.CDS.1102	MEint4252.genome.CDS.2069	TBepi2057.genome.CDS.1881	TBepi2754.genome.CDS.1662	TBepi3207.genome.CDS.1531	TBepi3475.genome.CDS.1307	TBepi4208.genome.CDS.1135	TBhypo2152.genome.CDS.1062	TBhypo3463.genome.CDS.2162	TBhypo3838.genome.CDS.829	TBhypo680.genome.CDS.2356	acIB-AMD-6.genome.CDS.903;acIB-AMD-6.genome.CDS.755	acIB-AMD-7.genome.CDS.1305	bin_7_acI-B2.genome.CDS.3637	BIN_10.genome.CDS.2073	MEint885.genome.CDS.902	MEint3864.genome.CDS.1375
group00334	16S rRNA processing protein RimM	1	28	AAA023J06.genome.CDS.910	AAA024D14.genome.CDS.826		AAA028E20.genome.CDS.1723	AAA028G02.genome.CDS.2142	AAA028I14.genome.CDS.1307	AAA041L13.genome.CDS.2809	AAA044N04.genome.CDS.1629	AAA044O16.genome.CDS.2599			MEint2297.genome.CDS.1609	AAA023D18.genome.CDS.1302		AAA027L06.genome.CDS.2061		AAA044D11.genome.CDS.1482	AAA278I18.genome.CDS.1304	AB141P03.genome.CDS.1168	MEint283.genome.CDS.883		TBepi2057.genome.CDS.962	TBepi2754.genome.CDS.2563	TBepi3207.genome.CDS.2392	TBepi3475.genome.CDS.1430	TBepi4208.genome.CDS.1322	TBhypo2152.genome.CDS.1268	TBhypo3463.genome.CDS.2242		TBhypo680.genome.CDS.2591	acIB-AMD-6.genome.CDS.1035		bin_7_acI-B2.genome.CDS.3456	BIN_10.genome.CDS.1722	MEint885.genome.CDS.1189	MEint3864.genome.CDS.986
group00335	None Provided	0.647059	34	AAA023J06.genome.CDS.920	AAA024D14.genome.CDS.836		AAA028E20.genome.CDS.1530	AAA028G02.genome.CDS.2131	AAA028I14.genome.CDS.1355	AAA041L13.genome.CDS.1728	AAA044N04.genome.CDS.1617	AAA044O16.genome.CDS.2588	AAA278O22.genome.CDS.1496		MEint2297.genome.CDS.1598		AAA027J17.genome.CDS.1898	AAA027L06.genome.CDS.1840	AAA028A23.genome.CDS.1436	AAA044D11.genome.CDS.1470	AAA278I18.genome.CDS.1571	AB141P03.genome.CDS.1080	MEint283.genome.CDS.856	MEint4252.genome.CDS.1520	TBepi2057.genome.CDS.1503	TBepi2754.genome.CDS.2492	TBepi3207.genome.CDS.2380	TBepi3475.genome.CDS.1026	TBepi4208.genome.CDS.1162	TBhypo2152.genome.CDS.761	TBhypo3463.genome.CDS.2253		TBhypo680.genome.CDS.1555	acIB-AMD-6.genome.CDS.789;acIB-AMD-6.genome.CDS.662	acIB-AMD-7.genome.CDS.1728;acIB-AMD-7.genome.CDS.1206	bin_7_acI-B2.genome.CDS.3442	BIN_10.genome.CDS.1733	MEint885.genome.CDS.1177	MEint3864.genome.CDS.975
group00336	LSU ribosomal protein L28p @ LSU ribosomal protein L28p, zinc-dependent	0.935484	31	AAA023J06.genome.CDS.928	AAA024D14.genome.CDS.840		AAA028E20.genome.CDS.1791	AAA028G02.genome.CDS.2123	AAA028I14.genome.CDS.1363	AAA041L13.genome.CDS.1732	AAA044N04.genome.CDS.1613	AAA044O16.genome.CDS.2584	AAA278O22.genome.CDS.1492	MEint1363.genome.CDS.1503	MEint2297.genome.CDS.1594		AAA027J17.genome.CDS.1902	AAA027L06.genome.CDS.626	AAA028A23.genome.CDS.409	AAA044D11.genome.CDS.795	AAA278I18.genome.CDS.604	AB141P03.genome.CDS.414	MEint283.genome.CDS.860	MEint4252.genome.CDS.1516	TBepi2057.genome.CDS.1952	TBepi2754.genome.CDS.2488	TBepi3207.genome.CDS.1070	TBepi3475.genome.CDS.1022	TBepi4208.genome.CDS.1166	TBhypo2152.genome.CDS.1324			TBhypo680.genome.CDS.1559	acIB-AMD-6.genome.CDS.785	acIB-AMD-7.genome.CDS.229		BIN_10.genome.CDS.1737	MEint885.genome.CDS.1350	MEint3864.genome.CDS.971
group00337	UDP-N-acetylenolpyruvoylglucosamine reductase (EC 1.3.1.98)	0.96	25		AAA024D14.genome.CDS.1501		AAA028E20.genome.CDS.1426	AAA028G02.genome.CDS.2450			AAA044N04.genome.CDS.2569	AAA044O16.genome.CDS.2410	AAA278O22.genome.CDS.1922			AAA023D18.genome.CDS.1444	AAA027J17.genome.CDS.1733	AAA027L06.genome.CDS.2001	AAA028A23.genome.CDS.1279	AAA044D11.genome.CDS.1403	AAA278I18.genome.CDS.1834	AB141P03.genome.CDS.1307	MEint283.genome.CDS.1260	MEint4252.genome.CDS.1349	TBepi2057.genome.CDS.1336	TBepi2754.genome.CDS.1532	TBepi3207.genome.CDS.1941			TBhypo2152.genome.CDS.1550	TBhypo3463.genome.CDS.2123		TBhypo680.genome.CDS.1821			bin_7_acI-B2.genome.CDS.2267;bin_7_acI-B2.genome.CDS.3590	BIN_10.genome.CDS.573		MEint3864.genome.CDS.1064
group00338	None Provided	0.545455	33		AAA024D14.genome.CDS.1472		AAA028E20.genome.CDS.1157	AAA028G02.genome.CDS.1503	AAA028I14.genome.CDS.1531	AAA041L13.genome.CDS.1463	AAA044N04.genome.CDS.2392		AAA278O22.genome.CDS.949	MEint1363.genome.CDS.735	MEint2297.genome.CDS.1988		AAA027J17.genome.CDS.1829	AAA027L06.genome.CDS.1860	AAA028A23.genome.CDS.1236	AAA044D11.genome.CDS.1985	AAA278I18.genome.CDS.1590		MEint283.genome.CDS.1008	MEint4252.genome.CDS.1776	TBepi2057.genome.CDS.1741	TBepi2754.genome.CDS.2264	TBepi3207.genome.CDS.1363	TBepi3475.genome.CDS.1436	TBepi4208.genome.CDS.1658	TBhypo2152.genome.CDS.1543	TBhypo3463.genome.CDS.1532	TBhypo3838.genome.CDS.596	TBhypo680.genome.CDS.1803	acIB-AMD-6.genome.CDS.735;acIB-AMD-6.genome.CDS.861	acIB-AMD-7.genome.CDS.1132	bin_7_acI-B2.genome.CDS.3752	BIN_10.genome.CDS.1752	MEint885.genome.CDS.1365;MEint885.genome.CDS.1478	MEint3864.genome.CDS.938
group00339	type II secretion system protein E	0.944444	18			AAA027M14.genome.CDS.1195	AAA028E20.genome.CDS.1560					AAA044O16.genome.CDS.1850			MEint2297.genome.CDS.2129		AAA027J17.genome.CDS.1757	AAA027L06.genome.CDS.2173					MEint283.genome.CDS.933	MEint4252.genome.CDS.2161		TBepi2754.genome.CDS.1926	TBepi3207.genome.CDS.2003		TBepi4208.genome.CDS.1882	TBhypo2152.genome.CDS.1851	TBhypo3463.genome.CDS.2518		TBhypo680.genome.CDS.1605	acIB-AMD-6.genome.CDS.1026		bin_7_acI-B2.genome.CDS.2140;bin_7_acI-B2.genome.CDS.2739	BIN_10.genome.CDS.2020
group00340	DNA repair protein RadA	1	30		AAA024D14.genome.CDS.1247	AAA027M14.genome.CDS.931	AAA028E20.genome.CDS.1293	AAA028G02.genome.CDS.1617		AAA041L13.genome.CDS.2744	AAA044N04.genome.CDS.2249	AAA044O16.genome.CDS.2486	AAA278O22.genome.CDS.2267		MEint2297.genome.CDS.1760;MEint2297.genome.CDS.2574	AAA023D18.genome.CDS.1417	AAA027J17.genome.CDS.1817	AAA027L06.genome.CDS.1362	AAA028A23.genome.CDS.1619	AAA044D11.genome.CDS.1319	AAA278I18.genome.CDS.1542	AB141P03.genome.CDS.1008		MEint4252.genome.CDS.1454	TBepi2057.genome.CDS.1828	TBepi2754.genome.CDS.2049;TBepi2754.genome.CDS.2558	TBepi3207.genome.CDS.1922		TBepi4208.genome.CDS.1629	TBhypo2152.genome.CDS.1204	TBhypo3463.genome.CDS.1764	TBhypo3838.genome.CDS.838	TBhypo680.genome.CDS.2432		acIB-AMD-7.genome.CDS.1258;acIB-AMD-7.genome.CDS.1357	bin_7_acI-B2.genome.CDS.3392
group00341	Dihydropteroate synthase (EC 2.5.1.15)	1	28		AAA024D14.genome.CDS.1258	AAA027M14.genome.CDS.919		AAA028G02.genome.CDS.1631		AAA041L13.genome.CDS.2288	AAA044N04.genome.CDS.2237	AAA044O16.genome.CDS.2108	AAA278O22.genome.CDS.2278		MEint2297.genome.CDS.1771;MEint2297.genome.CDS.2586	AAA023D18.genome.CDS.763		AAA027L06.genome.CDS.1351		AAA044D11.genome.CDS.1309	AAA278I18.genome.CDS.1528	AB141P03.genome.CDS.1226	MEint283.genome.CDS.784	MEint4252.genome.CDS.1464	TBepi2057.genome.CDS.1632	TBepi2754.genome.CDS.2547	TBepi3207.genome.CDS.1908	TBepi3475.genome.CDS.1595	TBepi4208.genome.CDS.1662	TBhypo2152.genome.CDS.1800	TBhypo3463.genome.CDS.2084	TBhypo3838.genome.CDS.656	TBhypo680.genome.CDS.2443		acIB-AMD-7.genome.CDS.1500;acIB-AMD-7.genome.CDS.1347		BIN_10.genome.CDS.775
group00342	Alanine racemase (EC 5.1.1.1)	1	25			AAA027M14.genome.CDS.1630	AAA028E20.genome.CDS.1710	AAA028G02.genome.CDS.2538			AAA044N04.genome.CDS.1305	AAA044O16.genome.CDS.1665	AAA278O22.genome.CDS.1870	MEint1363.genome.CDS.1284	MEint2297.genome.CDS.2174	AAA023D18.genome.CDS.1196		AAA027L06.genome.CDS.1747	AAA028A23.genome.CDS.1045	AAA044D11.genome.CDS.1457			MEint283.genome.CDS.995	MEint4252.genome.CDS.1240;MEint4252.genome.CDS.1649	TBepi2057.genome.CDS.1771	TBepi2754.genome.CDS.1743	TBepi3207.genome.CDS.1614		TBepi4208.genome.CDS.1230	TBhypo2152.genome.CDS.1472	TBhypo3463.genome.CDS.1583		TBhypo680.genome.CDS.2158		acIB-AMD-7.genome.CDS.1436		BIN_10.genome.CDS.1784		MEint3864.genome.CDS.1571
group00343	Thiol:disulfide oxidoreductase related to ResA	0.9	30		AAA024D14.genome.CDS.1235	AAA027M14.genome.CDS.942	AAA028E20.genome.CDS.1547	AAA028G02.genome.CDS.1605		AAA041L13.genome.CDS.2052	AAA044N04.genome.CDS.2261			MEint1363.genome.CDS.1713	MEint2297.genome.CDS.1748	AAA023D18.genome.CDS.1405	AAA027J17.genome.CDS.1976	AAA027L06.genome.CDS.1374	AAA028A23.genome.CDS.1580	AAA044D11.genome.CDS.1335	AAA278I18.genome.CDS.1702	AB141P03.genome.CDS.1020	MEint283.genome.CDS.1451	MEint4252.genome.CDS.1438	TBepi2057.genome.CDS.1387	TBepi2754.genome.CDS.2060	TBepi3207.genome.CDS.1851	TBepi3475.genome.CDS.1566	TBepi4208.genome.CDS.1645	TBhypo2152.genome.CDS.1193	TBhypo3463.genome.CDS.1775	TBhypo3838.genome.CDS.573	TBhypo680.genome.CDS.2421		acIB-AMD-7.genome.CDS.1246	bin_7_acI-B2.genome.CDS.3403	BIN_10.genome.CDS.1583	MEint885.genome.CDS.992
group00344	CTP synthase (EC 6.3.4.2)	1	24	AAA023J06.genome.CDS.1006				AAA028G02.genome.CDS.2331	AAA028I14.genome.CDS.1596	AAA041L13.genome.CDS.2058	AAA044N04.genome.CDS.1823	AAA044O16.genome.CDS.1481	AAA278O22.genome.CDS.1993		MEint2297.genome.CDS.1418			AAA027L06.genome.CDS.1488	AAA028A23.genome.CDS.926	AAA044D11.genome.CDS.1278		AB141P03.genome.CDS.874			TBepi2057.genome.CDS.1200	TBepi2754.genome.CDS.1450	TBepi3207.genome.CDS.1445	TBepi3475.genome.CDS.1878	TBepi4208.genome.CDS.1952	TBhypo2152.genome.CDS.1743	TBhypo3463.genome.CDS.2427	TBhypo3838.genome.CDS.759			acIB-AMD-7.genome.CDS.1954	bin_7_acI-B2.genome.CDS.3699	BIN_10.genome.CDS.1490		MEint3864.genome.CDS.797
group00345	Peptide chain release factor 2	1	28		AAA024D14.genome.CDS.1431	AAA027M14.genome.CDS.1188	AAA028E20.genome.CDS.1081	AAA028G02.genome.CDS.1748		AAA041L13.genome.CDS.2468	AAA044N04.genome.CDS.1340	AAA044O16.genome.CDS.1857	AAA278O22.genome.CDS.1322	MEint1363.genome.CDS.1818	MEint2297.genome.CDS.2136	AAA023D18.genome.CDS.1449	AAA027J17.genome.CDS.1065	AAA027L06.genome.CDS.1278	AAA028A23.genome.CDS.966		AAA278I18.genome.CDS.1433	AB141P03.genome.CDS.793;AB141P03.genome.CDS.829	MEint283.genome.CDS.1368	MEint4252.genome.CDS.2154		TBepi2754.genome.CDS.1933			TBepi4208.genome.CDS.1889	TBhypo2152.genome.CDS.874			TBhypo680.genome.CDS.1599			bin_7_acI-B2.genome.CDS.2147;bin_7_acI-B2.genome.CDS.2746	BIN_10.genome.CDS.2013;BIN_10.genome.CDS.1235	MEint885.genome.CDS.1094
group00346	Cell division transporter, ATP-binding protein FtsE (TC 3.A.5.1.1)	1	27	AAA023J06.genome.CDS.1476	AAA024D14.genome.CDS.1432	AAA027M14.genome.CDS.1187	AAA028E20.genome.CDS.1080	AAA028G02.genome.CDS.1747		AAA041L13.genome.CDS.2467	AAA044N04.genome.CDS.1341	AAA044O16.genome.CDS.1858	AAA278O22.genome.CDS.1321	MEint1363.genome.CDS.1817	MEint2297.genome.CDS.2137	AAA023D18.genome.CDS.1450	AAA027J17.genome.CDS.1067	AAA027L06.genome.CDS.1279	AAA028A23.genome.CDS.965		AAA278I18.genome.CDS.1432	AB141P03.genome.CDS.794;AB141P03.genome.CDS.828	MEint283.genome.CDS.1369	MEint4252.genome.CDS.2153		TBepi2754.genome.CDS.1934			TBepi4208.genome.CDS.1890	TBhypo2152.genome.CDS.1843			TBhypo680.genome.CDS.1598			bin_7_acI-B2.genome.CDS.2747	BIN_10.genome.CDS.1233	MEint885.genome.CDS.1093
group00347	Cell division protein FtsX	1	27	AAA023J06.genome.CDS.1475	AAA024D14.genome.CDS.1433	AAA027M14.genome.CDS.1186	AAA028E20.genome.CDS.1079	AAA028G02.genome.CDS.1746		AAA041L13.genome.CDS.2466	AAA044N04.genome.CDS.1342	AAA044O16.genome.CDS.1859	AAA278O22.genome.CDS.1320	MEint1363.genome.CDS.1816	MEint2297.genome.CDS.2138	AAA023D18.genome.CDS.1451	AAA027J17.genome.CDS.1068	AAA027L06.genome.CDS.1280	AAA028A23.genome.CDS.964		AAA278I18.genome.CDS.1431	AB141P03.genome.CDS.795;AB141P03.genome.CDS.827	MEint283.genome.CDS.1370	MEint4252.genome.CDS.2152		TBepi2754.genome.CDS.1935			TBepi4208.genome.CDS.1891	TBhypo2152.genome.CDS.1842			TBhypo680.genome.CDS.1597			bin_7_acI-B2.genome.CDS.2748	BIN_10.genome.CDS.1232	MEint885.genome.CDS.1092
group00348	NADH-ubiquinone oxidoreductase chain D (EC 1.6.5.3)	1	25			AAA027M14.genome.CDS.958	AAA028E20.genome.CDS.1482	AAA028G02.genome.CDS.1587		AAA041L13.genome.CDS.2036	AAA044N04.genome.CDS.2277		AAA278O22.genome.CDS.1957	MEint1363.genome.CDS.1253	MEint2297.genome.CDS.1732	AAA023D18.genome.CDS.1288	AAA027J17.genome.CDS.1747	AAA027L06.genome.CDS.1390	AAA028A23.genome.CDS.1551	AAA044D11.genome.CDS.1351	AAA278I18.genome.CDS.1688	AB141P03.genome.CDS.1035		MEint4252.genome.CDS.1422;MEint4252.genome.CDS.2279		TBepi2754.genome.CDS.1649	TBepi3207.genome.CDS.1686	TBepi3475.genome.CDS.1746	TBepi4208.genome.CDS.1946		TBhypo3463.genome.CDS.1984		TBhypo680.genome.CDS.1533		acIB-AMD-7.genome.CDS.1409		BIN_10.genome.CDS.1927
group00349	NADH-ubiquinone oxidoreductase chain J (EC 1.6.5.3)	1	28			AAA027M14.genome.CDS.964	AAA028E20.genome.CDS.1476	AAA028G02.genome.CDS.1581		AAA041L13.genome.CDS.2030	AAA044N04.genome.CDS.2283	AAA044O16.genome.CDS.2375	AAA278O22.genome.CDS.1951	MEint1363.genome.CDS.1259	MEint2297.genome.CDS.1726	AAA023D18.genome.CDS.1281	AAA027J17.genome.CDS.1741	AAA027L06.genome.CDS.1397	AAA028A23.genome.CDS.1287	AAA044D11.genome.CDS.1357	AAA278I18.genome.CDS.1694	AB141P03.genome.CDS.1041	MEint283.genome.CDS.1272	MEint4252.genome.CDS.2285		TBepi2754.genome.CDS.1643	TBepi3207.genome.CDS.1692	TBepi3475.genome.CDS.1739	TBepi4208.genome.CDS.1442	TBhypo2152.genome.CDS.1621	TBhypo3463.genome.CDS.1991		TBhypo680.genome.CDS.1299	acIB-AMD-6.genome.CDS.836;acIB-AMD-6.genome.CDS.891			BIN_10.genome.CDS.1381
group00350	Adenosylhomocysteinase (EC 3.3.1.1)	1	26		AAA024D14.genome.CDS.1582	AAA027M14.genome.CDS.1056		AAA028G02.genome.CDS.2585			AAA044N04.genome.CDS.2195	AAA044O16.genome.CDS.2472		MEint1363.genome.CDS.946	MEint2297.genome.CDS.1901		AAA027J17.genome.CDS.1038	AAA027L06.genome.CDS.1243			AAA278I18.genome.CDS.1464	AB141P03.genome.CDS.1256	MEint283.genome.CDS.1438	MEint4252.genome.CDS.1489	TBepi2057.genome.CDS.1470	TBepi2754.genome.CDS.1577	TBepi3207.genome.CDS.2087	TBepi3475.genome.CDS.1265	TBepi4208.genome.CDS.1384		TBhypo3463.genome.CDS.1573	TBhypo3838.genome.CDS.873	TBhypo680.genome.CDS.1366	acIB-AMD-6.genome.CDS.543	acIB-AMD-7.genome.CDS.1088		BIN_10.genome.CDS.1848	MEint885.genome.CDS.1095;MEint885.genome.CDS.1646
group00351	D-glycero-D-manno-heptose 1-phosphate guanosyltransferase	0.517241	29			AAA027M14.genome.CDS.1050		AAA028G02.genome.CDS.2579			AAA044N04.genome.CDS.2189	AAA044O16.genome.CDS.2478		MEint1363.genome.CDS.952	MEint2297.genome.CDS.1907;MEint2297.genome.CDS.2683		AAA027J17.genome.CDS.1032	AAA027L06.genome.CDS.1237			AAA278I18.genome.CDS.1470	AB141P03.genome.CDS.1312	MEint283.genome.CDS.1087	MEint4252.genome.CDS.1483	TBepi2057.genome.CDS.1938	TBepi2754.genome.CDS.1583	TBepi3207.genome.CDS.1840	TBepi3475.genome.CDS.1208	TBepi4208.genome.CDS.1426	TBhypo2152.genome.CDS.1715;TBhypo2152.genome.CDS.1302	TBhypo3463.genome.CDS.1807		TBhypo680.genome.CDS.1360	acIB-AMD-6.genome.CDS.549	acIB-AMD-7.genome.CDS.1674;acIB-AMD-7.genome.CDS.1673	bin_7_acI-B2.genome.CDS.2703	BIN_10.genome.CDS.1434	MEint885.genome.CDS.1102;MEint885.genome.CDS.1639
group00352	Methylmalonate-semialdehyde dehydrogenase inositol (EC 1.2.1.27)	0.966667	30		AAA024D14.genome.CDS.1023			AAA028G02.genome.CDS.2621	AAA028I14.genome.CDS.1164	AAA041L13.genome.CDS.2586	AAA044N04.genome.CDS.2099	AAA044O16.genome.CDS.1578	AAA278O22.genome.CDS.1208	MEint1363.genome.CDS.1643	MEint2297.genome.CDS.2005;MEint2297.genome.CDS.2257		AAA027J17.genome.CDS.1059	AAA027L06.genome.CDS.1264	AAA028A23.genome.CDS.980	AAA044D11.genome.CDS.2299	AAA278I18.genome.CDS.1443	AB141P03.genome.CDS.779;AB141P03.genome.CDS.843	MEint283.genome.CDS.797	MEint4252.genome.CDS.1157		TBepi2754.genome.CDS.2505	TBepi3207.genome.CDS.1491		TBepi4208.genome.CDS.1033	TBhypo2152.genome.CDS.1032	TBhypo3463.genome.CDS.1922		TBhypo680.genome.CDS.2485			bin_7_acI-B2.genome.CDS.3882	BIN_10.genome.CDS.2008	MEint885.genome.CDS.1316;MEint885.genome.CDS.1504	MEint3864.genome.CDS.1137
group00353	None Provided	0.414634	41				AAA028E20.genome.CDS.1260	AAA028G02.genome.CDS.2222	AAA028I14.genome.CDS.1228		AAA044N04.genome.CDS.1716	AAA044O16.genome.CDS.2685	AAA278O22.genome.CDS.2104	MEint1363.genome.CDS.1365	MEint2297.genome.CDS.1938	AAA023D18.genome.CDS.1332	AAA027J17.genome.CDS.2025	AAA027L06.genome.CDS.2034;AAA027L06.genome.CDS.2031	AAA028A23.genome.CDS.1694	AAA044D11.genome.CDS.1511	AAA278I18.genome.CDS.1331	AB141P03.genome.CDS.1322	MEint283.genome.CDS.1046	MEint4252.genome.CDS.1916	TBepi2057.genome.CDS.1350;TBepi2057.genome.CDS.1860;TBepi2057.genome.CDS.983	TBepi2754.genome.CDS.2587;TBepi2754.genome.CDS.2652	TBepi3207.genome.CDS.2052;TBepi3207.genome.CDS.1335	TBepi3475.genome.CDS.1695;TBepi3475.genome.CDS.1282	TBepi4208.genome.CDS.1346	TBhypo2152.genome.CDS.1285	TBhypo3463.genome.CDS.2281	TBhypo3838.genome.CDS.487	TBhypo680.genome.CDS.2567;TBhypo680.genome.CDS.1922			bin_7_acI-B2.genome.CDS.2261;bin_7_acI-B2.genome.CDS.2382;bin_7_acI-B2.genome.CDS.3312	BIN_10.genome.CDS.1166;BIN_10.genome.CDS.2142	MEint885.genome.CDS.947;MEint885.genome.CDS.851	MEint3864.genome.CDS.880
group00354	Ribosomal RNA large subunit methyltransferase N (EC 2.1.1.-)	1	31	AAA023J06.genome.CDS.997	AAA024D14.genome.CDS.1183	AAA027M14.genome.CDS.1480		AAA028G02.genome.CDS.2074		AAA041L13.genome.CDS.2362	AAA044N04.genome.CDS.1562	AAA044O16.genome.CDS.2534	AAA278O22.genome.CDS.1538	MEint1363.genome.CDS.1326;MEint1363.genome.CDS.1506	MEint2297.genome.CDS.1526;MEint2297.genome.CDS.2324	AAA023D18.genome.CDS.1346	AAA027J17.genome.CDS.1610	AAA027L06.genome.CDS.1577	AAA028A23.genome.CDS.1628		AAA278I18.genome.CDS.998		MEint283.genome.CDS.1340	MEint4252.genome.CDS.1248	TBepi2057.genome.CDS.1060	TBepi2754.genome.CDS.1398		TBepi3475.genome.CDS.1287	TBepi4208.genome.CDS.1298	TBhypo2152.genome.CDS.1132	TBhypo3463.genome.CDS.1363	TBhypo3838.genome.CDS.674	TBhypo680.genome.CDS.1883		acIB-AMD-7.genome.CDS.1933	bin_7_acI-B2.genome.CDS.2421	BIN_10.genome.CDS.805	MEint885.genome.CDS.1582
group00355	hypothetical protein	0.580645	31		AAA024D14.genome.CDS.797	AAA027M14.genome.CDS.1588	AAA028E20.genome.CDS.1746	AAA028G02.genome.CDS.2169	AAA028I14.genome.CDS.1283	AAA041L13.genome.CDS.1857	AAA044N04.genome.CDS.1658	AAA044O16.genome.CDS.2631		MEint1363.genome.CDS.1416	MEint2297.genome.CDS.1636;MEint2297.genome.CDS.1931	AAA023D18.genome.CDS.1323	AAA027J17.genome.CDS.2034	AAA027L06.genome.CDS.2041		AAA044D11.genome.CDS.1505	AAA278I18.genome.CDS.1324	AB141P03.genome.CDS.1299	MEint283.genome.CDS.865	MEint4252.genome.CDS.1922	TBepi2057.genome.CDS.1903	TBepi2754.genome.CDS.2468	TBepi3207.genome.CDS.1357	TBepi3475.genome.CDS.1538		TBhypo2152.genome.CDS.1290	TBhypo3463.genome.CDS.1391		TBhypo680.genome.CDS.1579		acIB-AMD-7.genome.CDS.1607	bin_7_acI-B2.genome.CDS.2661	BIN_10.genome.CDS.1158	MEint885.genome.CDS.1224	MEint3864.genome.CDS.1016
group00356	L-lactate dehydrogenase (EC 1.1.2.3)	1	31			AAA027M14.genome.CDS.1624	AAA028E20.genome.CDS.1601	AAA028G02.genome.CDS.1556					AAA278O22.genome.CDS.2345		MEint2297.genome.CDS.2006;MEint2297.genome.CDS.2256	AAA023D18.genome.CDS.1273;AAA023D18.genome.CDS.927	AAA027J17.genome.CDS.1728;AAA027J17.genome.CDS.1711	AAA027L06.genome.CDS.1961;AAA027L06.genome.CDS.1682	AAA028A23.genome.CDS.1295	AAA044D11.genome.CDS.1365	AAA278I18.genome.CDS.1829;AAA278I18.genome.CDS.1242	AB141P03.genome.CDS.1049		MEint4252.genome.CDS.1261;MEint4252.genome.CDS.1822			TBepi3207.genome.CDS.1830		TBepi4208.genome.CDS.1025;TBepi4208.genome.CDS.1707	TBhypo2152.genome.CDS.1026	TBhypo3463.genome.CDS.1279			acIB-AMD-6.genome.CDS.899;acIB-AMD-6.genome.CDS.958	acIB-AMD-7.genome.CDS.1121;acIB-AMD-7.genome.CDS.1712;acIB-AMD-7.genome.CDS.1908	bin_7_acI-B2.genome.CDS.2573	BIN_10.genome.CDS.1394
group00357	Threonyl-tRNA synthetase (EC 6.1.1.3)	1	24				AAA028E20.genome.CDS.1254	AAA028G02.genome.CDS.2234	AAA028I14.genome.CDS.1222		AAA044N04.genome.CDS.1724	AAA044O16.genome.CDS.2706	AAA278O22.genome.CDS.2136;AAA278O22.genome.CDS.2145	MEint1363.genome.CDS.1794			AAA027J17.genome.CDS.1166	AAA027L06.genome.CDS.2404	AAA028A23.genome.CDS.1695	AAA044D11.genome.CDS.2310					TBepi2057.genome.CDS.1357	TBepi2754.genome.CDS.2290	TBepi3207.genome.CDS.2556	TBepi3475.genome.CDS.1284			TBhypo3463.genome.CDS.2423	TBhypo3838.genome.CDS.966	TBhypo680.genome.CDS.1937		acIB-AMD-7.genome.CDS.1424	bin_7_acI-B2.genome.CDS.3297;bin_7_acI-B2.genome.CDS.3957	BIN_10.genome.CDS.2214		MEint3864.genome.CDS.952
group00358	Demethylmenaquinone methyltransferase (EC 2.1.1.163)	0.962963	27			AAA027M14.genome.CDS.954	AAA028E20.genome.CDS.1486	AAA028G02.genome.CDS.1591		AAA041L13.genome.CDS.2040	AAA044N04.genome.CDS.2273		AAA278O22.genome.CDS.1961	MEint1363.genome.CDS.1249	MEint2297.genome.CDS.1736	AAA023D18.genome.CDS.1292		AAA027L06.genome.CDS.1386	AAA028A23.genome.CDS.1555	AAA044D11.genome.CDS.1347	AAA278I18.genome.CDS.1684	AB141P03.genome.CDS.1031		MEint4252.genome.CDS.1426;MEint4252.genome.CDS.2275	TBepi2057.genome.CDS.824	TBepi2754.genome.CDS.2073	TBepi3207.genome.CDS.1859	TBepi3475.genome.CDS.1750	TBepi4208.genome.CDS.1942	TBhypo2152.genome.CDS.1181	TBhypo3463.genome.CDS.1787				acIB-AMD-7.genome.CDS.1405	bin_7_acI-B2.genome.CDS.2059;bin_7_acI-B2.genome.CDS.3415	BIN_10.genome.CDS.1931
group00359	2-succinyl-5-enolpyruvyl-6-hydroxy-3-cyclohexene-1-carboxylic-acid synthase (EC 2.2.1.9)	1	30		AAA024D14.genome.CDS.1226	AAA027M14.genome.CDS.951	AAA028E20.genome.CDS.1488	AAA028G02.genome.CDS.1593		AAA041L13.genome.CDS.2043	AAA044N04.genome.CDS.2270		AAA278O22.genome.CDS.1964	MEint1363.genome.CDS.1246;MEint1363.genome.CDS.1704	MEint2297.genome.CDS.1739	AAA023D18.genome.CDS.1294		AAA027L06.genome.CDS.1384	AAA028A23.genome.CDS.1557	AAA044D11.genome.CDS.1344	AAA278I18.genome.CDS.1681	AB141P03.genome.CDS.1029		MEint4252.genome.CDS.1429;MEint4252.genome.CDS.2272	TBepi2057.genome.CDS.1397;TBepi2057.genome.CDS.1838	TBepi2754.genome.CDS.2070	TBepi3207.genome.CDS.1773	TBepi3475.genome.CDS.1753	TBepi4208.genome.CDS.1939	TBhypo2152.genome.CDS.1184	TBhypo3463.genome.CDS.1784		TBhypo680.genome.CDS.2411		acIB-AMD-7.genome.CDS.1403	bin_7_acI-B2.genome.CDS.3412	BIN_10.genome.CDS.1933
group00360	L-cysteine:1D-myo-inosityl 2-amino-2-deoxy-alpha-D-glucopyranoside ligase MshC	1	29					AAA028G02.genome.CDS.2301	AAA028I14.genome.CDS.1565	AAA041L13.genome.CDS.1807	AAA044N04.genome.CDS.1793	AAA044O16.genome.CDS.1510	AAA278O22.genome.CDS.2022	MEint1363.genome.CDS.1726				AAA027L06.genome.CDS.1304	AAA028A23.genome.CDS.896	AAA044D11.genome.CDS.1614	AAA278I18.genome.CDS.1110	AB141P03.genome.CDS.904	MEint283.genome.CDS.1411	MEint4252.genome.CDS.1691	TBepi2057.genome.CDS.1109	TBepi2754.genome.CDS.1478	TBepi3207.genome.CDS.1417	TBepi3475.genome.CDS.1398	TBepi4208.genome.CDS.933	TBhypo2152.genome.CDS.1584	TBhypo3463.genome.CDS.1870	TBhypo3838.genome.CDS.708		acIB-AMD-6.genome.CDS.820	acIB-AMD-7.genome.CDS.1069;acIB-AMD-7.genome.CDS.1979	bin_7_acI-B2.genome.CDS.3729	BIN_10.genome.CDS.2145	MEint885.genome.CDS.1134	MEint3864.genome.CDS.1481
group00361	GMP synthase glutamine-hydrolyzing (EC 6.3.5.2)	0.954545	22		AAA024D14.genome.CDS.1036	AAA027M14.genome.CDS.981	AAA028E20.genome.CDS.957	AAA028G02.genome.CDS.2521		AAA041L13.genome.CDS.1655	AAA044N04.genome.CDS.2122	AAA044O16.genome.CDS.1648	AAA278O22.genome.CDS.2308	MEint1363.genome.CDS.1301	MEint2297.genome.CDS.2191									MEint4252.genome.CDS.1612	TBepi2057.genome.CDS.1919	TBepi2754.genome.CDS.1628	TBepi3207.genome.CDS.2424	TBepi3475.genome.CDS.1164	TBepi4208.genome.CDS.1762	TBhypo2152.genome.CDS.1419	TBhypo3463.genome.CDS.1751		TBhypo680.genome.CDS.1314				BIN_10.genome.CDS.1970	MEint885.genome.CDS.1288	MEint3864.genome.CDS.915
group00362	Holliday junction DNA helicase RuvB	1	26			AAA027M14.genome.CDS.1411	AAA028E20.genome.CDS.1241	AAA028G02.genome.CDS.2247	AAA028I14.genome.CDS.1209	AAA041L13.genome.CDS.1916	AAA044N04.genome.CDS.1737	AAA044O16.genome.CDS.2719	AAA278O22.genome.CDS.2123	MEint1363.genome.CDS.1781	MEint2297.genome.CDS.2555		AAA027J17.genome.CDS.1143	AAA027L06.genome.CDS.2417	AAA028A23.genome.CDS.1657		AAA278I18.genome.CDS.1056	AB141P03.genome.CDS.1204		MEint4252.genome.CDS.1137		TBepi2754.genome.CDS.2277		TBepi3475.genome.CDS.1123	TBepi4208.genome.CDS.2009	TBhypo2152.genome.CDS.914			TBhypo680.genome.CDS.2239		acIB-AMD-7.genome.CDS.1008	bin_7_acI-B2.genome.CDS.3970	BIN_10.genome.CDS.2200	MEint885.genome.CDS.1373	MEint3864.genome.CDS.819
group00363	Phosphatidylinositol alpha-mannosyltransferase (EC 2.4.1.57)	0.931034	29			AAA027M14.genome.CDS.1403	AAA028E20.genome.CDS.1249	AAA028G02.genome.CDS.2239	AAA028I14.genome.CDS.1217		AAA044N04.genome.CDS.1729	AAA044O16.genome.CDS.2711	AAA278O22.genome.CDS.2131	MEint1363.genome.CDS.1789		AAA023D18.genome.CDS.1118	AAA027J17.genome.CDS.1135	AAA027L06.genome.CDS.2409	AAA028A23.genome.CDS.1706	AAA044D11.genome.CDS.2335	AAA278I18.genome.CDS.1957	AB141P03.genome.CDS.1325		MEint4252.genome.CDS.1145	TBepi2057.genome.CDS.1362	TBepi2754.genome.CDS.2285	TBepi3207.genome.CDS.2551	TBepi3475.genome.CDS.1131	TBepi4208.genome.CDS.1693		TBhypo3463.genome.CDS.2418	TBhypo3838.genome.CDS.884	TBhypo680.genome.CDS.1943		acIB-AMD-7.genome.CDS.1429	bin_7_acI-B2.genome.CDS.3962	BIN_10.genome.CDS.2209	MEint885.genome.CDS.1381	MEint3864.genome.CDS.947
group00364	Excinuclease ABC subunit C	1	28						AAA028I14.genome.CDS.1125	AAA041L13.genome.CDS.1581	AAA044N04.genome.CDS.2495	AAA044O16.genome.CDS.1436		MEint1363.genome.CDS.1349	MEint2297.genome.CDS.2089	AAA023D18.genome.CDS.1065		AAA027L06.genome.CDS.1543;AAA027L06.genome.CDS.1920	AAA028A23.genome.CDS.1389	AAA044D11.genome.CDS.1549	AAA278I18.genome.CDS.1771		MEint283.genome.CDS.1402	MEint4252.genome.CDS.1189	TBepi2057.genome.CDS.304	TBepi2754.genome.CDS.1679	TBepi3207.genome.CDS.1484	TBepi3475.genome.CDS.1097	TBepi4208.genome.CDS.1832		TBhypo3463.genome.CDS.2344	TBhypo3838.genome.CDS.825	TBhypo680.genome.CDS.1413	acIB-AMD-6.genome.CDS.626	acIB-AMD-7.genome.CDS.1962	bin_7_acI-B2.genome.CDS.3654	BIN_10.genome.CDS.1122	MEint885.genome.CDS.1387	MEint3864.genome.CDS.1593
group00365	tRNA-specific 2-thiouridylase MnmA	0.961538	26	AAA023J06.genome.CDS.955	AAA024D14.genome.CDS.1145			AAA028G02.genome.CDS.1472		AAA041L13.genome.CDS.1709	AAA044N04.genome.CDS.1527		AAA278O22.genome.CDS.1815	MEint1363.genome.CDS.1813	MEint2297.genome.CDS.1970	AAA023D18.genome.CDS.961	AAA027J17.genome.CDS.1720	AAA027L06.genome.CDS.1669		AAA044D11.genome.CDS.2003	AAA278I18.genome.CDS.1220			MEint4252.genome.CDS.1606	TBepi2057.genome.CDS.1152		TBepi3207.genome.CDS.2364	TBepi3475.genome.CDS.1293	TBepi4208.genome.CDS.1195		TBhypo3463.genome.CDS.1839	TBhypo3838.genome.CDS.807	TBhypo680.genome.CDS.2605			bin_7_acI-B2.genome.CDS.3285;bin_7_acI-B2.genome.CDS.1778	BIN_10.genome.CDS.157	MEint885.genome.CDS.1144	MEint3864.genome.CDS.1203
group00366	Helicase PriA essential for oriC/DnaA-independent DNA replication	0.8	30		AAA024D14.genome.CDS.1537;AAA024D14.genome.CDS.1539	AAA027M14.genome.CDS.1444	AAA028E20.genome.CDS.1209	AAA028G02.genome.CDS.2280		AAA041L13.genome.CDS.1883	AAA044N04.genome.CDS.1770	AAA044O16.genome.CDS.1533	AAA278O22.genome.CDS.2044	MEint1363.genome.CDS.1748	MEint2297.genome.CDS.1380	AAA023D18.genome.CDS.1424		AAA027L06.genome.CDS.2451	AAA028A23.genome.CDS.876		AAA278I18.genome.CDS.1089	AB141P03.genome.CDS.924	MEint283.genome.CDS.915	MEint4252.genome.CDS.2148	TBepi2057.genome.CDS.1991	TBepi2754.genome.CDS.1497	TBepi3207.genome.CDS.1399	TBepi3475.genome.CDS.1380	TBepi4208.genome.CDS.1056	TBhypo2152.genome.CDS.1490	TBhypo3463.genome.CDS.1852		TBhypo680.genome.CDS.1701			bin_7_acI-B2.genome.CDS.2641	BIN_10.genome.CDS.2166	MEint885.genome.CDS.1563	MEint3864.genome.CDS.1461
group00367	Aspartate-semialdehyde dehydrogenase (EC 1.2.1.11)	1	25	AAA023J06.genome.CDS.1306	AAA024D14.genome.CDS.1515	AAA027M14.genome.CDS.864	AAA028E20.genome.CDS.1821	AAA028G02.genome.CDS.1997		AAA041L13.genome.CDS.2403	AAA044N04.genome.CDS.2534	AAA044O16.genome.CDS.1792	AAA278O22.genome.CDS.1426		MEint2297.genome.CDS.2453	AAA023D18.genome.CDS.872	AAA027J17.genome.CDS.1475	AAA027L06.genome.CDS.1627	AAA028A23.genome.CDS.1514	AAA044D11.genome.CDS.1902	AAA278I18.genome.CDS.1727	AB141P03.genome.CDS.932				TBepi2754.genome.CDS.1810	TBepi3207.genome.CDS.2068	TBepi3475.genome.CDS.1220	TBepi4208.genome.CDS.1560	TBhypo2152.genome.CDS.1243	TBhypo3463.genome.CDS.1717		TBhypo680.genome.CDS.1517			bin_7_acI-B2.genome.CDS.3143
group00368	Nicotinate-nucleotide adenylyltransferase (EC 2.7.7.18)	0.576923	26	AAA023J06.genome.CDS.958	AAA024D14.genome.CDS.1148			AAA028G02.genome.CDS.1480		AAA041L13.genome.CDS.1712	AAA044N04.genome.CDS.1530		AAA278O22.genome.CDS.1812	MEint1363.genome.CDS.1811	MEint2297.genome.CDS.1973	AAA023D18.genome.CDS.964	AAA027J17.genome.CDS.1723	AAA027L06.genome.CDS.1666		AAA044D11.genome.CDS.2000	AAA278I18.genome.CDS.1217			MEint4252.genome.CDS.1604	TBepi2057.genome.CDS.1155		TBepi3207.genome.CDS.2366	TBepi3475.genome.CDS.1364	TBepi4208.genome.CDS.1198		TBhypo3463.genome.CDS.1841	TBhypo3838.genome.CDS.584	TBhypo680.genome.CDS.2608			bin_7_acI-B2.genome.CDS.3288;bin_7_acI-B2.genome.CDS.3834	BIN_10.genome.CDS.161	MEint885.genome.CDS.1147	MEint3864.genome.CDS.1200
group00369	ATP-dependent Clp protease proteolytic subunit (EC 3.4.21.92)	1	27	AAA023J06.genome.CDS.1201	AAA024D14.genome.CDS.1521			AAA028G02.genome.CDS.2643		AAA041L13.genome.CDS.1482;AAA041L13.genome.CDS.2207	AAA044N04.genome.CDS.2372	AAA044O16.genome.CDS.1607	AAA278O22.genome.CDS.1576	MEint1363.genome.CDS.1149	MEint2297.genome.CDS.2359	AAA023D18.genome.CDS.1146	AAA027J17.genome.CDS.1698	AAA027L06.genome.CDS.1422	AAA028A23.genome.CDS.1358	AAA044D11.genome.CDS.2246	AAA278I18.genome.CDS.1789			MEint4252.genome.CDS.1737	TBepi2057.genome.CDS.1867	TBepi2754.genome.CDS.2321	TBepi3207.genome.CDS.1812			TBhypo2152.genome.CDS.1121	TBhypo3463.genome.CDS.2182	TBhypo3838.genome.CDS.924	TBhypo680.genome.CDS.2272			bin_7_acI-B2.genome.CDS.2105;bin_7_acI-B2.genome.CDS.3047			MEint3864.genome.CDS.1085
group00370	None Provided	0.6	30				AAA028E20.genome.CDS.1748	AAA028G02.genome.CDS.2171;AAA028G02.genome.CDS.2366	AAA028I14.genome.CDS.1281	AAA041L13.genome.CDS.1855	AAA044N04.genome.CDS.1660	AAA044O16.genome.CDS.2633		MEint1363.genome.CDS.1414	MEint2297.genome.CDS.1933	AAA023D18.genome.CDS.1325	AAA027J17.genome.CDS.2040	AAA027L06.genome.CDS.2039	AAA028A23.genome.CDS.1650		AAA278I18.genome.CDS.1326	AB141P03.genome.CDS.1297			TBepi2057.genome.CDS.978	TBepi2754.genome.CDS.2583	TBepi3207.genome.CDS.1372	TBepi3475.genome.CDS.1699		TBhypo2152.genome.CDS.1288	TBhypo3463.genome.CDS.1651	TBhypo3838.genome.CDS.483	TBhypo680.genome.CDS.2571		acIB-AMD-7.genome.CDS.1168	bin_7_acI-B2.genome.CDS.2257;bin_7_acI-B2.genome.CDS.2377;bin_7_acI-B2.genome.CDS.3476	BIN_10.genome.CDS.1160	MEint885.genome.CDS.1226	MEint3864.genome.CDS.1018
group00371	LSU ribosomal protein L19p	1	24		AAA024D14.genome.CDS.1018		AAA028E20.genome.CDS.1104		AAA028I14.genome.CDS.897		AAA044N04.genome.CDS.2442	AAA044O16.genome.CDS.2759			MEint2297.genome.CDS.1665			AAA027L06.genome.CDS.2063		AAA044D11.genome.CDS.1726	AAA278I18.genome.CDS.1302	AB141P03.genome.CDS.1170	MEint283.genome.CDS.885		TBepi2057.genome.CDS.1246	TBepi2754.genome.CDS.2409	TBepi3207.genome.CDS.1584	TBepi3475.genome.CDS.1256	TBepi4208.genome.CDS.1109		TBhypo3463.genome.CDS.1452		TBhypo680.genome.CDS.1722	acIB-AMD-6.genome.CDS.1037		bin_7_acI-B2.genome.CDS.2637;bin_7_acI-B2.genome.CDS.2867	BIN_10.genome.CDS.1544	MEint885.genome.CDS.1049	MEint3864.genome.CDS.861
group00372	Methionyl-tRNA synthetase (EC 6.1.1.10)	1	27			AAA027M14.genome.CDS.1227	AAA028E20.genome.CDS.1359	AAA028G02.genome.CDS.1808		AAA041L13.genome.CDS.1940	AAA044N04.genome.CDS.2062	AAA044O16.genome.CDS.2200	AAA278O22.genome.CDS.2232	MEint1363.genome.CDS.1525	MEint2297.genome.CDS.1481	AAA023D18.genome.CDS.1397	AAA027J17.genome.CDS.1416		AAA028A23.genome.CDS.1716			AB141P03.genome.CDS.720	MEint283.genome.CDS.1057	MEint4252.genome.CDS.1130	TBepi2057.genome.CDS.1317	TBepi2754.genome.CDS.2095	TBepi3207.genome.CDS.2475	TBepi3475.genome.CDS.1618	TBepi4208.genome.CDS.1994	TBhypo2152.genome.CDS.1012	TBhypo3463.genome.CDS.2004		TBhypo680.genome.CDS.2038		acIB-AMD-7.genome.CDS.1383;acIB-AMD-7.genome.CDS.1843		BIN_10.genome.CDS.1669	MEint885.genome.CDS.1047
group00373	Dihydroxy-acid dehydratase (EC 4.2.1.9)	1	31	AAA023J06.genome.CDS.983	AAA024D14.genome.CDS.1165	AAA027M14.genome.CDS.1494	AAA028E20.genome.CDS.1007	AAA028G02.genome.CDS.2059		AAA041L13.genome.CDS.2676	AAA044N04.genome.CDS.1547	AAA044O16.genome.CDS.2519	AAA278O22.genome.CDS.1554	MEint1363.genome.CDS.1172	MEint2297.genome.CDS.1541		AAA027J17.genome.CDS.1626	AAA027L06.genome.CDS.1593	AAA028A23.genome.CDS.1567	AAA044D11.genome.CDS.2232	AAA278I18.genome.CDS.982		MEint283.genome.CDS.1282	MEint4252.genome.CDS.1569	TBepi2057.genome.CDS.1454	TBepi2754.genome.CDS.1412	TBepi3207.genome.CDS.2454	TBepi3475.genome.CDS.1507;TBepi3475.genome.CDS.1859	TBepi4208.genome.CDS.1866	TBhypo2152.genome.CDS.1465	TBhypo3463.genome.CDS.1349		TBhypo680.genome.CDS.2251	acIB-AMD-6.genome.CDS.1048		bin_7_acI-B2.genome.CDS.3068	BIN_10.genome.CDS.1969	MEint885.genome.CDS.857
group00374	hypothetical protein	0.535714	28		AAA024D14.genome.CDS.1442	AAA027M14.genome.CDS.1184	AAA028E20.genome.CDS.1067	AAA028G02.genome.CDS.2571		AAA041L13.genome.CDS.2457	AAA044N04.genome.CDS.1351	AAA044O16.genome.CDS.1868	AAA278O22.genome.CDS.1318	MEint1363.genome.CDS.1839	MEint2297.genome.CDS.1684	AAA023D18.genome.CDS.1379	AAA027J17.genome.CDS.1494	AAA027L06.genome.CDS.2163		AAA044D11.genome.CDS.2200	AAA278I18.genome.CDS.1189		MEint283.genome.CDS.1542	MEint4252.genome.CDS.1332	TBepi2057.genome.CDS.1376	TBepi2754.genome.CDS.2157	TBepi3207.genome.CDS.1274	TBepi3475.genome.CDS.1519	TBepi4208.genome.CDS.1409	TBhypo2152.genome.CDS.1100	TBhypo3463.genome.CDS.1420		TBhypo680.genome.CDS.1644			bin_7_acI-B2.genome.CDS.3614	BIN_10.genome.CDS.1224		MEint3864.genome.CDS.1297
group00375	Nucleoside triphosphate pyrophosphohydrolase MazG (EC 3.6.1.8)	1	27			AAA027M14.genome.CDS.1240	AAA028E20.genome.CDS.1348	AAA028G02.genome.CDS.1796		AAA041L13.genome.CDS.1951	AAA044N04.genome.CDS.2073	AAA044O16.genome.CDS.2188	AAA278O22.genome.CDS.2220	MEint1363.genome.CDS.1135	MEint2297.genome.CDS.1469		AAA027J17.genome.CDS.1428	AAA027L06.genome.CDS.2337	AAA028A23.genome.CDS.1104			AB141P03.genome.CDS.732	MEint283.genome.CDS.769	MEint4252.genome.CDS.2035	TBepi2057.genome.CDS.1430	TBepi2754.genome.CDS.1569	TBepi3207.genome.CDS.1385	TBepi3475.genome.CDS.1663	TBepi4208.genome.CDS.1774		TBhypo3463.genome.CDS.1473		TBhypo680.genome.CDS.1374		acIB-AMD-7.genome.CDS.1789	bin_7_acI-B2.genome.CDS.3756	BIN_10.genome.CDS.1657	MEint885.genome.CDS.1171	MEint3864.genome.CDS.1235
group00376	Methionyl-tRNA formyltransferase (EC 2.1.2.9)	1	30		AAA024D14.genome.CDS.1621	AAA027M14.genome.CDS.1446	AAA028E20.genome.CDS.1207	AAA028G02.genome.CDS.2282		AAA041L13.genome.CDS.1881	AAA044N04.genome.CDS.1772	AAA044O16.genome.CDS.1531	AAA278O22.genome.CDS.881	MEint1363.genome.CDS.1746	MEint2297.genome.CDS.1378	AAA023D18.genome.CDS.1426		AAA027L06.genome.CDS.1286	AAA028A23.genome.CDS.878	AAA044D11.genome.CDS.1598	AAA278I18.genome.CDS.1091	AB141P03.genome.CDS.922	MEint283.genome.CDS.913	MEint4252.genome.CDS.2146	TBepi2057.genome.CDS.1888	TBepi2754.genome.CDS.119	TBepi3207.genome.CDS.1401	TBepi3475.genome.CDS.1382	TBepi4208.genome.CDS.1058	TBhypo2152.genome.CDS.1219	TBhypo3463.genome.CDS.1854		TBhypo680.genome.CDS.1699			bin_7_acI-B2.genome.CDS.2639	BIN_10.genome.CDS.2164	MEint885.genome.CDS.1565	MEint3864.genome.CDS.1463
group00377	tRNA (adenine(58)-N(1))-methyltransferase (EC 2.1.1.220)	1	31					AAA028G02.genome.CDS.2305	AAA028I14.genome.CDS.1570	AAA041L13.genome.CDS.1803	AAA044N04.genome.CDS.1797	AAA044O16.genome.CDS.1506	AAA278O22.genome.CDS.2018	MEint1363.genome.CDS.1723	MEint2297.genome.CDS.2273		AAA027J17.genome.CDS.2013	AAA027L06.genome.CDS.2258	AAA028A23.genome.CDS.899	AAA044D11.genome.CDS.1253	AAA278I18.genome.CDS.1113	AB141P03.genome.CDS.901	MEint283.genome.CDS.1413	MEint4252.genome.CDS.2181	TBepi2057.genome.CDS.1111	TBepi2754.genome.CDS.1476	TBepi3207.genome.CDS.1419	TBepi3475.genome.CDS.1401	TBepi4208.genome.CDS.1978	TBhypo2152.genome.CDS.1586	TBhypo3463.genome.CDS.1872	TBhypo3838.genome.CDS.706		acIB-AMD-6.genome.CDS.818	acIB-AMD-7.genome.CDS.1982;acIB-AMD-7.genome.CDS.1072	bin_7_acI-B2.genome.CDS.3726	BIN_10.genome.CDS.1133	MEint885.genome.CDS.1725	MEint3864.genome.CDS.808
group00378	NADH-ubiquinone oxidoreductase chain I (EC 1.6.5.3)	1	28			AAA027M14.genome.CDS.963	AAA028E20.genome.CDS.555	AAA028G02.genome.CDS.1582		AAA041L13.genome.CDS.2031	AAA044N04.genome.CDS.2282	AAA044O16.genome.CDS.2374	AAA278O22.genome.CDS.1952	MEint1363.genome.CDS.1258	MEint2297.genome.CDS.1727	AAA023D18.genome.CDS.1282	AAA027J17.genome.CDS.1742	AAA027L06.genome.CDS.1396	AAA028A23.genome.CDS.1286	AAA044D11.genome.CDS.1356	AAA278I18.genome.CDS.1693	AB141P03.genome.CDS.1040	MEint283.genome.CDS.1273	MEint4252.genome.CDS.2284		TBepi2754.genome.CDS.1644	TBepi3207.genome.CDS.1691	TBepi3475.genome.CDS.1740	TBepi4208.genome.CDS.1951	TBhypo2152.genome.CDS.1619	TBhypo3463.genome.CDS.1990		TBhypo680.genome.CDS.1298	acIB-AMD-6.genome.CDS.890;acIB-AMD-6.genome.CDS.837			BIN_10.genome.CDS.1380
group00379	SSU ribosomal protein S1p	1	29						AAA028I14.genome.CDS.1121	AAA041L13.genome.CDS.1577	AAA044N04.genome.CDS.2491	AAA044O16.genome.CDS.1432	AAA278O22.genome.CDS.2343	MEint1363.genome.CDS.1353	MEint2297.genome.CDS.1701	AAA023D18.genome.CDS.1069	AAA027J17.genome.CDS.1280	AAA027L06.genome.CDS.1924	AAA028A23.genome.CDS.1385	AAA044D11.genome.CDS.1545	AAA278I18.genome.CDS.1767		MEint283.genome.CDS.1398	MEint4252.genome.CDS.1304	TBepi2057.genome.CDS.1271;TBepi2057.genome.CDS.1970	TBepi2754.genome.CDS.1675	TBepi3207.genome.CDS.1488	TBepi3475.genome.CDS.204;TBepi3475.genome.CDS.1150	TBepi4208.genome.CDS.1149	TBhypo2152.genome.CDS.1023	TBhypo3463.genome.CDS.2009			acIB-AMD-6.genome.CDS.747	acIB-AMD-7.genome.CDS.1322	bin_7_acI-B2.genome.CDS.3650	BIN_10.genome.CDS.1910	MEint885.genome.CDS.1391
group00380	ATP synthase gamma chain (EC 3.6.3.14)	1	26		AAA024D14.genome.CDS.895	AAA027M14.genome.CDS.1136	AAA028E20.genome.CDS.1029				AAA044N04.genome.CDS.1404	AAA044O16.genome.CDS.1916	AAA278O22.genome.CDS.1269	MEint1363.genome.CDS.1314			AAA027J17.genome.CDS.1524	AAA027L06.genome.CDS.2133	AAA028A23.genome.CDS.1185	AAA044D11.genome.CDS.1662	AAA278I18.genome.CDS.1159				TBepi2057.genome.CDS.1679	TBepi2754.genome.CDS.2124;TBepi2754.genome.CDS.2234	TBepi3207.genome.CDS.1819	TBepi3475.genome.CDS.1902	TBepi4208.genome.CDS.1296	TBhypo2152.genome.CDS.1647	TBhypo3463.genome.CDS.2104			acIB-AMD-6.genome.CDS.762;acIB-AMD-6.genome.CDS.387			BIN_10.genome.CDS.1356	MEint885.genome.CDS.989;MEint885.genome.CDS.1707	MEint3864.genome.CDS.1262
group00381	Protein-export membrane protein SecF (TC 3.A.5.1.1)	1	27			AAA027M14.genome.CDS.1413	AAA028E20.genome.CDS.1239	AAA028G02.genome.CDS.2249	AAA028I14.genome.CDS.1207	AAA041L13.genome.CDS.1914	AAA044N04.genome.CDS.1739	AAA044O16.genome.CDS.2721	AAA278O22.genome.CDS.2121	MEint1363.genome.CDS.1779	MEint2297.genome.CDS.2553		AAA027J17.genome.CDS.1145	AAA027L06.genome.CDS.2421	AAA028A23.genome.CDS.846		AAA278I18.genome.CDS.1058	AB141P03.genome.CDS.1206		MEint4252.genome.CDS.1135	TBepi2057.genome.CDS.1798	TBepi2754.genome.CDS.2173		TBepi3475.genome.CDS.1121	TBepi4208.genome.CDS.1815	TBhypo2152.genome.CDS.916			TBhypo680.genome.CDS.2237		acIB-AMD-7.genome.CDS.1010	bin_7_acI-B2.genome.CDS.3972	BIN_10.genome.CDS.2198	MEint885.genome.CDS.1371	MEint3864.genome.CDS.821
group00382	hypothetical protein	0.37931	29			AAA027M14.genome.CDS.574	AAA028E20.genome.CDS.1247	AAA028G02.genome.CDS.2241	AAA028I14.genome.CDS.1215		AAA044N04.genome.CDS.1731	AAA044O16.genome.CDS.1315	AAA278O22.genome.CDS.968	MEint1363.genome.CDS.1787	MEint2297.genome.CDS.2561		AAA027J17.genome.CDS.1137	AAA027L06.genome.CDS.2411	AAA028A23.genome.CDS.1704			AB141P03.genome.CDS.1349		MEint4252.genome.CDS.1143	TBepi2057.genome.CDS.1364	TBepi2754.genome.CDS.2283		TBepi3475.genome.CDS.1129	TBepi4208.genome.CDS.1695;TBepi4208.genome.CDS.2003	TBhypo2152.genome.CDS.908		TBhypo3838.genome.CDS.882	TBhypo680.genome.CDS.1945		acIB-AMD-7.genome.CDS.1431;acIB-AMD-7.genome.CDS.1002	bin_7_acI-B2.genome.CDS.3964	BIN_10.genome.CDS.2207	MEint885.genome.CDS.1379	MEint3864.genome.CDS.813;MEint3864.genome.CDS.945
group00383	Glycosyltransferase MshA involved in mycothiol biosynthesis (EC 2.4.1.-)	1	24			AAA027M14.genome.CDS.1604;AAA027M14.genome.CDS.706	AAA028E20.genome.CDS.1836	AAA028G02.genome.CDS.1865		AAA041L13.genome.CDS.2252	AAA044N04.genome.CDS.2017	AAA044O16.genome.CDS.2256	AAA278O22.genome.CDS.1694			AAA023D18.genome.CDS.1222	AAA027J17.genome.CDS.1786	AAA027L06.genome.CDS.2215	AAA028A23.genome.CDS.1334	AAA044D11.genome.CDS.1232	AAA278I18.genome.CDS.1665				TBepi2057.genome.CDS.1658	TBepi2754.genome.CDS.2216	TBepi3207.genome.CDS.1729	TBepi3475.genome.CDS.972			TBhypo3463.genome.CDS.1687		TBhypo680.genome.CDS.1866		acIB-AMD-7.genome.CDS.1883		BIN_10.genome.CDS.1866	MEint885.genome.CDS.1613	MEint3864.genome.CDS.1505
group00384	DNA polymerase III alpha subunit (EC 2.7.7.7)	1	25	AAA023J06.genome.CDS.1066	AAA024D14.genome.CDS.983	AAA027M14.genome.CDS.1335	AAA028E20.genome.CDS.1138		AAA028I14.genome.CDS.1068				AAA278O22.genome.CDS.2185	MEint1363.genome.CDS.1622	MEint2297.genome.CDS.1813;MEint2297.genome.CDS.2662		AAA027J17.genome.CDS.1377	AAA027L06.genome.CDS.1888;AAA027L06.genome.CDS.2264		AAA044D11.genome.CDS.1761					TBepi2057.genome.CDS.1671	TBepi2754.genome.CDS.2444	TBepi3207.genome.CDS.2532	TBepi3475.genome.CDS.1802	TBepi4208.genome.CDS.1620		TBhypo3463.genome.CDS.1443		TBhypo680.genome.CDS.1756			bin_7_acI-B2.genome.CDS.3011;bin_7_acI-B2.genome.CDS.3189	BIN_10.genome.CDS.1840	MEint885.genome.CDS.1519	MEint3864.genome.CDS.1516
group00385	1,4-dihydroxy-2-naphthoate polyprenyltransferase (EC 2.5.1.74)	1	30		AAA024D14.genome.CDS.1230	AAA027M14.genome.CDS.947	AAA028E20.genome.CDS.1492	AAA028G02.genome.CDS.1597		AAA041L13.genome.CDS.2047	AAA044N04.genome.CDS.2266		AAA278O22.genome.CDS.1968	MEint1363.genome.CDS.1708	MEint2297.genome.CDS.1743	AAA023D18.genome.CDS.1298		AAA027L06.genome.CDS.1380	AAA028A23.genome.CDS.1585	AAA044D11.genome.CDS.1340	AAA278I18.genome.CDS.1697	AB141P03.genome.CDS.1025	MEint283.genome.CDS.1446	MEint4252.genome.CDS.1433	TBepi2057.genome.CDS.1392	TBepi2754.genome.CDS.2065	TBepi3207.genome.CDS.1769	TBepi3475.genome.CDS.1757	TBepi4208.genome.CDS.1650	TBhypo2152.genome.CDS.1188	TBhypo3463.genome.CDS.1780	TBhypo3838.genome.CDS.578	TBhypo680.genome.CDS.2416		acIB-AMD-7.genome.CDS.1399	bin_7_acI-B2.genome.CDS.3408	BIN_10.genome.CDS.1586	MEint885.genome.CDS.999
group00386	Pyruvate kinase (EC 2.7.1.40)	1	27						AAA028I14.genome.CDS.1111	AAA041L13.genome.CDS.1567	AAA044N04.genome.CDS.2481	AAA044O16.genome.CDS.1422	AAA278O22.genome.CDS.2301	MEint1363.genome.CDS.1554	MEint2297.genome.CDS.1857	AAA023D18.genome.CDS.1078	AAA027J17.genome.CDS.1285	AAA027L06.genome.CDS.1928	AAA028A23.genome.CDS.1381	AAA044D11.genome.CDS.2314	AAA278I18.genome.CDS.1762			MEint4252.genome.CDS.1314	TBepi2057.genome.CDS.1514	TBepi2754.genome.CDS.1665	TBepi3207.genome.CDS.1528	TBepi3475.genome.CDS.1304	TBepi4208.genome.CDS.1139	TBhypo2152.genome.CDS.1570	TBhypo3463.genome.CDS.1512;TBhypo3463.genome.CDS.1562		TBhypo680.genome.CDS.2352	acIB-AMD-6.genome.CDS.752	acIB-AMD-7.genome.CDS.1302	bin_7_acI-B2.genome.CDS.3640	BIN_10.genome.CDS.1901
group00387	NADH-ubiquinone oxidoreductase chain C (EC 1.6.5.3)	1	24			AAA027M14.genome.CDS.957	AAA028E20.genome.CDS.1483	AAA028G02.genome.CDS.1588		AAA041L13.genome.CDS.592	AAA044N04.genome.CDS.2276		AAA278O22.genome.CDS.1958	MEint1363.genome.CDS.1252	MEint2297.genome.CDS.1733	AAA023D18.genome.CDS.1289		AAA027L06.genome.CDS.1389	AAA028A23.genome.CDS.1552	AAA044D11.genome.CDS.1350	AAA278I18.genome.CDS.1687	AB141P03.genome.CDS.1034		MEint4252.genome.CDS.1423;MEint4252.genome.CDS.2278		TBepi2754.genome.CDS.1650	TBepi3207.genome.CDS.1685	TBepi3475.genome.CDS.1747	TBepi4208.genome.CDS.1945		TBhypo3463.genome.CDS.1635		TBhypo680.genome.CDS.1534		acIB-AMD-7.genome.CDS.1408		BIN_10.genome.CDS.1928
group00388	ATP synthase delta chain (EC 3.6.3.14)	0.555556	27		AAA024D14.genome.CDS.893	AAA027M14.genome.CDS.1138	AAA028E20.genome.CDS.1031				AAA044N04.genome.CDS.1402	AAA044O16.genome.CDS.1914	AAA278O22.genome.CDS.1271	MEint1363.genome.CDS.1074;MEint1363.genome.CDS.1875			AAA027J17.genome.CDS.1522	AAA027L06.genome.CDS.2135	AAA028A23.genome.CDS.1187	AAA044D11.genome.CDS.1660	AAA278I18.genome.CDS.1161		MEint283.genome.CDS.1076	MEint4252.genome.CDS.2040	TBepi2057.genome.CDS.1588;TBepi2057.genome.CDS.1681	TBepi2754.genome.CDS.2122	TBepi3207.genome.CDS.1821	TBepi3475.genome.CDS.1900		TBhypo2152.genome.CDS.1649	TBhypo3463.genome.CDS.2106		TBhypo680.genome.CDS.1616	acIB-AMD-6.genome.CDS.764			BIN_10.genome.CDS.2057	MEint885.genome.CDS.987	MEint3864.genome.CDS.1264
group00389	tRNA pseudouridine synthase B (EC 4.2.1.70)	1	23					AAA028G02.genome.CDS.2091	AAA028I14.genome.CDS.990	AAA041L13.genome.CDS.1766	AAA044N04.genome.CDS.1579	AAA044O16.genome.CDS.2551	AAA278O22.genome.CDS.1522	MEint1363.genome.CDS.1472	MEint2297.genome.CDS.2342		AAA027J17.genome.CDS.1598	AAA027L06.genome.CDS.1547		AAA044D11.genome.CDS.1625	AAA278I18.genome.CDS.1017		MEint283.genome.CDS.1141		TBepi2057.genome.CDS.1071	TBepi2754.genome.CDS.1387	TBepi3207.genome.CDS.1706	TBepi3475.genome.CDS.1072	TBepi4208.genome.CDS.2026		TBhypo3463.genome.CDS.1549	TBhypo3838.genome.CDS.696	TBhypo680.genome.CDS.2153				BIN_10.genome.CDS.2045	MEint885.genome.CDS.942
group00390	DNA recombination protein RmuC	0.966667	30		AAA024D14.genome.CDS.1572	AAA027M14.genome.CDS.1262		AAA028G02.genome.CDS.1768		AAA041L13.genome.CDS.2409	AAA044N04.genome.CDS.2096	AAA044O16.genome.CDS.2164;AAA044O16.genome.CDS.1780		MEint1363.genome.CDS.1646	MEint2297.genome.CDS.1445		AAA027J17.genome.CDS.1856	AAA027L06.genome.CDS.2316	AAA028A23.genome.CDS.1083			AB141P03.genome.CDS.753		MEint4252.genome.CDS.1799	TBepi2057.genome.CDS.1174	TBepi2754.genome.CDS.2236	TBepi3207.genome.CDS.1667;TBepi3207.genome.CDS.2470	TBepi3475.genome.CDS.1223		TBhypo2152.genome.CDS.1252	TBhypo3463.genome.CDS.2076	TBhypo3838.genome.CDS.729	TBhypo680.genome.CDS.1486	acIB-AMD-6.genome.CDS.1089	acIB-AMD-7.genome.CDS.1551;acIB-AMD-7.genome.CDS.1242	bin_7_acI-B2.genome.CDS.2123;bin_7_acI-B2.genome.CDS.3244	BIN_10.genome.CDS.1467		MEint3864.genome.CDS.1332
group00391	Serine/threonine protein kinase PrkC, regulator of stationary phase	0.923077	39	AAA023J06.genome.CDS.1335	AAA024D14.genome.CDS.1005	AAA027M14.genome.CDS.1312	AAA028E20.genome.CDS.1121		AAA028I14.genome.CDS.881	AAA041L13.genome.CDS.2643	AAA044N04.genome.CDS.2421;AAA044N04.genome.CDS.2427	AAA044O16.genome.CDS.2782	AAA278O22.genome.CDS.2166	MEint1363.genome.CDS.1593	MEint2297.genome.CDS.2156		AAA027J17.genome.CDS.1248	AAA027L06.genome.CDS.1817	AAA028A23.genome.CDS.1413	AAA044D11.genome.CDS.1742	AAA278I18.genome.CDS.1907;AAA278I18.genome.CDS.1548	AB141P03.genome.CDS.1057	MEint283.genome.CDS.833	MEint4252.genome.CDS.1259	TBepi2057.genome.CDS.1643;TBepi2057.genome.CDS.1994	TBepi2754.genome.CDS.2425	TBepi3207.genome.CDS.2546	TBepi3475.genome.CDS.1826	TBepi4208.genome.CDS.1040;TBepi4208.genome.CDS.1125	TBhypo2152.genome.CDS.1480	TBhypo3463.genome.CDS.1734		TBhypo680.genome.CDS.1737	acIB-AMD-6.genome.CDS.1006;acIB-AMD-6.genome.CDS.639	acIB-AMD-7.genome.CDS.1267	bin_7_acI-B2.genome.CDS.2183;bin_7_acI-B2.genome.CDS.3169	BIN_10.genome.CDS.1831	MEint885.genome.CDS.1031	MEint3864.genome.CDS.833
group00392	Putrescine ABC transporter putrescine-binding protein PotF (TC 3.A.1.11.2)	1	21	AAA023J06.genome.CDS.999	AAA024D14.genome.CDS.1181	AAA027M14.genome.CDS.1473		AAA028G02.genome.CDS.2076		AAA041L13.genome.CDS.2364	AAA044N04.genome.CDS.1564	AAA044O16.genome.CDS.2536	AAA278O22.genome.CDS.1535	MEint1363.genome.CDS.1323	MEint2297.genome.CDS.1523;MEint2297.genome.CDS.2327	AAA023D18.genome.CDS.1344	AAA027J17.genome.CDS.1605	AAA027L06.genome.CDS.1572			AAA278I18.genome.CDS.1000		MEint283.genome.CDS.1345	MEint4252.genome.CDS.1250		TBepi2754.genome.CDS.2599										bin_7_acI-B2.genome.CDS.3978	BIN_10.genome.CDS.1911	MEint885.genome.CDS.1584
group00393	Ornithine carbamoyltransferase (EC 2.1.3.3)	1	31	AAA023J06.genome.CDS.1495	AAA024D14.genome.CDS.1441	AAA027M14.genome.CDS.1183	AAA028E20.genome.CDS.1068	AAA028G02.genome.CDS.2572		AAA041L13.genome.CDS.2458	AAA044N04.genome.CDS.1350	AAA044O16.genome.CDS.1867	AAA278O22.genome.CDS.1317	MEint1363.genome.CDS.1838	MEint2297.genome.CDS.1683	AAA023D18.genome.CDS.1378	AAA027J17.genome.CDS.1493;AAA027J17.genome.CDS.1749	AAA027L06.genome.CDS.2164		AAA044D11.genome.CDS.2201	AAA278I18.genome.CDS.1190		MEint283.genome.CDS.1541	MEint4252.genome.CDS.1333	TBepi2057.genome.CDS.1377	TBepi2754.genome.CDS.2158	TBepi3207.genome.CDS.1273	TBepi3475.genome.CDS.1520	TBepi4208.genome.CDS.1734	TBhypo2152.genome.CDS.1101	TBhypo3463.genome.CDS.1421		TBhypo680.genome.CDS.1643			bin_7_acI-B2.genome.CDS.3613	BIN_10.genome.CDS.1225		MEint3864.genome.CDS.1298;MEint3864.genome.CDS.1330
group00394	Holliday junction DNA helicase RuvA	1	25			AAA027M14.genome.CDS.1410	AAA028E20.genome.CDS.1242	AAA028G02.genome.CDS.2246	AAA028I14.genome.CDS.1210	AAA041L13.genome.CDS.1917	AAA044N04.genome.CDS.1736	AAA044O16.genome.CDS.2718	AAA278O22.genome.CDS.2124	MEint1363.genome.CDS.1782	MEint2297.genome.CDS.2556		AAA027J17.genome.CDS.1142	AAA027L06.genome.CDS.2416	AAA028A23.genome.CDS.1656		AAA278I18.genome.CDS.1055	AB141P03.genome.CDS.1203		MEint4252.genome.CDS.1138		TBepi2754.genome.CDS.2278		TBepi3475.genome.CDS.1124	TBepi4208.genome.CDS.2008	TBhypo2152.genome.CDS.913					acIB-AMD-7.genome.CDS.1007	bin_7_acI-B2.genome.CDS.3969	BIN_10.genome.CDS.2201	MEint885.genome.CDS.1374	MEint3864.genome.CDS.818
group00395	Dipeptide transport system permease protein DppB (TC 3.A.1.5.2)	0.684211	19	AAA023J06.genome.CDS.1190	AAA024D14.genome.CDS.911		AAA028E20.genome.CDS.1277				AAA044N04.genome.CDS.1428		AAA278O22.genome.CDS.1187	MEint1363.genome.CDS.1459	MEint2297.genome.CDS.1869			AAA027L06.genome.CDS.2199		AAA044D11.genome.CDS.1686;AAA044D11.genome.CDS.2048	AAA278I18.genome.CDS.1888					TBepi2754.genome.CDS.2718		TBepi3475.genome.CDS.311	TBepi4208.genome.CDS.1090	TBhypo2152.genome.CDS.961			TBhypo680.genome.CDS.2000;TBhypo680.genome.CDS.1886			bin_7_acI-B2.genome.CDS.2134;bin_7_acI-B2.genome.CDS.3356
group00396	2-oxoglutarate dehydrogenase E1 component (EC 1.2.4.2)	0.962963	27				AAA028E20.genome.CDS.1564	AAA028G02.genome.CDS.1653			AAA044N04.genome.CDS.1320	AAA044O16.genome.CDS.2135	AAA278O22.genome.CDS.1325	MEint1363.genome.CDS.1821	MEint2297.genome.CDS.2073	AAA023D18.genome.CDS.1369	AAA027J17.genome.CDS.1761	AAA027L06.genome.CDS.2272			AAA278I18.genome.CDS.1614		MEint283.genome.CDS.929	MEint4252.genome.CDS.1708;MEint4252.genome.CDS.1908	TBepi2057.genome.CDS.1535	TBepi2754.genome.CDS.2047	TBepi3207.genome.CDS.1511	TBepi3475.genome.CDS.1953	TBepi4208.genome.CDS.1879	TBhypo2152.genome.CDS.1504	TBhypo3463.genome.CDS.1243		TBhypo680.genome.CDS.1677	acIB-AMD-6.genome.CDS.1022		bin_7_acI-B2.genome.CDS.3214	BIN_10.genome.CDS.1558	MEint885.genome.CDS.1467	MEint3864.genome.CDS.1319
group00397	GTP-binding protein TypA/BipA	1	25		AAA024D14.genome.CDS.1024	AAA027M14.genome.CDS.1260		AAA028G02.genome.CDS.1770		AAA041L13.genome.CDS.2585	AAA044N04.genome.CDS.2100	AAA044O16.genome.CDS.2162			MEint2297.genome.CDS.1442		AAA027J17.genome.CDS.1858	AAA027L06.genome.CDS.2314	AAA028A23.genome.CDS.1081			AB141P03.genome.CDS.755		MEint4252.genome.CDS.1801	TBepi2057.genome.CDS.1172	TBepi2754.genome.CDS.2016	TBepi3207.genome.CDS.2468	TBepi3475.genome.CDS.1225		TBhypo2152.genome.CDS.1249	TBhypo3463.genome.CDS.2074	TBhypo3838.genome.CDS.731	TBhypo680.genome.CDS.1410		acIB-AMD-7.genome.CDS.1549	bin_7_acI-B2.genome.CDS.2128;bin_7_acI-B2.genome.CDS.3242	BIN_10.genome.CDS.368	MEint885.genome.CDS.472
group00398	Cell division protein MraZ	1	27	AAA023J06.genome.CDS.1069	AAA024D14.genome.CDS.980	AAA027M14.genome.CDS.1332	AAA028E20.genome.CDS.1141		AAA028I14.genome.CDS.1071	AAA041L13.genome.CDS.2758			AAA278O22.genome.CDS.2188	MEint1363.genome.CDS.1625	MEint2297.genome.CDS.1817;MEint2297.genome.CDS.2659		AAA027J17.genome.CDS.1274	AAA027L06.genome.CDS.2192		AAA044D11.genome.CDS.1764			MEint283.genome.CDS.1200	MEint4252.genome.CDS.1694		TBepi2754.genome.CDS.2450		TBepi3475.genome.CDS.1796	TBepi4208.genome.CDS.1617	TBhypo2152.genome.CDS.1601	TBhypo3463.genome.CDS.1394		TBhypo680.genome.CDS.1902;TBhypo680.genome.CDS.2393	acIB-AMD-6.genome.CDS.676		bin_7_acI-B2.genome.CDS.3017	BIN_10.genome.CDS.1837	MEint885.genome.CDS.1522	MEint3864.genome.CDS.1513
group00399	Cell division trigger factor (EC 5.2.1.8)	1	25	AAA023J06.genome.CDS.1202	AAA024D14.genome.CDS.1520			AAA028G02.genome.CDS.2642		AAA041L13.genome.CDS.1483	AAA044N04.genome.CDS.2371	AAA044O16.genome.CDS.1606	AAA278O22.genome.CDS.1577	MEint1363.genome.CDS.1148	MEint2297.genome.CDS.2357	AAA023D18.genome.CDS.1145	AAA027J17.genome.CDS.1699	AAA027L06.genome.CDS.1423	AAA028A23.genome.CDS.1357	AAA044D11.genome.CDS.2247	AAA278I18.genome.CDS.1790			MEint4252.genome.CDS.1736		TBepi2754.genome.CDS.2322	TBepi3207.genome.CDS.1813			TBhypo2152.genome.CDS.1122	TBhypo3463.genome.CDS.2181	TBhypo3838.genome.CDS.923	TBhypo680.genome.CDS.2273			bin_7_acI-B2.genome.CDS.90;bin_7_acI-B2.genome.CDS.984			MEint3864.genome.CDS.1084
group00400	23S rRNA (guanosine(2251)-2-O)-methyltransferase (EC 2.1.1.185)	0.692308	26			AAA027M14.genome.CDS.1611	AAA028E20.genome.CDS.1777	AAA028G02.genome.CDS.1855		AAA041L13.genome.CDS.2245	AAA044N04.genome.CDS.2024	AAA044O16.genome.CDS.2246	AAA278O22.genome.CDS.1701	MEint1363.genome.CDS.1183	MEint2297.genome.CDS.1923	AAA023D18.genome.CDS.1234	AAA027J17.genome.CDS.1774	AAA027L06.genome.CDS.2207	AAA028A23.genome.CDS.1324	AAA044D11.genome.CDS.1219	AAA278I18.genome.CDS.1655	AB141P03.genome.CDS.669		MEint4252.genome.CDS.1883	TBepi2057.genome.CDS.1077	TBepi2754.genome.CDS.1891	TBepi3207.genome.CDS.1720			TBhypo2152.genome.CDS.1373	TBhypo3463.genome.CDS.1515;TBhypo3463.genome.CDS.1696		TBhypo680.genome.CDS.1498			bin_7_acI-B2.genome.CDS.2622	BIN_10.genome.CDS.1297
group00401	None Provided	0.923077	26	AAA023J06.genome.CDS.959	AAA024D14.genome.CDS.1149			AAA028G02.genome.CDS.1481		AAA041L13.genome.CDS.1713	AAA044N04.genome.CDS.1531		AAA278O22.genome.CDS.1811	MEint1363.genome.CDS.1810	MEint2297.genome.CDS.1974	AAA023D18.genome.CDS.965	AAA027J17.genome.CDS.1724	AAA027L06.genome.CDS.1665		AAA044D11.genome.CDS.1999	AAA278I18.genome.CDS.1216			MEint4252.genome.CDS.1603	TBepi2057.genome.CDS.1156		TBepi3207.genome.CDS.2367	TBepi3475.genome.CDS.390	TBepi4208.genome.CDS.1199;TBepi4208.genome.CDS.1287		TBhypo3463.genome.CDS.1842	TBhypo3838.genome.CDS.585	TBhypo680.genome.CDS.2609			bin_7_acI-B2.genome.CDS.3833	BIN_10.genome.CDS.1268	MEint885.genome.CDS.1148	MEint3864.genome.CDS.1199
group00402	Amino acid permease	0.580645	31	AAA023J06.genome.CDS.1398;AAA023J06.genome.CDS.1463	AAA024D14.genome.CDS.1610;AAA024D14.genome.CDS.1596	AAA027M14.genome.CDS.858	AAA028E20.genome.CDS.1815	AAA028G02.genome.CDS.1987			AAA044N04.genome.CDS.1846	AAA044O16.genome.CDS.1758	AAA278O22.genome.CDS.1416		MEint2297.genome.CDS.2430	AAA023D18.genome.CDS.865	AAA027J17.genome.CDS.1480	AAA027L06.genome.CDS.1633	AAA028A23.genome.CDS.1520	AAA044D11.genome.CDS.1895		AB141P03.genome.CDS.950		MEint4252.genome.CDS.1299	TBepi2057.genome.CDS.1956	TBepi2754.genome.CDS.2165;TBepi2754.genome.CDS.2193	TBepi3207.genome.CDS.2075	TBepi3475.genome.CDS.1907	TBepi4208.genome.CDS.1564		TBhypo3463.genome.CDS.1724		TBhypo680.genome.CDS.1521			bin_7_acI-B2.genome.CDS.2204;bin_7_acI-B2.genome.CDS.2923;bin_7_acI-B2.genome.CDS.3136;bin_7_acI-B2.genome.CDS.4003	BIN_10.genome.CDS.1331
group00403	ATP:Cob(I)alamin adenosyltransferase (EC 2.5.1.17)	1	26		AAA024D14.genome.CDS.899		AAA028E20.genome.CDS.1025				AAA044N04.genome.CDS.1409	AAA044O16.genome.CDS.1920	AAA278O22.genome.CDS.1263	MEint1363.genome.CDS.1309	MEint2297.genome.CDS.1916	AAA023D18.genome.CDS.1502	AAA027J17.genome.CDS.1529	AAA027L06.genome.CDS.2128	AAA028A23.genome.CDS.1180	AAA044D11.genome.CDS.1666	AAA278I18.genome.CDS.1154			MEint4252.genome.CDS.1967	TBepi2057.genome.CDS.1675	TBepi2754.genome.CDS.2230	TBepi3207.genome.CDS.2017		TBepi4208.genome.CDS.1292	TBhypo2152.genome.CDS.1708	TBhypo3463.genome.CDS.2100	TBhypo3838.genome.CDS.906	TBhypo680.genome.CDS.2208	acIB-AMD-6.genome.CDS.393			BIN_10.genome.CDS.1350	MEint885.genome.CDS.1702	MEint3864.genome.CDS.1149
group00404	LSU ribosomal protein L20p	1	27	AAA023J06.genome.CDS.1021				AAA028G02.genome.CDS.2350	AAA028I14.genome.CDS.1154	AAA041L13.genome.CDS.2078	AAA044N04.genome.CDS.2524	AAA044O16.genome.CDS.1463	AAA278O22.genome.CDS.1973		MEint2297.genome.CDS.2015	AAA023D18.genome.CDS.1039		AAA027L06.genome.CDS.1503		AAA044D11.genome.CDS.2254		AB141P03.genome.CDS.858	MEint283.genome.CDS.1311	MEint4252.genome.CDS.1553	TBepi2057.genome.CDS.1443	TBepi2754.genome.CDS.1919	TBepi3207.genome.CDS.1457	TBepi3475.genome.CDS.949	TBepi4208.genome.CDS.1926	TBhypo2152.genome.CDS.1052	TBhypo3463.genome.CDS.2371			acIB-AMD-6.genome.CDS.600	acIB-AMD-7.genome.CDS.1342	bin_7_acI-B2.genome.CDS.3682	BIN_10.genome.CDS.1605	MEint885.genome.CDS.1118	MEint3864.genome.CDS.1250
group00405	Cytochrome oxidase assembly protein	1	28	AAA023J06.genome.CDS.1042					AAA028I14.genome.CDS.1138	AAA041L13.genome.CDS.1594	AAA044N04.genome.CDS.2508	AAA044O16.genome.CDS.1447		MEint1363.genome.CDS.1337	MEint2297.genome.CDS.2100	AAA023D18.genome.CDS.1053		AAA027L06.genome.CDS.1528		AAA044D11.genome.CDS.1560	AAA278I18.genome.CDS.1916		MEint283.genome.CDS.1325	MEint4252.genome.CDS.1200		TBepi2754.genome.CDS.1691	TBepi3207.genome.CDS.1472	TBepi3475.genome.CDS.1526;TBepi3475.genome.CDS.1085	TBepi4208.genome.CDS.1820	TBhypo2152.genome.CDS.1433	TBhypo3463.genome.CDS.2356			acIB-AMD-6.genome.CDS.614	acIB-AMD-7.genome.CDS.1585;acIB-AMD-7.genome.CDS.1635;acIB-AMD-7.genome.CDS.1328	bin_7_acI-B2.genome.CDS.3667	BIN_10.genome.CDS.1524	MEint885.genome.CDS.916	MEint3864.genome.CDS.883
group00406	Cytochrome c oxidase polypeptide III (EC 1.9.3.1)	1	24				AAA028E20.genome.CDS.1264	AAA028G02.genome.CDS.2218	AAA028I14.genome.CDS.1232		AAA044N04.genome.CDS.1712	AAA044O16.genome.CDS.2681	AAA278O22.genome.CDS.2100	MEint1363.genome.CDS.1368	MEint2297.genome.CDS.2571		AAA027J17.genome.CDS.1195	AAA027L06.genome.CDS.2376	AAA028A23.genome.CDS.1133	AAA044D11.genome.CDS.2284			MEint283.genome.CDS.1232	MEint4252.genome.CDS.1950	TBepi2057.genome.CDS.1863	TBepi2754.genome.CDS.2656	TBepi3207.genome.CDS.1332	TBepi3475.genome.CDS.1277	TBepi4208.genome.CDS.1270	TBhypo2152.genome.CDS.1517			TBhypo680.genome.CDS.1926			bin_7_acI-B2.genome.CDS.3316	BIN_10.genome.CDS.2137		MEint3864.genome.CDS.876
group00407	Membrane-associated zinc metalloprotease	0.884615	26		AAA024D14.genome.CDS.1487	AAA027M14.genome.CDS.1468		AAA028G02.genome.CDS.2082		AAA041L13.genome.CDS.1774	AAA044N04.genome.CDS.1571	AAA044O16.genome.CDS.2542	AAA278O22.genome.CDS.1530	MEint1363.genome.CDS.1464	MEint2297.genome.CDS.2334		AAA027J17.genome.CDS.1940	AAA027L06.genome.CDS.1564			AAA278I18.genome.CDS.1007		MEint283.genome.CDS.1353	MEint4252.genome.CDS.1118	TBepi2057.genome.CDS.1062	TBepi2754.genome.CDS.1396		TBepi3475.genome.CDS.1290	TBepi4208.genome.CDS.1528	TBhypo2152.genome.CDS.1134	TBhypo3463.genome.CDS.1935	TBhypo3838.genome.CDS.676	TBhypo680.genome.CDS.1881		acIB-AMD-7.genome.CDS.1769	bin_7_acI-B2.genome.CDS.2419		MEint885.genome.CDS.1603	MEint3864.genome.CDS.784
group00408	ATP synthase alpha chain (EC 3.6.3.14)	1	26		AAA024D14.genome.CDS.894	AAA027M14.genome.CDS.1137	AAA028E20.genome.CDS.1030				AAA044N04.genome.CDS.1403	AAA044O16.genome.CDS.1915	AAA278O22.genome.CDS.1270	MEint1363.genome.CDS.1315;MEint1363.genome.CDS.1073			AAA027J17.genome.CDS.1523	AAA027L06.genome.CDS.2134	AAA028A23.genome.CDS.1186	AAA044D11.genome.CDS.1661	AAA278I18.genome.CDS.1160		MEint283.genome.CDS.1077	MEint4252.genome.CDS.2039	TBepi2057.genome.CDS.1680	TBepi2754.genome.CDS.2123	TBepi3207.genome.CDS.1820	TBepi3475.genome.CDS.1901	TBepi4208.genome.CDS.1297	TBhypo2152.genome.CDS.1648	TBhypo3463.genome.CDS.2105		TBhypo680.genome.CDS.1615	acIB-AMD-6.genome.CDS.763				MEint885.genome.CDS.988	MEint3864.genome.CDS.1263
group00409	LSU ribosomal protein L9p	1	24	AAA023J06.genome.CDS.769	AAA024D14.genome.CDS.1604	AAA027M14.genome.CDS.1393	AAA028E20.genome.CDS.1626	AAA028G02.genome.CDS.1899		AAA041L13.genome.CDS.2136	AAA044N04.genome.CDS.1927	AAA044O16.genome.CDS.2305	AAA278O22.genome.CDS.2262		MEint2297.genome.CDS.2727	AAA023D18.genome.CDS.829	AAA027J17.genome.CDS.1581	AAA027L06.genome.CDS.2092		AAA044D11.genome.CDS.1882	AAA278I18.genome.CDS.1390	AB141P03.genome.CDS.986		MEint4252.genome.CDS.2006		TBepi2754.genome.CDS.1830	TBepi3207.genome.CDS.1764		TBepi4208.genome.CDS.1445		TBhypo3463.genome.CDS.2139		TBhypo680.genome.CDS.2101			bin_7_acI-B2.genome.CDS.3552	BIN_10.genome.CDS.1769
group00410	Prolipoprotein diacylglyceryl transferase (EC 2.4.99.-)	1	31			AAA027M14.genome.CDS.1276		AAA028G02.genome.CDS.2433	AAA028I14.genome.CDS.1107	AAA041L13.genome.CDS.1563		AAA044O16.genome.CDS.1418	AAA278O22.genome.CDS.2286	MEint1363.genome.CDS.1558	MEint2297.genome.CDS.1853	AAA023D18.genome.CDS.1082	AAA027J17.genome.CDS.1289	AAA027L06.genome.CDS.1932	AAA028A23.genome.CDS.1377	AAA044D11.genome.CDS.2318			MEint283.genome.CDS.1103	MEint4252.genome.CDS.2070	TBepi2057.genome.CDS.1882	TBepi2754.genome.CDS.1661	TBepi3207.genome.CDS.1532	TBepi3475.genome.CDS.1308	TBepi4208.genome.CDS.1134	TBhypo2152.genome.CDS.1061	TBhypo3463.genome.CDS.2161	TBhypo3838.genome.CDS.830	TBhypo680.genome.CDS.2357	acIB-AMD-6.genome.CDS.904;acIB-AMD-6.genome.CDS.756	acIB-AMD-7.genome.CDS.1306	bin_7_acI-B2.genome.CDS.3636	BIN_10.genome.CDS.2072	MEint885.genome.CDS.901	MEint3864.genome.CDS.1376
group00411	ATP-dependent Clp protease proteolytic subunit (EC 3.4.21.92)	1	24	AAA023J06.genome.CDS.1200	AAA024D14.genome.CDS.1522			AAA028G02.genome.CDS.2644		AAA041L13.genome.CDS.1481	AAA044N04.genome.CDS.2373	AAA044O16.genome.CDS.1608	AAA278O22.genome.CDS.1575	MEint1363.genome.CDS.1150	MEint2297.genome.CDS.2360	AAA023D18.genome.CDS.1147	AAA027J17.genome.CDS.1697	AAA027L06.genome.CDS.1421	AAA028A23.genome.CDS.1359	AAA044D11.genome.CDS.2245	AAA278I18.genome.CDS.1788		MEint283.genome.CDS.1223	MEint4252.genome.CDS.1738	TBepi2057.genome.CDS.1868	TBepi2754.genome.CDS.2320	TBepi3207.genome.CDS.1811				TBhypo3463.genome.CDS.2183	TBhypo3838.genome.CDS.925	TBhypo680.genome.CDS.2271			bin_7_acI-B2.genome.CDS.3048
group00412	Phosphopantothenoylcysteine decarboxylase (EC 4.1.1.36) / Phosphopantothenoylcysteine synthetase (EC 6.3.2.5)	1	31		AAA024D14.genome.CDS.1357	AAA027M14.genome.CDS.1442	AAA028E20.genome.CDS.1211	AAA028G02.genome.CDS.2278	AAA028I14.genome.CDS.1178	AAA041L13.genome.CDS.1885	AAA044N04.genome.CDS.1768	AAA044O16.genome.CDS.1535	AAA278O22.genome.CDS.2046	MEint1363.genome.CDS.1750	MEint2297.genome.CDS.1382	AAA023D18.genome.CDS.1422		AAA027L06.genome.CDS.2449	AAA028A23.genome.CDS.874		AAA278I18.genome.CDS.1087	AB141P03.genome.CDS.926	MEint283.genome.CDS.917	MEint4252.genome.CDS.1789	TBepi2057.genome.CDS.1989	TBepi2754.genome.CDS.1499	TBepi3207.genome.CDS.1397	TBepi3475.genome.CDS.1378	TBepi4208.genome.CDS.1054	TBhypo2152.genome.CDS.1493	TBhypo3463.genome.CDS.2284		TBhypo680.genome.CDS.1703		acIB-AMD-7.genome.CDS.1378	bin_7_acI-B2.genome.CDS.2643	BIN_10.genome.CDS.2168	MEint885.genome.CDS.1561	MEint3864.genome.CDS.1459
group00413	NAD-dependent glyceraldehyde-3-phosphate dehydrogenase (EC 1.2.1.12)	1	28						AAA028I14.genome.CDS.1130	AAA041L13.genome.CDS.1586	AAA044N04.genome.CDS.2500	AAA044O16.genome.CDS.1440		MEint1363.genome.CDS.1345	MEint2297.genome.CDS.2093	AAA023D18.genome.CDS.1061		AAA027L06.genome.CDS.1539	AAA028A23.genome.CDS.1393	AAA044D11.genome.CDS.1553	AAA278I18.genome.CDS.1774	AB141P03.genome.CDS.1371	MEint283.genome.CDS.1406	MEint4252.genome.CDS.1193	TBepi2057.genome.CDS.1263	TBepi2754.genome.CDS.1683	TBepi3207.genome.CDS.1480	TBepi3475.genome.CDS.1093	TBepi4208.genome.CDS.1828		TBhypo3463.genome.CDS.2348	TBhypo3838.genome.CDS.967	TBhypo680.genome.CDS.1417	acIB-AMD-6.genome.CDS.622	acIB-AMD-7.genome.CDS.1593	bin_7_acI-B2.genome.CDS.3658	BIN_10.genome.CDS.1126	MEint885.genome.CDS.908	MEint3864.genome.CDS.1597
group00414	Phosphoglycerate kinase (EC 2.7.2.3)	1	28						AAA028I14.genome.CDS.1131	AAA041L13.genome.CDS.1587	AAA044N04.genome.CDS.2501	AAA044O16.genome.CDS.1441		MEint1363.genome.CDS.1344	MEint2297.genome.CDS.2094	AAA023D18.genome.CDS.1060		AAA027L06.genome.CDS.1538	AAA028A23.genome.CDS.1394	AAA044D11.genome.CDS.1554	AAA278I18.genome.CDS.1775	AB141P03.genome.CDS.1375	MEint283.genome.CDS.1331	MEint4252.genome.CDS.1194	TBepi2057.genome.CDS.1262	TBepi2754.genome.CDS.1684	TBepi3207.genome.CDS.1479	TBepi3475.genome.CDS.1092	TBepi4208.genome.CDS.1827		TBhypo3463.genome.CDS.2349	TBhypo3838.genome.CDS.968	TBhypo680.genome.CDS.1418	acIB-AMD-6.genome.CDS.621	acIB-AMD-7.genome.CDS.1592	bin_7_acI-B2.genome.CDS.3659	BIN_10.genome.CDS.1127	MEint885.genome.CDS.909	MEint3864.genome.CDS.1598
group00415	transcriptional regulator, MerR family	0.814815	27	AAA023J06.genome.CDS.1245				AAA028G02.genome.CDS.2317	AAA028I14.genome.CDS.1582	AAA041L13.genome.CDS.1791	AAA044N04.genome.CDS.1809	AAA044O16.genome.CDS.1494	AAA278O22.genome.CDS.2006		MEint2297.genome.CDS.1432			AAA027L06.genome.CDS.1473	AAA028A23.genome.CDS.70	AAA044D11.genome.CDS.1265	AAA278I18.genome.CDS.1127	AB141P03.genome.CDS.887	MEint283.genome.CDS.1296	MEint4252.genome.CDS.2168	TBepi2057.genome.CDS.1187	TBepi2754.genome.CDS.1463	TBepi3207.genome.CDS.1432	TBepi3475.genome.CDS.1414	TBepi4208.genome.CDS.1965	TBhypo2152.genome.CDS.933;TBhypo2152.genome.CDS.1614	TBhypo3463.genome.CDS.2440				acIB-AMD-7.genome.CDS.1747;acIB-AMD-7.genome.CDS.1819	bin_7_acI-B2.genome.CDS.3712	BIN_10.genome.CDS.1478
group00416	Ubiquinol--cytochrome c reductase, cytochrome B subunit (EC 1.10.2.2)	1	23				AAA028E20.genome.CDS.1267	AAA028G02.genome.CDS.2215	AAA028I14.genome.CDS.1235		AAA044N04.genome.CDS.1709	AAA044O16.genome.CDS.2678	AAA278O22.genome.CDS.2097	MEint1363.genome.CDS.1371	MEint2297.genome.CDS.2076		AAA027J17.genome.CDS.1198	AAA027L06.genome.CDS.2373	AAA028A23.genome.CDS.1136	AAA044D11.genome.CDS.2281				MEint4252.genome.CDS.1947	TBepi2057.genome.CDS.1866	TBepi2754.genome.CDS.2659	TBepi3207.genome.CDS.1329		TBepi4208.genome.CDS.1273	TBhypo2152.genome.CDS.1520			TBhypo680.genome.CDS.1929		acIB-AMD-7.genome.CDS.1690	bin_7_acI-B2.genome.CDS.3319	BIN_10.genome.CDS.2134		MEint3864.genome.CDS.873
group00417	DNA topoisomerase I (EC 5.99.1.2)	1	26	AAA023J06.genome.CDS.747	AAA024D14.genome.CDS.1067	AAA027M14.genome.CDS.1353	AAA028E20.genome.CDS.1607	AAA028G02.genome.CDS.1880	AAA028I14.genome.CDS.964	AAA041L13.genome.CDS.1990	AAA044N04.genome.CDS.1951	AAA044O16.genome.CDS.2277	AAA278O22.genome.CDS.1638			AAA023D18.genome.CDS.785	AAA027J17.genome.CDS.1971	AAA027L06.genome.CDS.1332	AAA028A23.genome.CDS.1483	AAA044D11.genome.CDS.1841	AAA278I18.genome.CDS.1488	AB141P03.genome.CDS.1146	MEint283.genome.CDS.1245	MEint4252.genome.CDS.1338		TBepi2754.genome.CDS.1432	TBepi3207.genome.CDS.1599			TBhypo2152.genome.CDS.1862	TBhypo3463.genome.CDS.1287		TBhypo680.genome.CDS.2092;TBhypo680.genome.CDS.768					MEint885.genome.CDS.1370
group00418	DNA polymerase III delta prime subunit (EC 2.7.7.7)	1	27	AAA023J06.genome.CDS.745	AAA024D14.genome.CDS.1069	AAA027M14.genome.CDS.1350	AAA028E20.genome.CDS.1605	AAA028G02.genome.CDS.1878	AAA028I14.genome.CDS.958	AAA041L13.genome.CDS.1988	AAA044N04.genome.CDS.1953	AAA044O16.genome.CDS.2275	AAA278O22.genome.CDS.1641			AAA023D18.genome.CDS.783	AAA027J17.genome.CDS.1862	AAA027L06.genome.CDS.1334	AAA028A23.genome.CDS.1481	AAA044D11.genome.CDS.1839	AAA278I18.genome.CDS.1491	AB141P03.genome.CDS.1148	MEint283.genome.CDS.1243	MEint4252.genome.CDS.1340		TBepi2754.genome.CDS.1430	TBepi3207.genome.CDS.1628		TBepi4208.genome.CDS.1472	TBhypo2152.genome.CDS.1860	TBhypo3463.genome.CDS.2257		TBhypo680.genome.CDS.2095		acIB-AMD-7.genome.CDS.1460			MEint885.genome.CDS.1368
group00419	Threonine synthase (EC 4.2.3.1)	1	29		AAA024D14.genome.CDS.879	AAA027M14.genome.CDS.1153	AAA028E20.genome.CDS.1045	AAA028G02.genome.CDS.2663			AAA044N04.genome.CDS.1388	AAA044O16.genome.CDS.1900	AAA278O22.genome.CDS.1285	MEint1363.genome.CDS.1088;MEint1363.genome.CDS.1861	MEint2297.genome.CDS.2703		AAA027J17.genome.CDS.1508	AAA027L06.genome.CDS.2149	AAA028A23.genome.CDS.1201	AAA044D11.genome.CDS.2181	AAA278I18.genome.CDS.1175		MEint283.genome.CDS.1145	MEint4252.genome.CDS.1176		TBepi2754.genome.CDS.2140		TBepi3475.genome.CDS.1064	TBepi4208.genome.CDS.1311				TBhypo680.genome.CDS.2022	acIB-AMD-6.genome.CDS.778	acIB-AMD-7.genome.CDS.1800;acIB-AMD-7.genome.CDS.1974	bin_7_acI-B2.genome.CDS.3259	BIN_10.genome.CDS.1325	MEint885.genome.CDS.1276;MEint885.genome.CDS.973	MEint3864.genome.CDS.1278
[truncated: 4,593 more rows]

## Sheet: Table S9
Table S9 - Expression values and annotations for actively-expressed COGs
For each COG, gene expression is reported using RPKM, Log2 RPKM, and relative to the median. The annotation given is the the consensus (most common) annotation for all genes within that COG.
acI-A						acI-B						acI-C
[truncated: 3,460 more rows]

[truncated: 10 more sheets: Table S10, Table S11, Table S12, Table S13, Table S14, Table S15, Table S16, Table S17, Table S18, Table S19]
